# Supplementary material for: HLTF Resolves G4s and Promotes G4-Induced Replication Fork Slowing to Maintain Genome Stability
Source: Mol Cell. Author manuscript; Available in PMC 2024 Sep 18. (PMC11366124; doi:10.1016/j.molcel.2024.07.018)
Supplement: Supplemental Table 1 [file EMS198630-supplement-Supplemental_Table_1.xlsx]

## Sheet: Sheet1
UniProtKB ID	Entry Name	Gene name	KO/WT 1	KO/WT 2	Mean KO/WT	p-value	t-test Significant
P07477	TRY1	PRSS1 TRP1 TRY1 TRYP1	24.4654	0.0057637	12.2356	0.526958
Q9P0W8	SPAT7	SPAT7	17.375	0.27079	8.8229	0.528331
Q86YZ3	HORN	HRNR S100A18	9.00576	0.10427	4.55502	0.570934
P13645	K1C10	KRT10 KPP	7.92833	0.067658	3.99799	0.585158
Q6KB66	K2C80	K2C80	7.66401	0.095397	3.8797	0.585893
P04264	K2C1	KRT1 KRTA	6.75128	0.082214	3.41675	0.600742
O14647	CHD2	CHD2	1.63255	4.3521	2.99233	0.381265
P35908	K22E	KRT2 KRT2A KRT2E	5.78369	0.08842	2.93606	0.619878
Q5D862	FILA2	FLG2 IFPS	5.66348	0.12271	2.89309	0.618377
P05089	ARGI1	ARG1	5.71363	0.013644	2.86364	0.631322
P35527	K1C9	KRT9	5.53649	0.063978	2.80023	0.629537
P02533	K1C14	KRT14	5.38967	0.085764	2.73772	0.630721
Q5VYV7	SLX4I	SLX4I	3.27525	2.033	2.65413	0.22868
Q9UIF7	MUTYH	MUTYH	4.79409	0.32528	2.55968	0.612042
P55854	SUMO3	SUMO3 SMT3A SMT3H1	2.96305	2.1406	2.55183	0.16491
Q8IY92	SLX4	SLX4	2.57003	2.4536	2.51181	0.0245025	+
P17036	ZNF3	ZNF3 KOX25	2.96806	1.9938	2.48093	0.20231
O60765	Z354A	ZNF354A EZNF HKL1 TCF17	2.59848	2.2786	2.43854	0.070492
O15060	ZBT39	ZBTB39 KIAA0352	2.78435	1.8985	2.34143	0.20303
Q9Y3A2	UTP11	UTP11	3.71568	0.95011	2.33289	0.511694
P13647	K2C5	KRT5	4.50268	0.082591	2.29264	0.663079
O75820	ZN189	ZNF189	2.26357	2.2453	2.25443	0.00463586	+
P17028	ZNF24	ZNF24 KOX17 ZNF191 ZSCAN3	2.27299	2.1612	2.2171	0.0292153	+
P14923	PLAK	JUP CTNNG DP3	4.21816	0.12747	2.17281	0.668553
Q15047	SETB1	SETB1	1.71435	2.6155	2.16493	0.234951
Q9NXL9	MCM9	MCM9	2.4325	1.8959	2.1642	0.144197
P61956	SUMO2	SUMO2 SMT3B SMT3H2	2.20853	1.959	2.08377	0.0729676
P46100	ATRX	ATRX RAD54L XH2	2.35244	1.8143	2.08337	0.154978
Q8N8K9	K1958	K1958	2.47133	1.6845	2.07791	0.222789
Q8TF39	ZN483	ZN483	2.01568	2.0264	2.02104	0.00334133	+
Q9H4L7	SMRCD	SMRCD	2.10137	1.892	1.99669	0.0666224
O75925	PIAS1	PIAS1 DDXBP1	1.89509	2.0949	1.99499	0.0637089
Q9UQ84	EXO1	EXO1	2.22727	1.7521	1.98968	0.14999
P17097	ZNF7	ZNF7 KOX4	1.55118	2.3906	1.97089	0.259761
P13682	ZNF35	ZNF35	2.0886	1.8483	1.96845	0.0785796
Q9UJA3	MCM8	MCM8	1.87304	2.0491	1.96107	0.0581474
Q9UER7	DAXX	DAXX	2.1019	1.7836	1.94275	0.106467
Q14149	MORC3	MORC3	2.07452	1.7582	1.91636	0.108805
Q9Y6X2	PIAS3	PIAS3	2.28943	1.517	1.90321	0.25724
Q96GN5	CDA7L	CDA7L	2.18828	1.5682	1.87824	0.216047
Q8N2W9	PIAS4	PIAS4	1.80209	1.9159	1.85899	0.0421105	+
Q14202	ZMYM3	ZMYM3	2.29721	1.3923	1.84476	0.313042
Q92889	XPF	XPF	1.86982	1.7824	1.82611	0.0336535	+
Q6N043	Z280D	Z280D	2.1889	1.4599	1.8244	0.265024
B4DU55	ZN879	ZNF879	1.78009	1.8379	1.80899	0.0227374	+
Q8TF20	ZN721	ZN721	1.98393	1.6302	1.80707	0.137342
Q6P2C8	MED27	MED27	2.78505	0.79163	1.78834	0.573978
O75928	PIAS2	PIAS2 PIASX	1.67999	1.8659	1.77294	0.0761921
Q9UEG4	ZN629	ZN629	1.78025	1.7545	1.76737	0.0106787	+
Q6VMQ6	MCAF1	MCAF1	1.93686	1.5769	1.75688	0.148622
P51531	SMCA2	SMARCA2 BAF190B BRM SNF2A SNF2L2	2.5935	0.88682	1.74016	0.545141
Q9UBW7	ZMYM2	ZMYM2	1.81571	1.6501	1.7329	0.0716209
Q9NUW8	TYDP1	TYDP1	1.07933	2.3657	1.72252	0.463062
Q9Y4B4	ARIP4	ARIP4	1.51433	1.9229	1.71862	0.176327
Q9NPC8	SIX2	SIX2	1.89663	1.5028	1.69971	0.174643
Q03188	CENPC	CENPC	2.30851	1.0851	1.6968	0.458655
P63165	SUMO1	SUMO1	1.7459	1.6342	1.69005	0.0514138
Q04695	K1C17	KRT17	2.36295	1.0155	1.68922	0.492761
Q9BRH9	ZN251	ZN251	2.09078	1.2861	1.68844	0.3367
P52701	MSH6	MSH6 GTBP	1.7867	1.5646	1.67565	0.103709
Q9UQ13	SHOC2	SHOC2	3.174	0.17111	1.67256	0.731895
Q99996	AKAP9	AKAP9 AKAP350 AKAP450 KIAA0803	2.05394	1.2603	1.65712	0.345853
P43246	MSH2	MSH2	1.64247	1.6579	1.65019	0.00755492	+
Q13472	TOP3A	TOP3A	2.28545	1.0109	1.64817	0.494602
Q9UBZ4	APEX2	APEX2	2.28352	1.0056	1.64456	0.497223
Q15937	ZNF79	ZNF79	1.67991	1.6058	1.64285	0.0366547	+
P15924	DESP	DSP	3.04155	0.21286	1.62721	0.734274
P32242	OTX1	OTX1	1.80629	1.4016	1.60394	0.20581
O00560	SDCB1	SDCBP MDA9 SYCL	2.02593	1.1686	1.59726	0.396305
Q15776	ZKSC8	ZKSC8	1.604	1.5863	1.59515	0.00946782	+
Q13263	TIF1B	TIF1B	1.62536	1.5647	1.59503	0.0324198	+
Q92766	RREB1	RREB1	1.87677	1.3044	1.59058	0.287265
P63167	DYL1	DYL1	1.2033	1.9758	1.58955	0.369238
Q14191	WRN	WRN	1.80216	1.3741	1.58813	0.222191
Q9UPN9	TRI33	TRI33	1.63116	1.5317	1.58143	0.0543188
Q96FX7	TRM61	TRM61	0.822166	2.3386	1.58038	0.584084
P08779	K1C16	KRT16 KRT16A	3.0568	0.095009	1.5759	0.763883
P32929	CGL	CTH	0.403877	2.7437	1.57379	0.709713
Q9BVW5	TIPIN	TIPIN	1.70853	1.4334	1.57097	0.150513
Q96MN5	TEAN2	TEAN2	1.5262	1.6129	1.56955	0.0483582	+
P20585	MSH3	MSH3 DUC1 DUG	1.56661	1.5681	1.56736	0.000834603	+
O15164	TIF1A	TRIM24 RNF82 TIF1 TIF1A	1.65623	1.4784	1.56732	0.0989737
Q96IU4	ABHEB	ABHEB	1.47783	1.6436	1.56072	0.0934308
Q8ND82	Z280C	Z280C	1.80401	1.3147	1.55936	0.262489
Q9UNQ2	DIM1	DIM1	1.70181	1.4163	1.55905	0.15916
Q86T24	KAISO	KAISO	1.63106	1.4656	1.54833	0.0953301
Q9HBE1	PATZ1	PATZ1	2.05149	1.041	1.54624	0.47519
Q96L73	NSD1	NSD1	1.65774	1.3971	1.52742	0.154214
Q13685	AAMP	AAMP	1.54204	1.5089	1.52547	0.0200706	+
P78347	GTF2I	GTF2I	1.61244	1.4349	1.52367	0.106898
Q9H582	ZN644	ZN644	1.58145	1.4658	1.52363	0.0700213
Q9H981	ARP8	ARP8	1.76448	1.2819	1.52319	0.275096
O95677	EYA4	EYA4	1.80538	1.236	1.52069	0.318532
P45973	CBX5	CBX5 HP1A	1.66378	1.3749	1.51934	0.172695
Q9H2P0	ADNP	ADNP	1.59584	1.4406	1.51822	0.0946499
Q8IYD8	FANCM	FANCM	1.64298	1.3772	1.51009	0.162247
P07992	ERCC1	ERCC1	1.18599	1.824	1.505	0.358676
O75496	GEMI	GMNN	1.58629	1.418	1.50215	0.105699
Q9NW82	WDR70	WDR70	1.51863	1.4808	1.49971	0.024083	+
Q9NWV4	CZIB	CZIB	2.32515	0.67389	1.49952	0.653615
P51946	CCNH	CCNH	1.94431	1.0478	1.49606	0.467803
O75150	BRE1B	RNF40 BRE1B KIAA0661	1.79398	1.1645	1.47924	0.369942
Q9BTP7	FAP24	FAP24	1.77365	1.1825	1.47808	0.35252
Q6IA86	ELP2	ELP2	1.8742	1.0807	1.47745	0.441398
Q9Y5N6	ORC6	ORC6	1.95618	0.98964	1.47291	0.506897
O43298	ZBT43	ZBTB43 KIAA0414 ZBTB22B ZNF297B	1.27881	1.6435	1.46115	0.239719
Q96CS4	ZN689	ZN689	1.33018	1.5917	1.46094	0.175977
O60921	HUS1	HUS1	1.94636	0.97084	1.4586	0.519609
Q6AHZ1	Z518A	Z518A	1.73376	1.1832	1.45848	0.344238
O43502	RA51C	RAD51C RAD51L2	1.96113	0.95378	1.45745	0.530591
Q8WUD4	CCD12	CCD12	2.18274	0.72254	1.45264	0.646693
Q92610	ZN592	ZN592	2.04612	0.84635	1.44624	0.592841
Q9NZC9	SMAL1	SMAL1	1.38288	1.4893	1.43609	0.0772983
Q9HAN9	NMNA1	NMNA1	2.55356	0.30697	1.43027	0.767125
O75376	NCOR1	NCOR1 KIAA1047	0.772678	2.0825	1.42759	0.631773
Q7Z7K6	CENPV	CENPV	1.91575	0.9361	1.42593	0.544351
Q9Y5B8	NDK7	NDK7	1.77525	1.0714	1.42332	0.441533
O43396	TXNL1	TXNL1 TRP32 TXL TXNL	1.86286	0.97514	1.419	0.518337
Q9NPA8	ENY2	ENY2	2.07637	0.74512	1.41074	0.648022
Q5SVZ6	ZMYM1	ZMYM1	1.73774	1.0742	1.40597	0.436185
Q9H9B1	EHMT1	EHMT1	1.56209	1.2467	1.4044	0.236703
P28482	MK01	MAPK1 ERK2 PRKM1 PRKM2	1.31503	1.4875	1.40126	0.134767
Q02413	DSG1	DSG1	2.57109	0.22927	1.40018	0.790347
Q5JU00	DRC5	DRC5	1.95572	0.84403	1.39987	0.602986
Q7Z333	SETX	SETX	1.64978	1.1449	1.39734	0.360321
Q9H040	SPRTN	SPRTN	1.67412	1.116	1.39506	0.391515
Q96KQ7	EHMT2	EHMT2	1.35984	1.4234	1.39162	0.0515478
P63279	UBC9	UBC9	1.5445	1.2346	1.38955	0.24101
Q96SI1	KCD15	KCTD15	1.2528	1.5219	1.38735	0.212833
O43542	XRCC3	XRCC3	1.33606	1.4327	1.38438	0.0796123
Q86T82	UBP37	UBP37	1.98173	0.78572	1.38373	0.636809
O75676	KS6A4	RPS6KA4 MSK2	1.79449	0.96944	1.38196	0.524475
O94782	UBP1	USP1	1.57508	1.1877	1.38139	0.299153
Q96JM3	CHAP1	CHAP1	1.52149	1.2382	1.37984	0.227229
Q9C0D4	Z518B	Z518B	2.00747	0.7461	1.37678	0.657167
Q6MZP7	LIN54	LIN54	1.46385	1.2852	1.37452	0.149051
Q9BWF2	TRAIP	TRAIP	1.91762	0.8286	1.37311	0.617558
Q9BZL1	UBL5	UBL5	1.37762	1.3659	1.37176	0.0100334	+
Q9NZJ0	DTL	DTL	1.5922	1.1495	1.37085	0.342577
Q70Z53	F10C1	F10C1	1.83527	0.9062	1.37074	0.571193
Q9Y5B9	SP16H	SP16H	1.48929	1.2466	1.36794	0.202802
Q9NRZ9	HELLS	HELLS	1.52096	1.2128	1.36688	0.253123
P04080	CYTB	CSTB CST6 STFB	1.15937	1.5635	1.36143	0.324536
O95785	WIZ	WIZ ZNF803	1.53546	1.178	1.35673	0.295689
Q8WVJ2	NUDC2	NUDC2	0.785423	1.9255	1.35546	0.645038
Q9Y232	CDYL	CDYL	1.24222	1.4675	1.35486	0.195672
P26006	ITA3	ITGA3 MSK18	2.50269	0.2038	1.35325	0.810187
P52952	NKX25	NKX2-5 CSX NKX2.5 NKX2E	1.48936	1.216	1.35268	0.235374
Q5VVQ6	OTU1	OTU1	1.2505	1.4543	1.3524	0.179197
Q8IX21	SLF2	SLF2	1.60594	1.0951	1.35052	0.400893
Q9H9F9	ARP5	ARP5	1.43709	1.2444	1.34075	0.175425
Q9NVU0	RPC5	RPC5	1.43227	1.2465	1.33939	0.170072
Q9Y237	PIN4	PIN4	1.0629	1.6158	1.33935	0.435195
Q6NSI4	RADX	RADX	1.22456	1.4519	1.33823	0.206402
Q8TAV0	FA76A	FA76A	1.19633	1.4791	1.33771	0.252409
Q9Y5Z4	HEBP2	HEBP2	1.71854	0.95497	1.33675	0.539844
P13693	TCTP	TPT1	1.30787	1.3653	1.33658	0.0541776
O15297	PPM1D	PPM1D WIP1	1.71409	0.95682	1.33546	0.538448
Q9P215	POGK	POGK	1.00402	1.665	1.33451	0.496156
Q9NQT4	EXOS5	EXOS5	1.13731	1.5218	1.32956	0.336192
Q16513	PKN2	PKN2	1.83709	0.82093	1.32901	0.634163
Q08188	TGM3	TGM3	2.53043	0.12646	1.32844	0.830188
P61586	RHOA	RHOA ARH12 ARHA RHO12	1.84877	0.80564	1.3272	0.64331
Q9NRR5	UBQL4	UBQLN4 C1orf6 CIP75 UBIN	1.53504	1.1185	1.32677	0.361242
Q9NYB0	TE2IP	TE2IP	1.80349	0.8418	1.32265	0.623762
Q9H334	FOXP1	FOXP1 HSPC215	1.6038	1.0397	1.32175	0.458202
Q96DT7	ZBT10	ZBT10	1.3823	1.2593	1.3208	0.120585
Q9NP66	HM20A	HM20A	1.53702	1.1042	1.32061	0.377991
Q08945	SSRP1	SSRP1	1.36088	1.2798	1.32034	0.0801383
Q9UBD5	ORC3	ORC3	1.50709	1.1327	1.3199	0.337058
O60341	KDM1A	KDM1A AOF2 KDM1 KIAA0601 LSD1	1.32547	1.3113	1.31838	0.0141632	+
Q9H7S9	ZN703	ZN703	1.58461	1.0515	1.31806	0.444062
P24468	COT2	NR2F2 ARP1 TFCOUP2	1.44573	1.1878	1.31676	0.246144
O15397	IPO8	IPO8 RANBP8	1.37749	1.2535	1.3155	0.12352
Q00535	CDK5	CDK5	1.38573	1.2415	1.31361	0.14389
P25490	TYY1	YY1 INO80S	1.36069	1.2649	1.31279	0.0967297
Q13309	SKP2	SKP2	1.42215	1.2026	1.31237	0.21514
O95551	TYDP2	TDP2 EAP2 TTRAP AD-022	1.50049	1.1206	1.31055	0.349467
Q96BK5	PINX1	PINX1	1.80187	0.81745	1.30966	0.642501
Q9H0U9	TSYL1	TSYL1	1.4621	1.1534	1.30775	0.295951
Q9NRG0	CHRC1	CHRC1	1.38171	1.2337	1.3077	0.150258
P55081	MFAP1	MFAP1	1.96777	0.64582	1.30679	0.723349
Q13895	BYST	BYST	1.21505	1.3967	1.30587	0.183753
Q9UKL0	RCOR1	RCOR1	1.20649	1.4042	1.30534	0.199324
Q9BW71	HIRP3	HIRP3	1.58391	1.025	1.30445	0.47276
Q9Y4C1	KDM3A	KDM3A	1.75125	0.8566	1.30393	0.620075
Q6PIW4	FIGL1	FIGL1	1.55904	1.0472	1.30312	0.446377
O00762	UBE2C	UBE2C UBCH10	1.94515	0.65846	1.3018	0.720754
Q8N543	OGFD1	OGFD1	1.19837	1.4002	1.29928	0.207044
P51452	DUS3	DUSP3 VHR	1.16962	1.428	1.29881	0.259793
P51587	BRCA2	BRCA2 FACD FANCD1	1.7094	0.88291	1.29615	0.604138
P83916	CBX1	CBX1	1.36214	1.2292	1.29567	0.140777
P47756	CAPZB	CAPZB	1.19389	1.3973	1.2956	0.210967
P78346	RPP30	RPP30	1.25986	1.3308	1.29533	0.0760974
Q9H4L4	SENP3	SENP3	1.47984	1.1059	1.29287	0.361715
Q6P6C2	ALKB5	ALKB5	1.60699	0.97696	1.29197	0.524153
Q15004	PAF15	PAF15	1.40217	1.1795	1.29083	0.23275
Q5QJE6	TDIF2	TDIF2	1.15425	1.4216	1.28792	0.276706
Q96GD4	AURKB	AURKB AIK2 AIM1 AIRK2 ARK2 STK1 STK12 STK5	1.50852	1.067	1.28776	0.416603
Q6ZRQ5	MMS22	MMS22	1.38702	1.1878	1.28741	0.212391
Q8NEZ5	FBX22	FBX22	1.49209	1.0827	1.2874	0.394002
Q86WJ1	CHD1L	CHD1L	1.38278	1.1913	1.28704	0.204953
P49773	HINT1	HINT1 HINT PKCI1 PRKCNH1	1.41109	1.1623	1.28669	0.260621
Q96T23	RSF1	RSF1	1.47973	1.0914	1.28557	0.380145
P31260	HXA10	HOXA10 HOX1H	1.29732	1.2738	1.28556	0.0262023	+
P19623	SPEE	SRM SPS1 SRML1	1.27613	1.2924	1.28426	0.018215	+
Q9BYG3	MK67I	MK67I	1.5822	0.98381	1.283	0.517699
P61024	CKS1	CKS1B CKS1 PNAS-143 PNAS-16	1.39721	1.1674	1.28231	0.246086
P60981	DEST	DSTN ACTDP DSN	1.23844	1.3239	1.28117	0.0960196
Q99504	EYA3	EYA3	1.29232	1.266	1.27916	0.029993	+
Q8N9N8	EIF1A	EIF1A	1.41937	1.1387	1.27903	0.296656
Q8IZ69	TRM2A	TRM2A	1.7078	0.85005	1.27893	0.632906
Q8IX12	CCAR1	CCAR1	1.53903	1.0166	1.27781	0.480401
Q149N8	SHPRH	SHPRH	1.12111	1.4294	1.27526	0.324986
Q96JB3	HIC2	HIC2	1.30348	1.2466	1.27504	0.0655904
Q9UI95	MD2L2	MD2L2	1.62385	0.92519	1.27452	0.575978
P28347	TEAD1	TEAD1 TCF13 TEF1	1.41337	1.1309	1.27214	0.304764
Q14839	CHD4	CHD4	1.28961	1.2537	1.27165	0.0420126	+
Q7Z3K3	POGZ	POGZ	1.37039	1.1711	1.27075	0.224506
O14646	CHD1	CHD1	1.35669	1.1844	1.27054	0.196243
Q9P2W1	HOP2	HOP2	1.44434	1.0966	1.27047	0.363717
Q8NCF5	NF2IP	NF2IP	1.59816	0.94256	1.27036	0.560946
Q8N4J0	CARME	CARME	1.41908	1.1165	1.26779	0.327386
Q9Y5P6	GMPPB	GMPPB	1.74963	0.78406	1.26684	0.678552
O14530	TXND9	TXNDC9 APACD	1.22615	1.3072	1.26667	0.0960064
Q9UPU3	SORC3	SORC3	1.249	1.2811	1.26505	0.0385026	+
O95340	PAPS2	PAPSS2 ATPSK2	1.36526	1.1637	1.26448	0.231771
Q15561	TEAD4	TEAD4	1.50002	1.0279	1.26396	0.464514
Q9BXK1	KLF16	KLF16	1.82859	0.69927	1.26393	0.721644
Q9NRN7	ADPPT	ADPPT	1.44657	1.0805	1.26354	0.38646
Q12972	PP1R8	PP1R8	1.43742	1.0814	1.25941	0.382871
Q6NXE6	ARMC6	ARMC6	1.20113	1.3168	1.25896	0.139883
Q92979	NEP1	NEP1	1.52616	0.99008	1.25812	0.512001
Q9HCE5	MET14	MET14	1.29658	1.2185	1.25754	0.0957745
O00625	PIR	PIR	0.686389	1.8273	1.25684	0.730673
Q9GZU8	PIP30	PIP30	1.32649	1.1844	1.25544	0.172693
Q9H1A4	APC1	APC1	1.7293	0.77878	1.25404	0.687493
Q9UFW8	CGBP1	CGBP1	1.43606	1.0714	1.25373	0.396677
Q13185	CBX3	CBX3	1.31825	1.1885	1.25337	0.159576
P05204	HMGN2	HMGN2 HMG17	1.6383	0.8682	1.25325	0.629632
Q96JP5	ZFP91	ZFP91	1.44601	1.0566	1.2513	0.41964
Q96G46	DUS3L	DUS3L	1.40323	1.0979	1.25056	0.34837
Q9Y2X9	ZN281	ZN281	1.51978	0.98054	1.25016	0.523824
Q9H5V9	CX056	CX056	1.28016	1.2197	1.24993	0.0766337
O95376	ARI2	ARIH2 ARI2 TRIAD1 HT005	1.6573	0.84177	1.24954	0.65039
Q53HL2	BOREA	BOREA	1.5073	0.99046	1.24888	0.511971
Q5T1V6	DDX59	DDX59	1.44327	1.0458	1.24453	0.434455
O43252	PAPS1	PAPSS1 ATPSK1 PAPSS	1.19706	1.286	1.24153	0.115915
Q01831	XPC	XPC	1.54919	0.93149	1.24034	0.579009
Q7L2Z9	CENPQ	CENPQ	1.48225	0.99726	1.23976	0.503617
O95456	PSMG1	PSMG1 C21LRP DSCR2 PAC1	1.32038	1.1564	1.23839	0.210883
P35453	HXD13	HOXD13 HOX4I	1.41111	1.0617	1.2364	0.405164
Q13111	CAF1A	CAF1A	1.40782	1.0628	1.23531	0.40273
Q96B26	EXOS8	EXOS8	1.47641	0.99167	1.23404	0.511131
Q9BQI6	SLF1	SLF1	1.54395	0.92234	1.23314	0.590281
Q8IY18	SMC5	SMC5	1.29922	1.1665	1.23286	0.176742
Q9H1D9	RPC6	RPC6	1.26789	1.1973	1.23259	0.095876
Q9H8V3	ECT2	ECT2	1.20005	1.2585	1.22927	0.0807161
Q01664	TFAP4	TFAP4	1.24552	1.2113	1.22841	0.0475949	+
P16220	CREB1	CREB1	1.4615	0.99303	1.22727	0.509614
Q9H7E2	TDRD3	TDRD3	1.18255	1.2706	1.22657	0.122176
Q9BZ95	NSD3	NSD3	1.12877	1.3243	1.22654	0.259371
P18887	XRCC1	XRCC1	1.46207	0.9904	1.22623	0.513224
Q3LXA3	TKFC	TKFC	1.38248	1.0695	1.22599	0.385568
Q9NS86	LANC2	LANC2	1.44386	1.0046	1.22423	0.493402
Q00403	TF2B	TF2B	1.39561	1.0493	1.22246	0.421074
Q7LBC6	KDM3B	KDM3B	1.35726	1.0835	1.22038	0.353829
Q6GMV2	SMYD5	SMYD5	1.28375	1.1504	1.21707	0.189713
Q07687	DLX2	DLX2	1.5024	0.93051	1.21645	0.587499
O43929	ORC4	ORC4 ORC4L	1.21977	1.2121	1.21593	0.011298	+
P29083	T2EA	GTF2E1 TF2E1	1.39774	1.033	1.21537	0.447301
Q8WWH5	TRUB1	TRUB1	1.27876	1.1517	1.21523	0.18272
Q9H5H4	ZN768	ZN768	1.01235	1.4134	1.21287	0.480987
P61081	UBC12	UBE2M UBC12	1.28624	1.1393	1.21277	0.211665
Q96QC0	PP1RA	PP1RA	1.45359	0.9715	1.21254	0.539947
O94762	RECQ5	RECQL5 RECQ5	1.38087	1.0442	1.21253	0.42645
Q9BTT0	AN32E	AN32E	1.23001	1.1948	1.2124	0.052649
Q01581	HMCS1	HMCS1	1.24454	1.18	1.21227	0.0960462
Q13617	CUL2	CUL2	1.19367	1.2281	1.21088	0.0518478
P15104	GLNA	GLUL GLNS	1.28838	1.1329	1.21064	0.22508
Q9UPT9	UBP22	UBP22	1.54438	0.87439	1.20939	0.644367
Q7L590	MCM10	MCM10	1.37897	1.0389	1.20893	0.434881
O60306	AQR	AQR KIAA0560	1.43769	0.98008	1.20888	0.528954
O14908	GIPC1	GIPC1 C19orf3 GIPC RGS19IP1	1.54669	0.86991	1.2083	0.648723
O60869	EDF1	EDF1	1.14414	1.2714	1.20777	0.189195
Q86XP3	DDX42	DDX42	1.28403	1.1315	1.20776	0.223962
A6NHR9	SMHD1	SMCHD1 KIAA0650	1.27018	1.1439	1.20704	0.188443
P24941	CDK2	CDK2 CDKN2	1.51003	0.90391	1.20697	0.61855
Q8N5C6	SRBD1	SRBD1	1.25192	1.1618	1.20686	0.136547
P78316	NOP14	NOP14	1.21783	1.1954	1.20661	0.0345271	+
Q9NRL2	BAZ1A	BAZ1A	1.27616	1.1365	1.20633	0.207754
P62380	TBPL1	TBPL1 TLF TLP TLP21 TRF2 TRP	0.933097	1.4767	1.2049	0.588768
Q9H3P2	NELFA	NELFA	1.09594	1.3133	1.20462	0.310826
Q99547	MPH6	MPH6	1.01495	1.3924	1.20368	0.475757
Q15059	BRD3	BRD3	1.3653	1.0416	1.20345	0.427813
Q9UFC0	LRWD1	LRWD1	1.27522	1.1307	1.20296	0.217745
Q03468	ERCC6	ERCC6	1.32099	1.0848	1.2029	0.335571
Q8TF68	ZN384	ZN384	1.04237	1.3602	1.20128	0.425453
Q9NQS7	INCE	INCE	1.52091	0.88031	1.20061	0.643781
Q5FWF4	ZRAB3	ZRAB3	1.36258	1.0386	1.20059	0.432481
Q99626	CDX2	CDX2	1.27332	1.1266	1.19996	0.22385
P11216	PYGB	PYGB	1.28007	1.115	1.19754	0.251956
Q5VZL5	ZMYM4	ZMYM4	1.11044	1.2844	1.19742	0.264185
Q9NRF9	DPOE3	DPOE3	1.35588	1.0385	1.19719	0.431395
Q96P11	NSUN5	NSUN5 NSUN5A WBSCR20 WBSCR20A	1.15028	1.2434	1.19684	0.147858
Q6P1J9	CDC73	CDC73	1.30217	1.0909	1.19653	0.313971
Q9Y657	SPIN1	SPIN1 OCR SPIN	1.49403	0.89645	1.19524	0.631533
Q6L8Q7	PDE12	PDE12	1.31342	1.0739	1.19366	0.352588
Q13112	CAF1B	CAF1B	1.31144	1.0757	1.19357	0.348204
Q15691	MARE1	MARE1	1.06898	1.3158	1.19239	0.363091
Q9UJA5	TRM6	TRM6	1.29441	1.088	1.19121	0.315096
P12004	PCNA	PCNA	1.22422	1.1579	1.19106	0.109394
Q6UB98	ANR12	ANR12	1.33096	1.0492	1.19008	0.406048
P08047	SP1	SP1 TSFP1	1.36197	1.0172	1.18959	0.469772
Q9UPP1	PHF8	PHF8	1.31282	1.063	1.18791	0.373481
Q9GZN8	CT027	CT027	1.457	0.91821	1.18761	0.612742
Q9BRA2	TXD17	TXD17	1.2174	1.1578	1.1876	0.100294
P54132	BLM	BLM RECQ2 RECQL3	1.30844	1.064	1.18622	0.369752
Q9NQ29	LUC7L	LUC7L	0.930146	1.4406	1.18537	0.600098
Q9Y6A4	CFA20	CFA20	0.945716	1.4241	1.18491	0.581045
Q96C57	CSTOS	CSTOS	1.4179	0.95152	1.18471	0.573526
Q9C0B1	FTO	FTO	1.31933	1.0493	1.18431	0.402485
P25685	DNJB1	DNAJB1 DNAJ1 HDJ1 HSPF1	1.23378	1.1291	1.18144	0.178787
Q13416	ORC2	ORC2	1.35135	1.011	1.18118	0.480075
Q70CQ2	UBP34	UBP34	1.11323	1.2473	1.18026	0.226659
Q2TAL8	QRIC1	QRIC1	1.1442	1.2149	1.17955	0.123747
Q9Y570	PPME1	PPME1	1.22042	1.1374	1.17891	0.145138
Q5T0B9	ZN362	ZN362	1.04947	1.308	1.17874	0.39861
O60942	MCE1	RNGTT CAP1A	1.37641	0.98047	1.17844	0.533002
P50613	CDK7	CDK7 CAK CAK1 CDKN7 MO15 STK1	1.42607	0.93007	1.17807	0.603565
Q86W50	MET16	MET16	1.44672	0.90813	1.17742	0.629124
P55210	CASP7	CASP7 MCH3	1.1277	1.2233	1.1755	0.169285
Q9ULW3	ABT1	ABT1	1.3326	1.0169	1.17475	0.46768
P11802	CDK4	CDK4	1.60223	0.74538	1.1738	0.754649
O95239	KIF4A	KIF4A KIF4	1.12222	1.2247	1.17346	0.182854
P09234	RU1C	SNRPC	1.08462	1.2612	1.17291	0.300544
Q9NYP3	DONS	DONS	1.16459	1.1808	1.1727	0.0298525	+
Q92769	HDAC2	HDAC2	1.28583	1.0594	1.17261	0.369556
Q9NR45	SIAS	SIAS	1.29978	1.0445	1.17214	0.406184
Q9Y6V7	DDX49	DDX49	1.35152	0.99031	1.17091	0.517545
Q9NVP2	ASF1B	ASF1B	1.37219	0.96946	1.17083	0.552121
Q9H6Y2	WDR55	WDR55	1.33113	1.0088	1.16996	0.483085
O94880	PHF14	PHF14 KIAA0783	1.27856	1.0602	1.16938	0.364503
Q9NVR2	INT10	INT10	1.09589	1.2415	1.1687	0.259376
P11441	UBL4A	UBL4A DXS254E GDX UBL4	1.2767	1.0603	1.1685	0.363399
P52888	THOP1	THOP1	1.13518	1.1997	1.16744	0.121177
P13051	UNG	UNG DGU UNG1 UNG15	1.21039	1.1214	1.16589	0.166823
P29372	3MG	MPG AAG ANPG MID1	1.16756	1.1641	1.16583	0.00663331	+
Q9H2P9	DPH5	DPH5	1.01689	1.314	1.16545	0.465789
Q9NPD8	UBE2T	UBE2T	1.51327	0.81759	1.16543	0.717385
P15927	RFA2	RPA2 REPA2 RPA32 RPA34	1.25116	1.0782	1.16468	0.30784
Q15843	NEDD8	NEDD8	1.22418	1.1048	1.16449	0.221614
O75792	RNH2A	RNASEH2A RNASEHI RNHIA	1.22042	1.1084	1.16441	0.209029
Q96DF8	ESS2	ESS2	1.58341	0.7445	1.16396	0.762787
Q06330	SUH	SUH	1.40827	0.91958	1.16392	0.623814
P62995	TRA2B	TRA2B	0.868583	1.4587	1.16364	0.677632
Q96NC0	ZMAT2	ZMAT2	1.19268	1.1324	1.16254	0.116719
Q7Z6I8	CE024	CE024	1.22249	1.1025	1.1625	0.225168
O00299	CLIC1	CLIC1 G6 NCC27	1.16814	1.1555	1.16182	0.0248554	+
O14757	CHK1	CHEK1 CHK1	1.36924	0.95388	1.16156	0.579106
Q9BTE7	DCNL5	DCNL5	1.11651	1.2065	1.16151	0.172981
Q9NZ63	TLS1	TLS1	1.13556	1.1862	1.16088	0.0993711
Q96IY1	NSL1	NSL1	1.49051	0.8295	1.16	0.71297
Q9Y2K7	KDM2A	KDM2A	1.1862	1.1335	1.15985	0.104002
Q8TDP1	RNH2C	RNH2C	1.2758	1.0432	1.1595	0.401087
Q15257	PTPA	PTPA	1.19106	1.1267	1.15888	0.127218
P67870	CSK2B	CSK2B	1.1879	1.1296	1.15875	0.115613
Q9UN37	VPS4A	VPS4A	0.973615	1.3428	1.15821	0.548903
Q5T5X7	BEND3	BEND3	1.23454	1.0818	1.15817	0.286363
Q9H0S4	DDX47	DDX47	1.14017	1.1743	1.15724	0.0688177
Q9BQ61	TRIR	TRIR	1.46733	0.84639	1.15686	0.702173
Q13547	HDAC1	HDAC1	1.16629	1.1473	1.1568	0.0385035	+
Q13564	ULA1	ULA1	1.0168	1.2964	1.1566	0.46396
P30085	KCY	CMPK1 CMK CMPK UCK UMK UMPK	1.19601	1.1142	1.15511	0.164162
P35270	SPRE	SPR	1.28197	1.0279	1.15494	0.437213
Q52LJ0	FA98B	FA98B	1.10392	1.2055	1.15471	0.201931
P51784	UBP11	USP11 UHX1	0.945626	1.3634	1.15451	0.594552
Q9NPF5	DMAP1	DMAP1	1.25875	1.0489	1.15382	0.38109
O60231	DHX16	DHX16 DBP2 DDX16 KIAA0577 PRP2	1.1205	1.1859	1.1532	0.133879
Q9UBE0	SAE1	SAE1	1.23381	1.0725	1.15315	0.308579
P56545	CTBP2	CTBP2	1.1731	1.1329	1.153	0.083163
Q9NTZ6	RBM12	RBM12	1.16356	1.1414	1.15248	0.0461828	+
Q8WVY7	UBCP1	UBCP1	1.19715	1.107	1.15207	0.183437
O14737	PDCD5	PDCD5 TFAR19	1.07285	1.2308	1.15183	0.305367
Q96MG7	NSE3	NSE3	1.15531	1.1477	1.15151	0.0159812	+
Q9NVN8	GNL3L	GNL3L	1.23779	1.0641	1.15095	0.332375
Q13126	MTAP	MTAP	1.35938	0.94198	1.15068	0.6019
Q8N806	UBR7	UBR7	0.979816	1.3215	1.15066	0.539916
Q6UX04	CWC27	CWC27	0.977899	1.3229	1.1504	0.543504
Q14166	TTL12	TTL12	1.21392	1.0845	1.14921	0.260503
Q09028	RBBP4	RBBP4	1.1371	1.1602	1.14865	0.0493651	+
P51580	TPMT	TPMT	0.909753	1.3868	1.14828	0.645925
Q8IYW5	RN168	RN168	1.15133	1.1445	1.14792	0.0146974	+
P35244	RFA3	RPA3 REPA3 RPA14	1.18682	1.1079	1.14736	0.166561
Q6SPF0	SAMD1	SAMD1	1.19286	1.1009	1.14688	0.193141
P39748	FEN1	FEN1 RAD2	1.20378	1.0899	1.14684	0.235491
O95801	TTC4	TTC4 My044	1.17491	1.1175	1.1462	0.123418
Q5TFE4	NT5D1	NT5D1	1.0241	1.2678	1.14595	0.44287
P21127	CD11B	CDK11B CDC2L1 CDK11 PITSLREA PK58	1.20729	1.0836	1.14545	0.255955
P61086	UBE2K	UBE2K HIP2 LIG	1.70088	0.58966	1.14527	0.837193
Q9BZZ5	API5	API5	1.1894	1.1011	1.14525	0.187857
Q7Z4H7	HAUS6	HAUS6	1.23632	1.0537	1.14501	0.357755
Q8NI77	KI18A	KI18A	1.18335	1.1064	1.14487	0.165252
Q96CP2	FWCH2	FWCH2	1.11911	1.1706	1.14486	0.111986
Q9NR31	SAR1A	SAR1A SAR1 SARA SARA1	1.21736	1.0723	1.14483	0.295571
Q96HA7	TONSL	TONSL	1.34796	0.94077	1.14437	0.607336
O94888	UBXN7	UBXN7 KIAA0794 UBXD7	1.48434	0.80387	1.1441	0.744946
Q9Y2L1	RRP44	RRP44	1.21197	1.0759	1.14393	0.281105
Q9BTE3	MCMBP	MCMBP	1.14734	1.1401	1.14372	0.016035	+
Q9UPT8	ZC3H4	ZC3H4	1.5169	0.76752	1.14221	0.76907
P37108	SRP14	SRP14	1.01935	1.2633	1.14133	0.453306
Q9H0K6	PUS7L	PUS7L	1.52022	0.75969	1.13996	0.77549
Q6UWZ7	ABRX1	ABRX1	1.14624	1.1336	1.13992	0.028729	+
Q99856	ARI3A	ARI3A	1.15723	1.1203	1.13877	0.0842248
Q8WXI9	P66B	P66B	1.3235	0.95199	1.13775	0.593794
Q9P2D1	CHD7	CHD7 KIAA1416	1.27979	0.99568	1.13773	0.509828
P23919	KTHY	DTYMK CDC8 TMPK TYMK	1.23979	1.0352	1.13749	0.407209
P23193	TCEA1	TCEA1 GTF2S TFIIS	1.22812	1.0457	1.13691	0.374132
Q9BSV6	SEN34	SEN34	1.14981	1.1232	1.13651	0.0618515
O95861	BPNT1	BPNT1	1.13104	1.1415	1.13627	0.0244152	+
Q15723	ELF2	ELF2	1.32876	0.94218	1.13547	0.610829
P49458	SRP09	SRP9	1.09818	1.1725	1.13534	0.1706
Q9BUI4	RPC3	RPC3	1.27269	0.99718	1.13494	0.506583
P18615	NELFE	NELFE RD RDBP	1.02195	1.2478	1.13488	0.443752
P49916	DNLI3	LIG3	1.17376	1.0959	1.13483	0.178953
Q99590	SCAFB	SCAFB	1.16603	1.1025	1.13427	0.147897
Q7Z6M1	RABEK	RABEK	1.22142	1.0468	1.13411	0.367393
O75531	BAF	BANF1 BAF BCRG1	1.26767	1.0005	1.13409	0.498811
P50219	MNX1	MNX1 HLXB9	1.14749	1.1201	1.1338	0.0649292
P06493	CDK1	CDK1 CDC2 CDC28A CDKN1 P34CDC2	1.19561	1.0718	1.1337	0.276049
Q96P16	RPR1A	RPR1A	1.20919	1.0581	1.13365	0.327534
Q9NQG5	RPR1B	RPR1B	1.13286	1.1298	1.13133	0.00742147	+
Q99549	MPP8	MPP8	1.25312	1.0088	1.13096	0.477876
Q15181	IPYR	IPYR	1.28589	0.97576	1.13082	0.553849
Q9NVI1	FANCI	FANCI	1.17309	1.0885	1.13079	0.199105
O43488	ARK72	AKR7A2 AFAR AFAR1 AKR7	1.17393	1.0871	1.13051	0.204436
O43913	ORC5	ORC5 ORC5L	1.11941	1.1416	1.1305	0.0540008
Q06265	EXOS9	EXOS9	1.17084	1.0901	1.13047	0.191029
Q15345	LRC41	LRC41	1.39903	0.86139	1.13021	0.712838
Q16576	RBBP7	RBBP7	1.45248	0.80735	1.12992	0.756253
P51003	PAPOA	PAPOLA PAP	1.53549	0.72382	1.12966	0.803141
Q96PZ0	PUS7	PUS7	1.16471	1.0938	1.12926	0.170441
P07199	CENPB	CENPB	1.03143	1.227	1.12922	0.412418
O95983	MBD3	MBD3	1.21938	1.0385	1.12894	0.389402
Q8NHQ9	DDX55	DDX55	1.35038	0.90684	1.12861	0.665437
Q7Z2E3	APTX	APTX	1.17786	1.0792	1.12853	0.233294
Q9Y3B9	RRP15	RRP15	1.24069	1.0152	1.12794	0.459851
Q86YP4	P66A	P66A	1.27217	0.98328	1.12773	0.53906
P53350	PLK1	PLK1 PLK	1.53308	0.72122	1.12715	0.806752
Q9Y508	RN114	RN114	1.04125	1.2104	1.12582	0.376738
Q9H0C8	ILKAP	ILKAP	1.08439	1.1666	1.12549	0.201519
Q9Y3A5	SBDS	SBDS	1.12188	1.129	1.12544	0.0180593	+
Q9NYZ3	GTSE1	GTSE1	1.41028	0.84056	1.12542	0.735965
P17026	ZNF22	ZNF22 KOX15 KROX26	1.1411	1.1095	1.1253	0.0798473
Q9Y467	SALL2	SALL2	1.5414	0.70919	1.12529	0.813801
Q7Z4Q2	HEAT3	HEAT3	1.13777	1.1126	1.12519	0.0637926
Q8IX18	DHX40	DHX40	1.21043	1.0396	1.12501	0.381584
O14929	HAT1	HAT1 KAT1	1.13589	1.1139	1.12489	0.0558908
Q9NQW6	ANLN	ANLN	1.21612	1.0334	1.12476	0.402384
Q9BWU1	CDK19	CDK19 CDC2L6 CDK11 KIAA1028	1.27112	0.978	1.12456	0.551546
Q9UBU9	NXF1	NXF1	1.13257	1.1164	1.12448	0.0412819	+
Q5TBB1	RNH2B	RNH2B	1.16467	1.0832	1.12393	0.202168
P63208	SKP1	SKP1	1.24366	1.0039	1.12378	0.48981
P49005	DPOD2	POLD2	1.22779	1.0189	1.12335	0.4473
Q14669	TRIPC	TRIPC	1.37574	0.87	1.12287	0.712052
A8MPP1	D11L8	DDX11L8	1.29142	0.95403	1.12272	0.599602
Q15233	NONO	NONO	1.15447	1.0909	1.12269	0.161382
Q8WVV9	HNRLL	HNRLL	1.16671	1.0779	1.1223	0.221716
Q9P258	RCC2	RCC2	1.17546	1.069	1.12223	0.261475
P30044	PRDX5	PRDX5 ACR1 SBBI10	1.39431	0.85001	1.12216	0.7314
Q8IVW6	ARI3B	ARI3B	1.30337	0.94085	1.12211	0.622587
Q9UK61	TASOR	TASOR	1.27859	0.96562	1.1221	0.578168
Q96H79	ZCCHL	ZCCHL	0.910332	1.3335	1.12192	0.667212
P29084	T2EB	GTF2E2 TF2E2	1.23084	1.0128	1.12182	0.464737
Q96J01	THOC3	THOC3	1.01138	1.2308	1.12109	0.468641
Q6PJG6	BRAT1	BRAT1	1.25774	0.98378	1.12076	0.540011
Q9Y5B6	PAXB1	PAXB1	1.17998	1.0604	1.12019	0.293877
O95251	KAT7	KAT7 HBO1 HBOa MYST2	1.30225	0.93778	1.12001	0.629245
P12956	XRCC6	XRCC6 G22P1	1.18509	1.054	1.11955	0.319279
Q9BQ67	GRWD1	GRWD1	1.30193	0.93661	1.11927	0.631744
Q9ULK4	MED23	MED23	1.20263	1.0357	1.11917	0.388979
Q7RTT2	K2C78	KRT78 K5B KB40	2.14385	0.09426	1.11905	0.92637
P27694	RFA1	RPA1 REPA1 RPA70	1.19487	1.043	1.11894	0.36174
Q15554	TERF2	TERF2	0.985902	1.2514	1.11865	0.535663
Q9H6Z4	RANB3	RANB3	1.2026	1.0337	1.11815	0.395068
Q13526	PIN1	PIN1	1.09715	1.1387	1.11793	0.111006
Q08752	PPID	PPID	0.867754	1.3679	1.11783	0.719684
Q9NXG2	THUM1	THUM1	1.08347	1.1505	1.11699	0.177626
Q99873	ANM1	ANM1	1.13985	1.0929	1.11638	0.126713
Q5VTB9	RN220	RN220	1.11352	1.1192	1.11636	0.0155246	+
P49643	PRI2	PRIM2 PRIM2A	1.20926	1.0233	1.11628	0.429407
P10599	THIO	TXN TRDX TRX TRX1	1.20269	1.0298	1.11625	0.407068
Q8N954	GPT11	GPT11	1.03337	1.199	1.11618	0.394238
Q96EB6	SIR1	SIR1	1.3403	0.89157	1.11593	0.69637
Q13356	PPIL2	PPIL2	1.35419	0.87723	1.11571	0.712417
A6NDG6	PGP	PGP	1.36316	0.86743	1.11529	0.722826
Q96FW1	OTUB1	OTUB1	0.956846	1.2732	1.11502	0.599734
Q9BXW9	FACD2	FACD2	1.19975	1.03	1.11488	0.405095
Q96RE7	NACC1	NACC1	0.972573	1.257	1.11479	0.567683
Q9UK99	FBX3	FBX3	1.11913	1.1103	1.11471	0.0244935	+
Q86VP6	CAND1	CAND1	1.18272	1.046	1.11436	0.342991
Q8TBC4	UBA3	UBA3	0.969368	1.2586	1.11398	0.57506
Q5VWN6	TASO2	TASO2	1.47039	0.7575	1.11394	0.803025
Q7L9L4	MOB1B	MOB1B MOB4A MOBKL1A	1.05012	1.1777	1.11391	0.324981
Q13363	CTBP1	CTBP1	1.07171	1.1559	1.1138	0.225549
Q13573	SNW1	SNW1	1.21921	1.0071	1.11315	0.479388
Q9BQ52	RNZ2	RNZ2	1.15487	1.0714	1.11313	0.224983
Q9UNN5	FAF1	FAF1	1.25493	0.97088	1.11291	0.572407
Q92917	GPKOW	GPKOW	1.10392	1.1207	1.11231	0.0474602	+
Q99471	PFD5	PFD5	0.997805	1.2259	1.11185	0.506186
Q7Z4V5	HDGR2	HDGR2	1.17997	1.0436	1.11179	0.348686
Q16222	UAP1	UAP1	1.09653	1.1257	1.11111	0.083096
Q96GX5	GWL	MASTL GW GWL THC2	1.13536	1.0866	1.11098	0.13766
Q13618	CUL3	CUL3	1.0939	1.1277	1.1108	0.0963585
Q8WXX5	DNJC9	DNJC9	1.18625	1.0343	1.11028	0.384061
Q9H967	WDR76	WDR76	1.2488	0.9694	1.1091	0.577907
Q12948	FOXC1	FOXC1	1.34898	0.8677	1.10834	0.730688
Q6RFH5	WDR74	WDR74	1.28783	0.92878	1.10831	0.654422
Q92688	AN32B	AN32B	1.19069	1.0259	1.1083	0.414058
Q08J23	NSUN2	NSUN2	1.18694	1.0293	1.10812	0.401026
Q9H7T9	AUNIP	AUNIP	0.518162	1.6976	1.10788	0.884813
P61289	PSME3	PSME3	1.11136	1.1034	1.10738	0.0235798	+
Q99986	VRK1	VRK1	1.04181	1.1723	1.10705	0.348456
Q93034	CUL5	CUL5	1.20866	1.0053	1.10698	0.483834
P39687	AN32A	ANP32A C15orf1 LANP MAPM PHAP1	1.09438	1.1189	1.10664	0.0728719
P61981	1433G	YWHAG	1.23122	0.98166	1.10644	0.550389
Q6PJP8	DCR1A	DCR1A	1.21287	0.99812	1.10549	0.505622
Q15185	TEBP	TEBP	1.16719	1.0421	1.10465	0.342956
P09429	HMGB1	HMGB1 HMG1	1.218	0.99099	1.1045	0.526297
Q96CB8	INT12	INT12	1.40276	0.80607	1.10441	0.785677
Q8WV22	NSE1	NSE1	1.24111	0.96721	1.10416	0.586049
P16383	GCFC2	GCFC2 C2orf3 GCF TCF9	1.14592	1.0622	1.10406	0.243484
Q15435	PP1R7	PP1R7	1.20691	1.0007	1.1038	0.497846
Q9H1E3	NUCKS	NUCKS	1.25578	0.95178	1.10378	0.618626
Q16204	CCDC6	CCDC6	1.34064	0.86664	1.10364	0.737556
O00139	KIF2A	KIF2A KIF2 KNS2	1.14351	1.0633	1.1034	0.23554
Q14498	RBM39	RBM39	1.11158	1.0952	1.10339	0.0503257
P49642	PRI1	PRIM1	1.18526	1.0215	1.10338	0.426446
P46379	BAG6	BAG6 BAT3 G3	1.15415	1.0525	1.10332	0.291023
O95235	KI20A	KIF20A MKLP2 RAB6KIFL	1.12801	1.0778	1.10291	0.152327
Q9NXX6	NSE4A	NSE4A	1.14449	1.0608	1.10264	0.246438
Q9UL15	BAG5	BAG5	1.10251	1.1027	1.10261	0.000584682	+
O43592	XPOT	XPOT	1.14076	1.0643	1.10253	0.227206
P13010	XRCC5	XRCC5 G22P2	1.11227	1.092	1.10214	0.0629738
P00558	PGK1	PGK1 PGKA MIG10 OK/SW-cl.110	1.17103	1.0331	1.10207	0.378296
Q9Y617	SERC	SERC	1.12887	1.0752	1.10203	0.163727
Q01469	FABP5	FABP5	1.34012	0.86272	1.10142	0.744221
Q5MIZ7	P4R3B	P4R3B	1.20988	0.99241	1.10115	0.523012
Q96SB8	SMC6	SMC6	1.12212	1.0797	1.10091	0.13189
P06400	RB	RB1	1.1688	1.0329	1.10085	0.377454
Q8TAF3	WDR48	WDR48	1.18069	1.0197	1.1002	0.430866
Q9BWU0	NADAP	NADAP	1.20026	0.99916	1.09971	0.50267
Q8IXH7	NELFD	NELFD	1.16779	1.0304	1.0991	0.385894
P63241	IF5A1	EIF5A	1.03618	1.1618	1.09899	0.359937
Q14566	MCM6	MCM6	1.20553	0.99187	1.0987	0.525169
Q14320	FA50A	FA50A	1.1669	1.0304	1.09865	0.385302
Q9BU76	MMTA2	MMTA2	1.04196	1.1552	1.09858	0.331903
Q9H4A4	AMPB	AMPB	1.3186	0.87806	1.09833	0.732708
P09874	PARP1	PARP1 ADPRT PPOL	1.12054	1.0761	1.09832	0.141488
Q96MF7	NSE2	NSE2	1.08281	1.1137	1.09825	0.0992476
P49711	CTCF	CTCF	1.09327	1.1026	1.09794	0.0303131	+
Q9UIF9	BAZ2A	BAZ2A	1.24491	0.95087	1.09789	0.626036
P17480	UBF1	UBTF UBF UBF1	1.18826	1.0072	1.09773	0.475664
O94776	MTA2	MTA2 MTA1L1 PID	1.13976	1.0543	1.09703	0.264081
Q96L91	EP400	EP400	1.35696	0.83704	1.097	0.77264
Q96GX9	MTNB	MTNB	1.12149	1.0722	1.09685	0.158642
O75874	IDHC	IDH1 PICD	1.29132	0.9023	1.09681	0.705997
O15347	HMGB3	HMGB3 HMG2A HMG4	1.18289	1.0102	1.09654	0.464531
Q9UPN6	SCAF8	SCAF8	1.01488	1.1781	1.09649	0.446941
Q9UEE9	CFDP1	CFDP1	1.08161	1.1103	1.09596	0.0944844
Q96F45	ZN503	ZN503	1.18114	1.0107	1.09592	0.462439
P22061	PIMT	PCMT1	1.08434	1.1075	1.09592	0.0764857
P05455	LA	SSB	1.09607	1.0954	1.09573	0.00222951	+
Q8NB78	KDM1B	KDM1B	1.28447	0.90684	1.09566	0.701475
Q16531	DDB1	DDB1	1.15181	1.0394	1.0956	0.33834
P55060	XPO2	CSE1L CAS XPO2	1.15699	1.0341	1.09554	0.363836
P68402	PA1B2	PA1B2	1.22874	0.96224	1.09549	0.604152
P38398	BRCA1	BRCA1 RNF53	1.11717	1.071	1.09408	0.153174
Q8WW12	PCNP	PCNP	1.27676	0.91136	1.09406	0.69732
P33991	MCM4	MCM4 CDC21	1.23018	0.95756	1.09387	0.616076
P56270	MAZ	MAZ ZNF801	1.02309	1.1644	1.09375	0.411163
P38919	IF4A3	EIF4A3 DDX48 KIAA0111	1.09894	1.0877	1.09332	0.0382842	+
Q9BXP5	SRRT	SRRT	1.14489	1.0413	1.09309	0.323218
Q9Y4R8	TELO2	TELO2	1.43713	0.74852	1.09282	0.832351
O75937	DNJC8	DNAJC8 SPF31 HSPC315 HSPC331	1.11993	1.0657	1.09282	0.180955
P28340	DPOD1	POLD1 POLD	1.15824	1.0271	1.09267	0.39202
P46063	RECQ1	RECQL RECQ1 RECQL1	1.07667	1.1086	1.09264	0.108651
Q9NVM9	INT13	INT13	1.25808	0.92714	1.09261	0.675167
Q9UBZ9	REV1	REV1	1.34825	0.83577	1.09201	0.780529
Q9UBB4	ATX10	ATX10	1.1145	1.0687	1.0916	0.155969
P53999	TCP4	SUB1 PC4 RPO2TC1	1.19015	0.9929	1.09153	0.52376
O43684	BUB3	BUB3	1.11255	1.0698	1.09118	0.146589
Q96MX3	ZNF48	ZNF48	1.11163	1.0704	1.09102	0.141802
O14981	BTAF1	BTAF1 TAF172	1.21252	0.96907	1.09079	0.592009
Q8NFF5	FAD1	FAD1	1.40087	0.77955	1.09021	0.820082
P58546	MTPN	MTPN	1.41523	0.76519	1.09021	0.827645
P49736	MCM2	MCM2 BM28 CCNL1 CDCL1 KIAA0030	1.16036	1.0194	1.08988	0.423356
O00505	IMA4	KPNA3 QIP2	1.15162	1.028	1.08981	0.383746
Q8IUF8	RIOX2	RIOX2	1.11297	1.0663	1.08963	0.162125
P52292	IMA1	KPNA2 RCH1 SRP1	1.19489	0.98423	1.08956	0.551403
Q9H9A6	LRC40	LRC40	1.16136	1.0171	1.08923	0.432786
Q9Y314	NOSIP	NOSIP	1.18823	0.99021	1.08922	0.533082
Q9Y5Q8	TF3C5	TF3C5	1.13039	1.0471	1.08874	0.279324
Q9P0W2	HM20B	HM20B	1.28105	0.89588	1.08847	0.725867
Q9Y5B0	CTDP1	CTDP1	1.17993	0.99667	1.0883	0.511781
Q96GD0	PLPP	PLPP	1.12421	1.0518	1.088	0.248476
P52657	T2AG	GTF2A2 TF2A2	1.35432	0.821	1.08766	0.797809
P27348	1433T	YWHAQ	0.991277	1.1831	1.08719	0.530307
P52272	HNRPM	HNRNPM HNRPM NAGR1	1.1038	1.0704	1.0871	0.120602
O43447	PPIH	PPIH CYP20 CYPH	1.13361	1.0401	1.08685	0.314374
P30626	SORCN	SRI	1.17049	1.0031	1.08679	0.488426
P33993	MCM7	MCM7 CDC47 MCM2	1.20391	0.96924	1.08658	0.595318
Q9UKN8	TF3C4	TF3C4	1.09317	1.0797	1.08644	0.0495085	+
Q8NEY8	PPHLN	PPHLN	1.02443	1.1479	1.08616	0.395773
Q13330	MTA1	MTA1	1.19195	0.9802	1.08608	0.565437
Q14807	KIF22	KIF22	1.18909	0.98288	1.08598	0.557482
Q69YN2	C19L1	C19L1	1.21674	0.95514	1.08594	0.629932
O43251	RFOX2	RBFOX2 FOX2 HRNBP2 RBM9 RTA	1.04017	1.1309	1.08554	0.310439
P18858	DNLI1	LIG1	1.14962	1.019	1.08431	0.419589
Q14692	BMS1	BMS1	1.00986	1.1586	1.08423	0.460488
Q14562	DHX8	DHX8	1.19384	0.97358	1.08371	0.586237
Q04726	TLE3	TLE3	1.2335	0.93316	1.08333	0.677487
Q8IYB3	SRRM1	SRRM1	1.17934	0.98665	1.08299	0.547302
O75832	PSD10	PSMD10	1.02889	1.1368	1.08285	0.367497
P24666	PPAC	ACP1	1.26229	0.90324	1.08276	0.72499
Q9Y263	PLAP	PLAP	1.16019	1.005	1.08259	0.480136
Q8N1G2	CMTR1	CMTR1	1.16047	1.0045	1.08248	0.482152
P35269	T2FA	GTF2F1 RAP74	1.18268	0.98096	1.08182	0.566115
Q9P2I0	CPSF2	CPSF2	1.09353	1.0701	1.08181	0.0905399
Q8IWS0	PHF6	PHF6	1.09884	1.0642	1.08152	0.133278
P13984	T2FB	GTF2F2 RAP30	1.30923	0.85262	1.08092	0.783143
Q9UQR0	SCML2	SCML2	1.3696	0.79181	1.08071	0.826576
O95400	CD2B2	CD2BP2 KIAA1178	1.09563	1.0656	1.08062	0.117219
O75448	MED24	MED24 ARC100 CRSP4 DRIP100 KIAA0130 THRAP4 TRAP100	1.30599	0.8544	1.0802	0.782737
Q9UKA9	PTBP2	PTBP2	1.49761	0.66247	1.08004	0.879434
P09211	GSTP1	GSTP1 FAEES3 GST3	1.34329	0.81611	1.0797	0.813072
Q15366	PCBP2	PCBP2	1.30039	0.85862	1.0795	0.780047
Q7Z6R9	AP2D	AP2D	1.13054	1.0273	1.07892	0.368758
P40937	RFC5	RFC5	1.08333	1.0731	1.07821	0.0415729	+
O96017	CHK2	CHEK2 CDS1 CHK2 RAD53	1.08315	1.0732	1.07817	0.0404734	+
Q9Y483	MTF2	MTF2	1.07453	1.0818	1.07817	0.0295869	+
Q9UKI8	TLK1	TLK1	1.02438	1.1313	1.07784	0.383122
P36871	PGM1	PGM1	1.28048	0.87425	1.07736	0.768322
Q10570	CPSF1	CPSF1	1.06039	1.0938	1.07709	0.135847
Q53EL6	PDCD4	PDCD4	1.19116	0.96282	1.07699	0.622296
P25789	PSA4	PSMA4 HC9 PSC9	1.09031	1.0633	1.0768	0.110809
Q8WX92	NELFB	NELFB	1.18534	0.96708	1.07621	0.611909
Q9H3K6	BOLA2	BOLA2	1.16807	0.98414	1.07611	0.559896
Q9Y3C4	TPRKB	TPRKB	0.99167	1.1604	1.07604	0.533032
P25205	MCM3	MCM3	1.13724	1.0147	1.07597	0.432071
P20248	CCNA2	CCNA2 CCN1 CCNA	1.27002	0.88187	1.07594	0.762542
Q13148	TADBP	TADBP	1.13235	1.0194	1.07587	0.407343
O43670	ZN207	ZNF207 BUGZ	1.21665	0.93495	1.0758	0.685697
Q86UE8	TLK2	TLK2	0.986096	1.165	1.07555	0.55352
P49321	NASP	NASP	1.107	1.0428	1.0749	0.257768
Q12996	CSTF3	CSTF3	1.08315	1.066	1.07458	0.0728954
Q96ER3	SAAL1	SAAL1	1.11464	1.0339	1.07427	0.316963
Q9Y383	LC7L2	LC7L2	1.01572	1.1328	1.07426	0.424975
Q8WWQ0	PHIP	PHIP	1.20086	0.94748	1.07417	0.662819
P61077	UB2D3	UBE2D3 UBC5C UBCH5C	1.11324	1.0344	1.07382	0.312245
P61964	WDR5	WDR5 BIG3	1.00554	1.142	1.07377	0.475173
Q9Y3Z3	SAMH1	SAMH1	1.11337	1.0337	1.07354	0.316064
Q9NZL4	HPBP1	HPBP1	1.08313	1.0638	1.07347	0.083276
P08758	ANXA5	ANXA5 ANX5 ENX2 PP4	1.05095	1.0959	1.07343	0.189101
O43143	DHX15	DHX15 DBP1 DDX15	1.05188	1.0945	1.07319	0.180378
Q92541	RTF1	RTF1	1.13972	1.0055	1.07261	0.474952
Q9Y6X3	SCC4	SCC4	0.942596	1.2026	1.0726	0.675772
Q7Z3B4	NUP54	NUP54	1.14141	1.0036	1.07251	0.483797
Q9Y5K5	UCHL5	UCHL5	1.2866	0.85804	1.07232	0.792779
Q9H944	MED20	MED20	1.11051	1.0341	1.07231	0.309454
P31153	METK2	MAT2A AMS2 MATA2	1.02426	1.1197	1.07198	0.372674
O00255	MEN1	MEN1 SCG2	1.16116	0.98229	1.07173	0.56968
Q15054	DPOD3	DPOD3	1.11658	1.0267	1.07164	0.356671
P30876	RPB2	POLR2B	1.23946	0.90379	1.07163	0.743209
Q9Y6X9	MORC2	MORC2	1.04911	1.0937	1.0714	0.192674
P29401	TKT	TKT	1.14871	0.99397	1.07134	0.525799
P54727	RD23B	RAD23B	1.15871	0.98338	1.07105	0.566424
Q9H9A7	RMI1	RMI1	1.14855	0.99304	1.07079	0.529805
Q9C0C7	AMRA1	AMRA1	1.48449	0.65701	1.07075	0.892177
Q14103	HNRPD	HNRPD	1.01459	1.1263	1.07045	0.426784
P42695	CNDD3	NCAPD3 CAPD3 KIAA0056	1.10677	1.0338	1.07029	0.304821
Q13426	XRCC4	XRCC4	1.1917	0.94839	1.07004	0.667426
P13489	RINI	RNH1 PRI RNH	1.24261	0.89705	1.06983	0.755489
P09884	DPOLA	POLA1 POLA	1.13768	1.0017	1.06969	0.492139
P26583	HMGB2	HMGB2 HMG2	1.15288	0.98545	1.06916	0.560405
P50402	EMD	EMD EDMD STA	1.50498	0.63311	1.06905	0.9
Q9NQT5	EXOS3	EXOS3	0.974089	1.1631	1.06859	0.600298
Q13620	CUL4B	CUL4B	1.07202	1.065	1.06851	0.0325792	+
P23526	SAHH	AHCY SAHH	1.11276	1.0241	1.06843	0.365949
Q8WVD3	RN138	RN138	0.815129	1.3215	1.06831	0.832223
Q03426	KIME	KIME	1.23336	0.90238	1.06787	0.752225
P35249	RFC4	RFC4	1.11462	1.0202	1.06741	0.388942
Q01780	EXOSX	EXOSX	1.06383	1.0691	1.06646	0.0252267	+
Q9Y3C8	UFC1	UFC1	1.07749	1.0549	1.0662	0.107604
P31689	DNJA1	DNAJA1 DNAJ2 HDJ2 HSJ2 HSPF4	1.0255	1.1065	1.066	0.350362
Q15813	TBCE	TBCE	1.12543	1.0065	1.06596	0.467039
O75475	PSIP1	PSIP1 DFS70 LEDGF PSIP2	1.0596	1.0723	1.06595	0.0610942
O14578	CTRO	CIT CRIK KIAA0949 STK21	0.81182	1.3194	1.06561	0.838947
Q7L5N1	CSN6	CSN6	1.2115	0.91944	1.06547	0.731681
O15355	PPM1G	PPM1G PPM1C	1.05245	1.0781	1.06528	0.123483
O95218	ZRAB2	ZRANB2 ZIS ZNF265	1.14324	0.98708	1.06516	0.557269
Q7Z2T5	TRM1L	TRM1L	1.04558	1.0844	1.06499	0.184785
Q7Z5J4	RAI1	RAI1	1.23335	0.89553	1.06444	0.767977
Q9NTX5	ECHD1	ECHD1	1.49537	0.633	1.06419	0.905924
Q9Y6D9	MD1L1	MD1L1	1.155	0.97316	1.06408	0.609155
Q09161	NCBP1	NCBP1	0.99691	1.1312	1.06405	0.514993
Q9NS91	RAD18	RAD18	1.09536	1.0327	1.06403	0.2897
Q9BW19	KIFC1	KIFC1	1.33149	0.79556	1.06353	0.851818
O15061	SYNEM	SYNM DMN KIAA0353 SYN	1.21386	0.91313	1.0635	0.745636
Q13243	SRSF5	SRSF5	1.0951	1.0317	1.0634	0.295164
P62487	RPB7	POLR2G RPB7	1.11262	1.0138	1.06321	0.422378
Q2TAY7	SMU1	SMU1	1.26521	0.86098	1.06309	0.807363
Q9Y376	CAB39	CAB39	1.12586	0.99882	1.06234	0.505968
P41223	BUD31	BUD31 EDG2	1.24508	0.87946	1.06227	0.790995
Q14146	URB2	URB2	1.1935	0.93069	1.0621	0.718965
O60885	BRD4	BRD4 HUNK1	1.10049	1.0231	1.0618	0.35615
O75317	UBP12	USP12 UBH1 USP12L1	1.06815	1.0552	1.06167	0.0665825
P46013	KI67	MKI67	1.20178	0.92137	1.06157	0.736556
Q96NL6	SCLT1	SCLT1	1.00928	1.1136	1.06144	0.448136
Q68DK7	MSL1	MSL1	1.1931	0.92913	1.06112	0.723926
Q96G03	PGM2	PGM2	0.798276	1.3239	1.06109	0.854606
Q9HCK8	CHD8	CHD8	1.22242	0.89957	1.061	0.770009
Q96PU4	UHRF2	UHRF2	1.15894	0.96304	1.06099	0.645458
Q96Q89	KI20B	KI20B	1.12561	0.99449	1.06005	0.527909
Q6DKJ4	NXN	NXN	1.2397	0.87973	1.05971	0.796064
O43172	PRP4	PRPF4 PRP4	1.01899	1.0997	1.05934	0.380152
P24928	RPB1	POLR2A POLR2	1.11095	1.0077	1.05933	0.455889
Q14781	CBX2	CBX2	1.11826	1.0001	1.05918	0.499461
P54578	UBP14	USP14 TGT	1.04882	1.0692	1.05901	0.108844
P35637	FUS	FUS TLS	1.12111	0.99629	1.0587	0.519495
Q13619	CUL4A	CUL4A	0.905633	1.2113	1.05847	0.767395
Q15022	SUZ12	SUZ12	1.12305	0.99232	1.05768	0.539681
Q9NTM9	CUTC	CUTC	1.0797	1.0356	1.05765	0.232577
P36873	PP1G	PPP1CC	1.05094	1.0633	1.05712	0.0686167
Q9NXR7	BABA2	BABA2	1.17986	0.93353	1.05669	0.725364
Q8TAT6	NPL4	NPL4	0.646538	1.4667	1.05662	0.912656
Q8IWI9	MGAP	MGAP	1.18242	0.93081	1.05662	0.730786
O60884	DNJA2	DNAJA2 CPR3 HIRIP4	1.3084	0.80481	1.05661	0.859221
Q9HAV4	XPO5	XPO5	1.11571	0.99734	1.05652	0.514632
P15121	ALDR	AKR1B1 ALDR1 ALR2	1.08859	1.0237	1.05614	0.333585
Q9HB71	CYBP	CYBP	1.16395	0.94802	1.05598	0.695452
P33992	MCM5	MCM5 CDC46	1.1571	0.95442	1.05576	0.67977
O94842	TOX4	TOX4 C14orf92 KIAA0737	1.30152	0.80991	1.05571	0.858095
O95433	AHSA1	AHSA1 C14orf3 HSPC322	1.14807	0.96174	1.0549	0.66098
Q9BRT9	SLD5	SLD5	1.19214	0.91766	1.0549	0.75775
P49959	MRE11	MRE11 HNGS1 MRE11A	1.04131	1.0682	1.05476	0.153297
Q9UIA9	XPO7	XPO7	1.07227	1.0366	1.05444	0.201568
Q96EY4	TMA16	TMA16	1.17983	0.92671	1.05327	0.746371
O75155	CAND2	CAND2 KIAA0667 TIP120B	1.23706	0.86916	1.05311	0.821064
P22314	UBA1	UBA1 A1S9T UBE1	1.12919	0.97617	1.05268	0.616122
Q9H444	CHM4B	CHMP4B C20orf178 SHAX1	0.580754	1.5245	1.05263	0.929292
Q14919	NC2A	NC2A	1.16164	0.94323	1.05244	0.715018
P78527	PRKDC	PRKDC	1.03288	1.0712	1.05204	0.22461
P33316	DUT	DUT	1.17961	0.92446	1.05204	0.753454
P49419	AL7A1	ALDH7A1 ATQ1	1.20161	0.9014	1.05151	0.789578
Q12872	SFSWA	SFSWA	1.02329	1.0796	1.05144	0.31879
P07737	PROF1	PFN1	0.983091	1.1193	1.0512	0.589635
Q15020	SART3	SART3	1.14491	0.95638	1.05065	0.686137
P85037	FOXK1	FOXK1	1.27351	0.82775	1.05063	0.857795
P42285	MTREX	MTREX DOB1 KIAA0052 MTR4 SKIV2L2	1.08758	1.0134	1.05049	0.403348
Q5TDH0	DDI2	DDI2	1.3096	0.79135	1.05048	0.877523
Q9ULW0	TPX2	TPX2	1.2772	0.82291	1.05005	0.861913
P51965	UB2E1	UBE2E1 UBCH6	1.16178	0.93805	1.04991	0.732816
Q13642	FHL1	FHL1	0.986875	1.1123	1.04959	0.574072
Q9BV20	MTNA	MTNA	1.13771	0.96109	1.0494	0.67531
P14868	SYDC	DARS1 DARS PIG40	0.633112	1.4653	1.04921	0.925064
Q9HC52	CBX8	CBX8	1.17253	0.92582	1.04917	0.758511
Q86U86	PB1	PB1	1.06248	1.0342	1.04834	0.181185
P48729	KC1A	CSNK1A1	1.14241	0.95377	1.04809	0.699827
P19784	CSK22	CSNK2A2 CK2A2	0.893655	1.2025	1.04808	0.807852
Q12824	SNF5	SNF5	1.25534	0.84049	1.04791	0.855482
Q9HC38	GLOD4	GLOD4	1.21148	0.88365	1.04757	0.820209
P35251	RFC1	RFC1 RFC140	1.08015	1.0148	1.04747	0.383751
Q92759	TF2H4	TF2H4	1.37378	0.72088	1.04733	0.908341
O00267	SPT5H	SUPT5H SPT5 SPT5H	1.12562	0.96802	1.04682	0.658699
O60216	RAD21	RAD21 HR21 KIAA0078 NXP1 SCC1	1.22466	0.86807	1.04636	0.83803
P34932	HSP74	HSPA4 APG2	1.13065	0.96176	1.04621	0.681274
Q9BXS6	NUSAP	NUSAP	1.13076	0.96135	1.04605	0.682961
P26358	DNMT1	DNMT1 AIM CXXC9 DNMT	1.13595	0.95556	1.04575	0.701131
P19388	RPAB1	POLR2E	1.2419	0.84831	1.0451	0.856569
Q92793	CBP	CREBBP CBP	1.17657	0.91328	1.04492	0.79064
Q9UGU0	TCF20	TCF20	0.923276	1.1665	1.04489	0.774895
P46109	CRKL	CRKL	1.07086	1.0189	1.04488	0.334059
Q92879	CELF1	CELF1	1.01561	1.0733	1.04445	0.366421
P61758	PFD3	VBP1 PFDN3	1.2062	0.88247	1.04434	0.829803
Q68CP9	ARID2	ARID2	0.891981	1.1961	1.04404	0.820528
Q92547	TOPB1	TOPB1	1.15051	0.93749	1.044	0.750602
Q13451	FKBP5	FKBP5	1.04795	1.0389	1.04343	0.0661272
P00918	CAH2	CA2	1.17455	0.91213	1.04334	0.796901
Q92620	PRP16	PRP16	1.02763	1.0587	1.04317	0.219902
Q86W56	PARG	PARG	1.15122	0.93509	1.04316	0.758115
Q8WXE1	ATRIP	ATRIP	0.393856	1.6923	1.04308	0.95782
P06746	DPOLB	POLB	1.10023	0.98592	1.04307	0.588848
Q92733	PRCC	PRCC	1.1914	0.89464	1.04302	0.820352
Q9Y3B2	EXOS1	EXOS1	1.10998	0.97555	1.04276	0.639268
Q9H501	ESF1	ESF1	1.1366	0.94875	1.04268	0.728509
Q96EK6	GNA1	GNA1	0.927902	1.1573	1.0426	0.773603
Q8WYA6	CTBL1	CTBL1	0.991473	1.0921	1.04179	0.558771
Q9Y2S6	TMA7	TMA7	1.07775	1.0028	1.04027	0.477083
P30260	CDC27	CDC27 ANAPC3 D0S1430E D17S978E	1.28284	0.79735	1.04009	0.895788
P17706	PTN2	PTPN2 PTPT	1.28894	0.79095	1.03994	0.898731
P26599	PTBP1	PTBP1 PTB	1.04149	1.0377	1.0396	0.0304677	+
P35659	DEK	DEK	1.01367	1.0643	1.03899	0.3666
Q8NCN4	RN169	RN169	1.13986	0.93795	1.0389	0.765829
Q96KM6	Z512B	Z512B	1.11631	0.96128	1.03879	0.704589
Q9UMY1	NOL7	NOL7	0.941708	1.1356	1.03865	0.758466
P56373	P2RX3	P2RX3	0.923873	1.1524	1.03814	0.794924
Q13151	ROA0	ROA0	0.983865	1.091	1.03743	0.611719
P37802	TAGL2	TAGLN2 KIAA0120 CDABP0035	1.00194	1.0729	1.03742	0.483029
Q9GZS3	WDR61	WDR61	1.03067	1.0441	1.03739	0.113115
Q96QE3	ATAD5	ATAD5	1.096	0.97869	1.03734	0.639063
P45974	UBP5	USP5 ISOT	1.15193	0.92256	1.03724	0.800096
P08243	ASNS	ASNS TS11	1.22087	0.85355	1.03721	0.872746
Q13616	CUL1	CUL1	1.07742	0.99699	1.03721	0.524737
P23246	SFPQ	SFPQ PSF	1.08754	0.98656	1.03705	0.596987
Q86U38	NOP9	NOP9	1.10058	0.97286	1.03672	0.667782
Q9Y3F4	STRAP	STRAP	0.982318	1.0911	1.03671	0.622045
O14980	XPO1	XPO1 CRM1	0.945269	1.1272	1.03623	0.758679
Q9NVC6	MED17	MED17	1.00248	1.0695	1.03599	0.477328
P61201	CSN2	COPS2 CSN2 TRIP15	1.04169	1.0301	1.0359	0.101887
Q96T60	PNKP	PNKP	1.42466	0.64698	1.03582	0.941517
Q13907	IDI1	IDI1	1.05409	1.0169	1.0355	0.307196
P35250	RFC2	RFC2	1.06295	1.0079	1.03543	0.420519
P30520	PURA2	ADSS2 ADSS	1.12322	0.94721	1.03521	0.757687
Q96P47	AGAP3	AGAP3	1.18542	0.88458	1.035	0.854454
Q9NZL9	MAT2B	MAT2B	1.00427	1.0654	1.03483	0.458511
Q9GZS1	RPA49	RPA49	0.794218	1.2754	1.03481	0.908528
O14776	TCRG1	TCERG1 CA150 TAF2S	1.05531	1.0136	1.03445	0.346505
Q9NY93	DDX56	DDX56	1.19893	0.86993	1.03443	0.868657
P62136	PP1A	PPP1CA PPP1A	1.19728	0.87071	1.03399	0.869333
Q68CQ4	DIEXF	DIEXF	0.884251	1.1834	1.03383	0.858412
Q9Y266	NUDC	NUDC	1.03081	1.0368	1.03381	0.0562458
P62318	SMD3	SNRPD3	1.01562	1.0515	1.03356	0.312524
Q15365	PCBP1	PCBP1	1.00104	1.0653	1.03317	0.489851
Q92905	CSN5	CSN5	0.980969	1.0852	1.03308	0.639903
Q9Y5Q9	TF3C3	TF3C3	1.08716	0.97826	1.03271	0.65562
Q16543	CDC37	CDC37	0.979048	1.086	1.03252	0.652133
Q99497	PARK7	PARK7	1.03111	1.033	1.03205	0.0187776	+
Q9Y4X5	ARI1	ARI1	0.918442	1.1446	1.03152	0.826933
O60684	IMA7	KPNA6 IPOA7	0.982801	1.0802	1.0315	0.634487
O00273	DFFA	DFFA DFF1 DFF45 H13	0.975039	1.0876	1.03132	0.676717
P42166	LAP2A	TMPO LAP2	1.12353	0.9391	1.03131	0.791586
Q15024	EXOS7	EXOS7	1.13651	0.92601	1.03126	0.816211
Q86Y56	DAAF5	DAAF5	1.1589	0.9023	1.0306	0.850955
P51532	SMCA4	SMARCA4 BAF190A BRG1 SNF2B SNF2L4	1.01793	1.0427	1.03031	0.246969
Q16656	NRF1	NRF1	1.0468	1.0137	1.03025	0.318714
Q9BWF3	RBM4	RBM4 RBM4A	1.02611	1.0343	1.03021	0.0857314
O14979	HNRDL	HNRNPDL HNRPDL JKTBP	0.900657	1.1591	1.02988	0.855342
P56537	IF6	EIF6 EIF3A ITGB4BP OK/SW-cl.27	1.34849	0.71115	1.02982	0.9406
Q9Y3C6	PPIL1	PPIL1	1.04338	1.0159	1.02964	0.276359
P11387	TOP1	TOP1	1.00486	1.0537	1.02928	0.4425
P30041	PRDX6	PRDX6 AOP2 KIAA0106	1.13044	0.92742	1.02893	0.823248
Q9NPD3	EXOS4	EXOS4	1.02694	1.0301	1.02852	0.0352728	+
Q14181	DPOA2	DPOA2	1.10262	0.95439	1.02851	0.766253
Q9UNS1	TIM	TIM	1.10387	0.95283	1.02835	0.771367
Q6IN85	P4R3A	P4R3A	1.23172	0.82455	1.02814	0.912569
O00442	RTCA	RTCA RPC RPC1 RTC1 RTCD1	1.12615	0.92998	1.02807	0.822582
Q92878	RAD50	RAD50	0.991179	1.0629	1.02704	0.588705
Q5JSZ5	PRC2B	PRC2B	1.16368	0.88988	1.02678	0.877012
O43148	MCES	RNMT KIAA0398	1.0756	0.97751	1.02655	0.684069
O00170	AIP	AIP XAP2	1.23496	0.81776	1.02636	0.919971
Q9Y546	LRC42	LRC42	0.809127	1.2435	1.02631	0.923244
Q9HAW4	CLSPN	CLSPN	1.19924	0.85247	1.02585	0.905759
Q53GS9	SNUT2	SNUT2	1.1708	0.8809	1.02585	0.887656
Q8IY37	DHX37	DHX37	1.1845	0.86662	1.02556	0.898495
Q96BT3	CENPT	CENPT	1.12144	0.92941	1.02543	0.835202
Q92499	DDX1	DDX1	0.99681	1.0535	1.02516	0.537912
Q9BTC0	DIDO1	DIDO1	1.1672	0.88251	1.02486	0.889946
P49915	GUAA	GMPS	1.21001	0.83951	1.02476	0.915414
Q5VYK3	ECM29	ECM29	1.09327	0.95609	1.02468	0.780123
Q8NI27	THOC2	THOC2	1.10985	0.93929	1.02457	0.821412
P10155	RO60	RO60 SSA2 TROVE2	1.04766	1.0003	1.02398	0.495992
Q13868	EXOS2	EXOS2	1.05763	0.98995	1.02379	0.609913
Q9BWE0	REPI1	REPI1	1.36758	0.67846	1.02302	0.957533
Q06203	PUR1	PUR1	0.780396	1.2655	1.02295	0.939947
P16152	CBR1	CBR1 CBR CRN SDR21C1	0.919202	1.1266	1.0229	0.861629
O15381	NVL	NVL NVL2	1.11689	0.9289	1.02289	0.847886
Q96ST2	IWS1	IWS1	1.10763	0.93789	1.02276	0.833204
Q9Y5L0	TNPO3	TNPO3	1.07214	0.97333	1.02273	0.725422
O75131	CPNE3	CPNE3 CPN3 KIAA0636	1.07619	0.96923	1.02271	0.744339
P10768	ESTD	ESD	1.20101	0.84423	1.02262	0.919699
Q14147	DHX34	DHX34	1.11682	0.9279	1.02236	0.852029
Q12789	TF3C1	TF3C1	1.03462	1.0097	1.02216	0.326081
Q9Y4A5	TRRAP	TRRAP	1.10166	0.94223	1.02195	0.828976
P25440	BRD2	BRD2 KIAA9001 RING3	1.09223	0.95101	1.02162	0.810851
P30566	PUR8	ADSL AMPS	1.03023	1.0126	1.02141	0.248571
Q9P287	BCCIP	BCCIP	0.935716	1.1067	1.02121	0.845198
Q8IXK0	PHC2	PHC2	0.920133	1.122	1.02107	0.869009
P62714	PP2AB	PPP2CB	0.914746	1.1273	1.02102	0.875674
Q6KC79	NIPBL	NIPBL	1.04235	0.99958	1.02097	0.506313
O14818	PSA7	PSMA7 HSPC	1.06069	0.98124	1.02096	0.690847
Q9H0H5	RGAP1	RGAP1	1.13945	0.90227	1.02086	0.889162
P50995	ANX11	ANXA11 ANX11	1.10147	0.93988	1.02067	0.840523
Q96P70	IPO9	IPO9	1.0387	1.0014	1.02005	0.476981
O43395	PRPF3	PRPF3 HPRP3 PRP3	1.22954	0.81009	1.01981	0.940025
Q14691	PSF1	PSF1	1.04047	0.99907	1.01977	0.514625
Q16875	F263	PFKFB3	0.887311	1.1514	1.01936	0.907341
P49756	RBM25	RBM25 RNPC7	1.01735	1.0213	1.01933	0.0649127
Q9NSI2	F207A	F207A	1.14277	0.8957	1.01924	0.901674
Q96GM8	TOE1	TOE1	1.294	0.74434	1.01917	0.955671
O60264	SMCA5	SMARCA5 SNF2H WCRF135	0.97561	1.0622	1.0189	0.737904
O95757	HS74L	HSPA4L APG1 OSP94	1.07823	0.95872	1.01848	0.809121
Q05519	SRS11	SRS11	0.913659	1.1229	1.01828	0.889879
Q9UBW8	CSN7A	CSN7A	1.03877	0.99775	1.01826	0.536908
Q8NBF2	NHLC2	NHLC2	1.00543	1.0309	1.01816	0.389274
P09012	SNRPA	SNRPA	0.949487	1.0868	1.01814	0.835522
Q13823	NOG2	NOG2	0.980969	1.0546	1.01778	0.713512
Q8NDV3	SMC1B	SMC1B	0.953289	1.0822	1.01774	0.828977
Q7Z2Z1	TICRR	TICRR	0.975419	1.0594	1.01741	0.749784
Q12830	BPTF	BPTF	1.02314	1.0113	1.01722	0.210842
Q9UKX7	NUP50	NUP50	0.970685	1.0637	1.01719	0.774576
P42771	CDN2A	CDKN2A CDKN2 MTS1	1.11598	0.91818	1.01708	0.891119
P62263	RS14	RPS14 PRO2640	1.35772	0.67625	1.01699	0.968294
Q9Y224	RTRAF	RTRAF	0.908843	1.1249	1.01687	0.901372
Q9NXH9	TRM1	TRM1	1.0389	0.99483	1.01686	0.584124
P63104	1433Z	1433Z	1.04469	0.9889	1.01679	0.65498
Q13123	RED	RED	0.979336	1.0537	1.01652	0.733855
O60701	UGDH	UGDH	1.0992	0.93364	1.01642	0.875331
P51608	MECP2	MECP2	0.984543	1.0482	1.01637	0.697562
Q15029	U5S1	U5S1	1.10199	0.92854	1.01527	0.889084
Q9BZI7	REN3B	REN3B	1.02638	1.004	1.01519	0.404193
P23528	COF1	CFL1 CFL	1.02424	1.006	1.01512	0.345548
Q92598	HS105	HS105	1.12564	0.90437	1.015	0.91417
P62993	GRB2	GRB2	0.992851	1.0349	1.01388	0.628618
Q9NWV8	BABA1	BABA1	1.20081	0.82626	1.01354	0.954066
O60934	NBN	NBN NBS NBS1 P95	0.943841	1.0832	1.01352	0.877985
Q9Y5S9	RBM8A	RBM8A	1.02824	0.99821	1.01323	0.540305
Q92973	TNPO1	TNPO1	0.968148	1.0583	1.01322	0.818332
P62310	LSM3	LSM3 MDS017	1.27125	0.75499	1.01312	0.967675
O60673	REV3L	REV3L POLZ REV3	1.44388	0.58193	1.0129	0.980945
P43490	NAMPT	NAMPT PBEF PBEF1	1.11141	0.91321	1.01231	0.92133
Q99598	TSNAX	TSNAX	0.840336	1.1842	1.01227	0.954651
Q99729	ROAA	ROAA	0.877655	1.146	1.01183	0.944026
P55072	TERA	VCP	1.01727	1.0053	1.01128	0.310469
Q02880	TOP2B	TOP2B	1.00357	1.0189	1.01124	0.381062
Q8WUA4	TF3C2	TF3C2	1.02763	0.99463	1.01113	0.622193
Q13535	ATR	ATR	1.1079	0.91408	1.01099	0.928117
P17844	DDX5	DDX5 G17P1 HELR HLR1	1.04954	0.9714	1.01047	0.833324
Q9NX74	DUS2L	DUS2L	0.868508	1.1524	1.01045	0.953199
Q9HCS7	SYF1	SYF1	1.03114	0.98784	1.00949	0.737001
Q9Y5A7	NUB1	NUB1	0.747496	1.2712	1.00935	0.977283
Q5VW32	BROX	BROX	1.18842	0.83021	1.00931	0.966912
P56282	DPOE2	POLE2 DPE2	1.00604	1.0117	1.00887	0.196782
P00390	GSHR	GSR GLUR GRD1	1.05964	0.95564	1.00764	0.907149
P14866	HNRPL	HNRNPL HNRPL P/OKcl.14	1.05264	0.96164	1.00714	0.900892
P98175	RBM10	RBM10	1.01318	1	1.00659	0.5
P37837	TALDO	TALDO1 TAL TALDO TALDOR	1.12235	0.89017	1.00626	0.965712
Q9UJX6	ANC2	ANC2	1.10836	0.9041	1.00623	0.9612
P06132	DCUP	UROD	0.992359	1.0193	1.00583	0.739992
P16949	STMN1	STMN1 C1orf215 LAP18 OP18	1.23446	0.77708	1.00577	0.983939
O15446	RPA34	POLR1G ASE1 CAST CD3EAP PAF49	0.992162	1.0184	1.00528	0.756369
Q7Z5K2	WAPL	WAPL	1.08704	0.92349	1.00527	0.959071
O75529	TAF5L	TAF5L PAF65B	0.956023	1.054	1.00501	0.9351
Q9BSD7	NTPCR	NTPCR	1.08666	0.921	1.00383	0.97058
Q6FI81	CPIN1	CPIN1	1.17137	0.83589	1.00363	0.986222
Q9NU22	MDN1	MDN1	1.05645	0.95021	1.00333	0.960166
Q9BVI4	NOC4L	NOC4L	1.07283	0.93275	1.00279	0.974633
Q04917	1433F	1433F	1.28531	0.72023	1.00277	0.993754
P18074	ERCC2	ERCC2 XPD XPDC	0.934929	1.0695	1.00221	0.979055
Q99728	BARD1	BARD1	0.997506	1.0066	1.00205	0.729983
Q8N684	CPSF7	CPSF7	1.00354	0.99995	1.00175	0.508986
Q13098	CSN1	CSN1	0.956572	1.0468	1.00169	0.976222
P17482	HXB9	HOXB9 HOX2E	1.06719	0.9356	1.0014	0.986503
Q9H7N4	SFR19	SFR19	0.872144	1.1306	1.00137	0.993242
Q96T76	MMS19	MMS19	1.06914	0.93305	1.0011	0.98975
Q9H0E2	TOLIP	TOLIP	1.30329	0.69865	1.00097	0.997959
O95071	UBR5	UBR5 EDD EDD1 HYD KIAA0896	0.969462	1.0319	1.00068	0.986115
Q99496	RING2	RING2	1.09704	0.90384	1.00044	0.997085
P06737	PYGL	PYGL	1.05696	0.9437	1.00033	0.996293
P78345	RPP38	RPP38	1.05732	0.94332	1.00032	0.996442
Q9Y2P8	RCL1	RCL1	1.03601	0.96426	1.00013	0.997588
Q96HW7	INT4	INTS4 MSTP093	0.94162	1.0583	0.99996	0.999561
Q00169	PIPNA	PIPNA	1.03662	0.96047	0.998545	0.975718
Q9NV56	MRGBP	MRGBP	1.10181	0.89521	0.99851	0.990809
P17066	HSP76	HSPA6 HSP70B'	0.997208	0.9996	0.998404	0.409414
Q07864	DPOE1	DPOE1	1.08651	0.91008	0.998295	0.987689
Q96JM7	LMBL3	LMBL3	1.29236	0.70369	0.998025	0.995725
O76003	GLRX3	GLRX3 PICOT TXNL2 HUSSY-22	1.01431	0.98163	0.99797	0.921354
Q9NVI7	ATD3A	ATAD3A	0.574251	1.4215	0.997875	0.996807
O75530	EED	EED	0.937822	1.0564	0.997111	0.969005
Q9H2U1	DHX36	DHX36	0.895817	1.0974	0.996609	0.978585
Q9P2K5	MYEF2	MYEF2	1.02314	0.96949	0.996315	0.913137
O75312	ZPR1	ZPR1 ZNF259	1.14896	0.84206	0.99551	0.981384
Q86U44	MTA70	MTA70	0.935891	1.0551	0.995495	0.951982
P49750	YLPM1	YLPM1 C14orf170 ZAP3	0.951837	1.0391	0.995468	0.934119
Q14738	2A5D	2A5D	1.13232	0.85812	0.99522	0.977821
P40938	RFC3	RFC3	0.989315	1.001	0.995157	0.559412
Q9NW08	RPC2	RPC2	1.02998	0.96	0.99499	0.90949
Q5T8P6	RBM26	RBM26	1.08879	0.90113	0.99496	0.96584
Q9UJV9	DDX41	DDX41	0.895015	1.0943	0.994657	0.965899
P48739	PIPNB	PITPNB	1.26053	0.72864	0.994585	0.987034
P51570	GALK1	GALK1 GALK	1.17575	0.81315	0.99445	0.98052
Q01105	SET	SET	0.828912	1.1598	0.994356	0.978292
Q9UPW6	SATB2	SATB2	1.09965	0.88894	0.994295	0.965561
P11142	HSP7C	HSPA8 HSC70 HSP73 HSPA10	0.991965	0.99513	0.993548	0.153109
Q15291	RBBP5	RBBP5	0.910167	1.0769	0.993533	0.950716
P68400	CSK21	CSK21	1.05729	0.92959	0.99344	0.934848
Q9UHL0	DDX25	DDX25 GRTH	1.32438	0.66146	0.99292	0.986404
Q6ZW49	PAXI1	PAXI1	1.07032	0.91535	0.992835	0.941299
O95232	LC7L3	LUC7L3 CREAP1 CROP O48	1.01206	0.97323	0.992645	0.769538
Q12888	TP53B	TP53B	1.0516	0.93366	0.99263	0.920859
P0DMV8	HS71A	HSPA1A HSP72 HSPA1 HSX70	0.993641	0.99134	0.99249	0.0967676
Q9HCD5	NCOA5	NCOA5	1.24597	0.73893	0.99245	0.981042
Q9NTI5	PDS5B	PDS5B	0.997307	0.98749	0.992398	0.365028
Q7KZ85	SPT6H	SPT6H	1.03858	0.94565	0.992115	0.893013
O15160	RPAC1	POLR1C POLR1E	1.10455	0.87673	0.99064	0.947792
O14802	RPC1	POLR3A	1.00001	0.97933	0.98967	0.500309
P14324	FPPS	FDPS FPS KIAA1293	0.954198	1.0248	0.989499	0.815934
P51610	HCFC1	HCFC1 HCF1 HFC1	1.07113	0.90717	0.98915	0.916248
Q8WUA2	PPIL4	PPIL4	1.19128	0.78679	0.989035	0.965526
Q05D32	CTSL2	CTSL2	1.0476	0.92967	0.988635	0.878803
P39880	CUX1	CUX1 CUTL1	1.16221	0.81477	0.98849	0.957881
P63272	SPT4H	SPT4H	1.20783	0.76811	0.98797	0.965204
Q93009	UBP7	UBP7	0.986972	0.98764	0.987306	0.0167479	+
P19338	NUCL	NCL	0.998203	0.97633	0.987267	0.451766
Q6UXN9	WDR82	WDR82	0.954927	1.0181	0.986514	0.743101
O95602	RPA1	POLR1A	1.01413	0.95841	0.98627	0.708455
Q9UBT2	SAE2	SAE2	1.06031	0.91138	0.985845	0.880415
Q9UHV9	PFD2	PFD2	0.923788	1.0479	0.985844	0.857218
P40763	STAT3	STAT3 APRF	0.685401	1.2862	0.985801	0.96993
O60870	KIN17	KIN BTCD KIN17	0.989511	0.98184	0.985676	0.166558
Q9UQR1	ZN148	ZN148	1.08585	0.88463	0.98524	0.907256
Q9Y3I0	RTCB	RTCB	0.893336	1.0758	0.984568	0.893324
Q13838	DX39B	DDX39B BAT1 UAP56	0.847889	1.1211	0.984495	0.928047
Q06830	PRDX1	PRDX1	0.993147	0.97528	0.984214	0.327845
P09936	UCHL1	UCHL1	0.957579	1.0107	0.984139	0.657296
Q9NV88	INT9	INT9	1.08386	0.88441	0.984135	0.899557
Q9UKD2	MRT4	MRT4	1.03813	0.93014	0.984135	0.81807
Q99829	CPNE1	CPNE1	1.02255	0.94524	0.983895	0.748657
P68036	UB2L3	UB2L3	1.1964	0.77105	0.983725	0.951379
Q92922	SMRC1	SMRC1	1.04204	0.92516	0.9836	0.825798
Q8N5A5	ZGPAT	ZGPAT	1.14462	0.82161	0.983115	0.93369
Q9BZK7	TBL1R	TBL1R	0.890869	1.0752	0.983035	0.884109
Q9Y606	TRUA	TRUA	0.972763	0.99308	0.982922	0.34161
Q04760	LGUL	LGUL	0.901307	1.0643	0.982803	0.867609
Q9HCG8	CWC22	CWC22	0.990589	0.97459	0.98259	0.274198
Q9UNF1	MAGD2	MAGD2	0.959509	1.0053	0.982405	0.582858
P14678	RSMB	SNRPB COD SNRPB1	0.805477	1.1593	0.982388	0.936833
Q6PD62	CTR9	CTR9	0.884173	1.0795	0.981837	0.882939
P61204	ARF3	ARF3	1.02303	0.93977	0.9814	0.732487
Q15637	SF01	SF01	1.17658	0.78593	0.981255	0.939094
Q96DI7	SNR40	SNR40	0.788955	1.173	0.980978	0.937139
P62937	PPIA	PPIA	0.981836	0.97832	0.980078	0.0560338
O43709	BUD23	BUD23 MERM1 WBSCR22 HUSSY-03 PP3381	1.21729	0.74118	0.979235	0.944603
P11388	TOP2A	TOP2A TOP2	1.0194	0.93827	0.978835	0.693841
Q9BRJ6	CG050	CG050	1.0459	0.91114	0.97852	0.803563
Q9UIG0	BAZ1B	BAZ1B	1.00325	0.95345	0.97835	0.544382
Q9ULI0	ATD2B	ATD2B	0.982994	0.97366	0.978327	0.135029
Q13315	ATM	ATM	1.04368	0.91224	0.97796	0.793994
Q92890	UFD1	UFD1	1.0433	0.91243	0.977865	0.792323
P02788	TRFL	LTF GIG12 LF	1.63177	0.32379	0.97778	0.97838
P46777	RL5	RPL5 MSTP030	0.990295	0.96494	0.977618	0.328083
P0CG48	UBC	UBC	1.04948	0.9057	0.97759	0.807643
Q00059	TFAM	TFAM	1.01901	0.93437	0.97669	0.679531
Q9UJX3	APC7	APC7	0.981451	0.97172	0.976585	0.130426
Q14676	MDC1	MDC1	1.21038	0.74245	0.976415	0.936034
Q8WWY3	PRP31	PRP31	0.992556	0.95993	0.976243	0.383063
O95696	BRD1	BRD1 BRL BRPF2	0.99167	0.96039	0.97603	0.368041
Q86XW9	TXND6	TXND6	0.841114	1.1108	0.975957	0.887668
Q96T37	RBM15	RBM15	0.998203	0.95367	0.975936	0.475323
Q15014	MO4L2	MO4L2	1.19923	0.7525	0.975865	0.931474
P49116	NR2C2	NR2C2 TAK1 TR4	1.10456	0.84661	0.975585	0.88089
Q14980	NUMA1	NUMA1	1.02984	0.92122	0.97553	0.73054
P62826	RAN	RAN	0.913075	1.0372	0.975137	0.757431
Q9BVC3	DCC1	DCC1	1.0022	0.94801	0.975105	0.526983
P28370	SMCA1	SMARCA1 SNF2L SNF2L1	0.994135	0.95595	0.975043	0.415728
P07900	HS90A	HSP90AA1 HSP90A HSPC1 HSPCA	0.979624	0.96966	0.974642	0.123499
Q14683	SMC1A	SMC1A	0.97704	0.97206	0.97455	0.0620826
Q9H6F5	CCD86	CCD86	1.04629	0.90246	0.974375	0.782074
Q6PEW1	ZCH12	ZCH12	1.18785	0.76029	0.97407	0.923151
O00154	BACH	ACOT7 BACH	0.968335	0.97955	0.973942	0.134937
O75367	H2AY	MACROH2A1 H2AFY	0.925069	1.0219	0.973485	0.681023
Q06124	PTN11	PTN11	1.01175	0.93479	0.97327	0.613458
Q96T88	UHRF1	UHRF1	1.01646	0.9289	0.97268	0.6448
O15541	R113A	RNF113A RNF113 ZNF183	0.799424	1.1459	0.972662	0.90036
Q16891	MIC60	MIC60	1.10034	0.84462	0.97248	0.865036
P27695	APEX1	APEX1 APE APE1 APEX APX HAP1 REF1	1.00483	0.94001	0.97242	0.551181
P32119	PRDX2	PRDX2 NKEFB TDPX1	1.00961	0.932	0.970805	0.589392
Q5BKZ1	ZN326	ZN326	1.02953	0.91078	0.970155	0.703463
P30153	2AAA	PPP2R1A	1.07285	0.86641	0.96963	0.817817
Q86XI2	CNDG2	CNDG2	0.998702	0.93981	0.969256	0.486271
Q9Y223	GLCNE	GLCNE	1.12353	0.81475	0.96914	0.874411
O96028	NSD2	NSD2 KIAA1090 MMSET TRX5 WHSC1	0.925583	1.0118	0.968692	0.600113
Q96LA8	ANM6	ANM6	0.757633	1.1797	0.968666	0.906163
Q01844	EWS	EWS	1.14617	0.78959	0.96788	0.886529
O94906	PRP6	PRPF6 C20orf14	0.850774	1.0849	0.967837	0.829302
P55263	ADK	ADK	0.998203	0.93716	0.967681	0.481802
Q5RKV6	EXOS6	EXOS6	1.16125	0.77323	0.96724	0.893509
Q9BT78	CSN4	CSN4	0.984834	0.94964	0.967237	0.313775
Q13492	PICAL	PICALM CALM	1.06977	0.86415	0.96696	0.802048
Q9P016	THYN1	THYN1	0.962927	0.96989	0.966409	0.0657431
O00541	PESC	PES1	0.977613	0.95509	0.966352	0.205601
P06733	ENOA	ENO1 ENO1L1 MBPB1 MPB1	1.0559	0.87642	0.96616	0.770431
P50990	TCPQ	CCT8 C21orf112 CCTQ KIAA0002	0.949487	0.98279	0.966139	0.290952
Q9UGN5	PARP2	PARP2	0.754432	1.177	0.965716	0.897592
Q9BUH6	PAXX	PAXX	1.19815	0.73315	0.96565	0.90662
P54920	SNAA	NAPA SNAPA	0.884564	1.0462	0.965382	0.742361
Q8NFH3	NUP43	NUP43	1.03087	0.89916	0.965015	0.689147
P55199	ELL	ELL C19orf17	1.14614	0.78306	0.9646	0.877409
Q16881	TRXR1	TRXR1	0.857192	1.072	0.964596	0.797289
Q16630	CPSF6	CPSF6	0.96918	0.95953	0.964355	0.0856545
P60174	TPIS	TPI1 TPI	1.03935	0.88923	0.96429	0.7173
Q86Y91	KI18B	KI18B	1.20449	0.72398	0.964235	0.905915
P31946	1433B	YWHAB	1.03382	0.89442	0.96412	0.697329
Q9BX63	FANCJ	FANCJ	0.918105	1.0101	0.964102	0.578119
Q9P2N5	RBM27	RBM27	1.14717	0.7805	0.963835	0.876012
Q86U06	RBM23	RBM23	1.23378	0.69373	0.963755	0.91505
Q15056	IF4H	IF4H	1.13485	0.79177	0.96331	0.865867
Q9NX24	NHP2	NHP2	1.15614	0.77023	0.963185	0.879971
Q6W2J9	BCOR	BCOR	1.08086	0.84523	0.963045	0.806496
O95347	SMC2	SMC2 CAPE SMC2L1 PRO0324	0.960154	0.96483	0.962492	0.0396342	+
P29590	PML	PML MYL PP8675 RNF71 TRIM19	1.19957	0.72511	0.96234	0.899778
Q13948	CASP	CASP	0.445772	1.4788	0.962286	0.953599
Q96ST3	SIN3A	SIN3A	1.06168	0.86242	0.96205	0.768322
Q9BVP2	GNL3	GNL3	0.970591	0.95271	0.96165	0.145813
Q04323	UBXN1	UBXN1	0.994233	0.92872	0.961477	0.448609
Q9UIS9	MBD1	MBD1	0.944822	0.97734	0.961081	0.251926
P52565	GDIR1	ARHGDIA GDIA1	1.31237	0.60972	0.961045	0.929699
Q68E01	INT3	INT3	1.06655	0.85523	0.96089	0.774321
Q96S55	WRIP1	WRIP1	0.948317	0.97342	0.960868	0.197599
P31948	STIP1	STIP1	0.944555	0.97674	0.960648	0.247126
O75940	SPF30	SMNDC1 SMNR SPF30	0.907523	1.0133	0.960411	0.590935
O43290	SNUT1	SART1	0.910996	1.0095	0.960248	0.567695
Q9UM54	MYO6	MYO6	1.14292	0.7747	0.95881	0.859884
Q9UQE7	SMC3	SMC3	0.961446	0.95533	0.958388	0.0467003	+
O00311	CDC7	CDC7 CDC7L1	0.949848	0.96681	0.958329	0.127821
Q02790	FKBP4	FKBP4	0.996016	0.92062	0.958318	0.468075
O00151	PDLI1	PDLIM1 CLIM1 CLP36	1.00921	0.90725	0.95823	0.563037
Q99575	POP1	POP1	1.10891	0.80637	0.95764	0.826169
Q07666	KHDR1	KHDRBS1 SAM68	1.01147	0.90342	0.957445	0.575254
P78406	RAE1L	RAE1L	1.08729	0.82665	0.95697	0.796964
P78371	TCPB	TCPB	0.907771	1.0058	0.956786	0.539983
Q8WVB6	CTF18	CTF18	1.03325	0.87998	0.956615	0.672052
Q15393	SF3B3	SF3B3	1.016	0.89689	0.956445	0.598018
Q9UBV8	PEF1	PEF1	0.919794	0.99299	0.956392	0.4445
Q86V81	THOC4	THOC4	0.757232	1.1554	0.956316	0.862488
Q96S44	PRPK	PRPK	1.12939	0.78193	0.95566	0.840926
P12270	TPR	TPR	0.963577	0.94774	0.955658	0.1125
P47755	CAZA2	CAPZA2	1.03345	0.87692	0.955185	0.668951
Q8N3U4	STAG2	STAG2	0.952381	0.95731	0.954846	0.034712	+
P12277	KCRB	CKB CKBB	0.963113	0.94643	0.954771	0.116105
Q9Y4B6	DCAF1	DCAF1	0.869868	1.0379	0.953884	0.68042
Q5VT52	RPRD2	RPRD2	0.808342	1.0985	0.953421	0.802225
Q2NL82	TSR1	TSR1	1.16251	0.74319	0.95285	0.859169
Q08211	DHX9	DHX9	0.992457	0.91306	0.952759	0.444907
P35237	SPB6	SERPINB6 PI6 PTI	1.12198	0.78348	0.95273	0.82662
P62316	SMD2	SNRPD2 SNRPD1	0.997108	0.90785	0.952479	0.48003
P09960	LKHA4	LTA4H LTA4	1.00836	0.89406	0.95121	0.55013
O95373	IPO7	IPO7 RANBP7	0.882457	1.0191	0.950778	0.60255
Q8NFW8	NEUA	NEUA	0.829669	1.0709	0.950284	0.751104
Q96T58	MINT	MINT	1.20055	0.69937	0.94996	0.874528
Q14684	RRP1B	RRP1B	0.945895	0.95394	0.949917	0.0510235
Q14232	EI2BA	EI2BA	0.806647	1.0928	0.949723	0.784874
P84090	ERH	ERH	0.891902	1.0046	0.948251	0.527074
Q99661	KIF2C	KIF2C	0.856384	1.04	0.948192	0.672929
Q9NTJ3	SMC4	SMC4	0.911162	0.9846	0.947881	0.390728
P26639	SYTC	TARS1 TARS	0.992753	0.90238	0.947566	0.452826
Q56NI9	ESCO2	ESCO2	1.10606	0.78602	0.94604	0.79295
O60832	DKC1	DKC1 NOLA4	0.856971	1.0345	0.945736	0.650681
Q5VTL8	PR38B	PR38B	0.913159	0.97677	0.944964	0.333601
Q9UQN3	CHM2B	CHM2B	0.832986	1.0562	0.944593	0.706645
O96019	ACL6A	ACTL6A BAF53 BAF53A INO80K	0.961816	0.9268	0.944308	0.193907
Q7L014	DDX46	DDX46	0.927386	0.95973	0.943558	0.177649
Q29RF7	PDS5A	PDS5A	1.00421	0.8829	0.943555	0.522866
Q9UMS4	PRP19	PRP19	0.960615	0.92552	0.943067	0.190333
Q96RS6	NUDC1	NUDC1	0.975419	0.90776	0.94159	0.334204
O15067	PUR4	PFAS KIAA0361	0.974754	0.90804	0.941397	0.329428
P08621	RU17	SNRNP70 RNPU1Z RPU1 SNRP70 U1AP1	0.808081	1.0745	0.941291	0.735728
O43719	HTSF1	HTATSF1	1.02957	0.85152	0.940545	0.625144
O75643	U520	SNRNP200 ASCC3L1 HELIC2 KIAA0788	0.969744	0.91069	0.940217	0.292055
Q9BUJ2	HNRL1	HNRL1	0.980777	0.89954	0.940159	0.379637
P55786	PSA	NPEPPS PSA	0.969462	0.90855	0.939006	0.294825
Q96FZ2	HMCES	HMCES	1.04179	0.83612	0.938955	0.658939
P06748	NPM	NPM1 NPM	0.875887	1.0007	0.938293	0.503591
Q15269	PWP2	PWP2	1.16353	0.71171	0.93762	0.828493
Q8N7H5	PAF1	PAF1	1.09912	0.77594	0.93753	0.765149
Q99615	DNJC7	DNJC7	0.90212	0.97239	0.937255	0.32497
O75717	WDHD1	WDHD1 AND1	0.983961	0.89033	0.937145	0.407554
P52209	6PGD	PGD PGDH	0.914495	0.9591	0.936797	0.215963
Q92841	DDX17	DDX17	0.944376	0.92884	0.936608	0.0776247
Q96ME1	FXL18	FXL18	0.973331	0.89971	0.93652	0.334538
O75340	PDCD6	PDCD6 ALG2	1.00771	0.865	0.936355	0.536314
P62333	PRS10	PSMC6 SUG2	0.937647	0.93502	0.936333	0.0131296	+
Q8IWX8	CHERP	CHERP	0.982318	0.88998	0.936149	0.398554
Q9NPF4	OSGEP	OSGEP	1.09361	0.77795	0.93578	0.753996
P08238	HS90B	HSP90AB1 HSP90B HSPC2 HSPCB	0.931446	0.93924	0.935343	0.0383257	+
Q9BRX5	PSF3	PSF3	1.02074	0.84983	0.935285	0.587377
Q9H0L4	CSTFT	CSTF2T KIAA0689	1.09349	0.77666	0.935075	0.752388
Q6PJT7	ZC3HE	ZC3HE	1.06398	0.805	0.93449	0.701822
Q4G0J3	LARP7	LARP7	0.995818	0.87266	0.934239	0.479098
P28702	RXRB	RXRB NR2B2	0.933881	0.93335	0.933615	0.00254706	+
Q99459	CDC5L	CDC5L	1.00458	0.86258	0.93358	0.521214
P25786	PSA1	PSMA1 HC2 NU PROS30 PSC2	0.881446	0.98532	0.933383	0.421569
P18754	RCC1	RCC1 CHC1	0.967773	0.89568	0.931727	0.309254
Q9Y2W1	TR150	TR150	0.884251	0.97916	0.931706	0.386595
Q5UIP0	RIF1	RIF1	0.961354	0.90153	0.931442	0.261906
Q14966	ZN638	ZN638	0.969556	0.89246	0.931008	0.324372
P36405	ARL3	ARL3 ARFL3	1.20194	0.65977	0.930855	0.841006
Q99426	TBCB	TBCB	0.926784	0.93239	0.929587	0.0253291	+
Q9H0D6	XRN2	XRN2	1.05727	0.8007	0.928985	0.678144
P50991	TCPD	CCT4 CCTD SRB	0.880204	0.97486	0.927532	0.368312
P31277	HXD11	HOXD11 HOX4F	0.9067	0.94724	0.92697	0.172358
P31943	HNRH1	HNRNPH1 HNRPH HNRPH1	1.0595	0.79294	0.92622	0.678143
P49454	CENPF	CENPF	1.15024	0.70148	0.92586	0.796845
P09651	ROA1	HNRNPA1 HNRPA1	0.936505	0.91318	0.924843	0.0980054
Q9NTW7	ZF64B	ZF64B	1.1228	0.72602	0.92441	0.768249
Q8TAQ2	SMRC2	SMRC2	1.1696	0.67765	0.923625	0.808345
P53396	ACLY	ACLY	0.953743	0.89309	0.923417	0.240038
P55795	HNRH2	HNRNPH2 FTP3 HNRPH2	1.16516	0.68114	0.92315	0.804256
Q8WXF1	PSPC1	PSPC1	1.02305	0.82089	0.92197	0.581478
Q969G3	SMCE1	SMCE1	0.972668	0.86999	0.921329	0.368085
O75419	CDC45	CDC45 CDC45L CDC45L2 UNQ374/PRO710	1.02331	0.81875	0.92103	0.581431
P17987	TCPA	TCP1 CCT1 CCTA	0.908348	0.93333	0.920839	0.0996323
P31947	1433S	SFN HME1	0.8992	0.94237	0.920785	0.169359
Q13362	2A5G	2A5G	0.934842	0.90669	0.920766	0.111927
Q14978	NOLC1	NOLC1	0.979432	0.86079	0.920111	0.406616
O75400	PR40A	PRPF40A FBP11 FLAF1 FNBP3 HIP10 HYPA HSPC225	0.894935	0.94513	0.920033	0.193604
P49368	TCPG	CCT3 CCTG TRIC5	0.92115	0.91871	0.91993	0.00969773	+
Q15021	CND1	CND1	0.83091	1.0082	0.919555	0.530849
Q9BWD1	THIC	THIC	0.902039	0.93609	0.919064	0.131995
Q9NYF8	BCLF1	BCLF1	0.869414	0.96856	0.918987	0.349589
Q9NW13	RBM28	RBM28	0.87804	0.95734	0.91769	0.285787
O00232	PSD12	PSMD12	0.860215	0.97398	0.917097	0.382839
P61978	HNRPK	HNRNPK HNRPK	0.942063	0.89087	0.916467	0.189292
P18669	PGAM1	PGAM1 PGAMA CDABP0006	0.799233	1.0322	0.915717	0.601242
P04637	P53	TP53 P53	0.93423	0.89654	0.915385	0.139509
P62306	RUXF	SNRPF PBSCF	0.951656	0.8787	0.915178	0.258558
Q8IUR7	ARMC8	ARMC8	1.03174	0.79669	0.914215	0.59858
P06730	IF4E	EIF4E EIF4EL1 EIF4F	0.80952	1.0186	0.91406	0.561969
Q86UV5	UBP48	UBP48	1.0544	0.7727	0.91355	0.64954
Q12874	SF3A3	SF3A3	0.825559	0.99916	0.912359	0.496934
P61160	ARP2	ACTR2 ARP2	0.827061	0.99743	0.912246	0.490541
P62258	1433E	YWHAE	0.961631	0.86261	0.912121	0.326628
P48643	TCPE	CCT5 CCTE KIAA0098	0.856971	0.96428	0.910626	0.344198
Q6ZRS2	SRCAP	SRCAP	1.00318	0.81778	0.91048	0.511108
P49790	NU153	NUP153	0.899847	0.92082	0.910333	0.0741157
Q6P2Q9	PRP8	PRP8	0.969932	0.85012	0.910026	0.373959
P22392	NDKB	NME2 NM23B	1.00081	0.81885	0.90983	0.502848
P00491	PNPH	PNP NP	0.852006	0.96741	0.909708	0.362011
Q7Z6J9	SEN54	SEN54	1.11196	0.70706	0.90951	0.732413
O75533	SF3B1	SF3B1 SAP155	0.939143	0.87695	0.908046	0.207606
Q6PL18	ATAD2	ATAD2	1.02429	0.79151	0.9079	0.573823
Q96CN7	ISOC1	ISOC1	0.882768	0.93294	0.907854	0.169213
P55265	DSRAD	ADAR ADAR1 DSRAD G1P1 IFI4	0.881834	0.93378	0.907807	0.17482
Q99832	TCPH	TCPH	0.872296	0.94282	0.907558	0.231993
Q00796	DHSO	DHSO	0.832986	0.98147	0.907228	0.429655
Q9Y230	RUVB2	RUVB2	0.936768	0.87712	0.906944	0.197449
P62314	SMD1	SNRPD1	1.09816	0.71522	0.90669	0.711325
P30086	PEBP1	PEBP1 PBP PEBP	0.988729	0.82435	0.90654	0.459204
Q00839	HNRPU	HNRPU	0.915919	0.89682	0.90637	0.0647053
Q96PK6	RBM14	RBM14	0.946163	0.86555	0.905857	0.257531
O43175	SERA	PHGDH PGDH3	0.874432	0.93704	0.905736	0.20412
P98179	RBM3	RBM3	0.853898	0.95686	0.905379	0.317217
Q7L1Q6	BZW1	BZW1	0.852515	0.95729	0.904902	0.320551
Q9UKM9	RALY	RALY	0.954836	0.85356	0.904198	0.309552
P31939	PUR9	ATIC PURH OK/SW-cl.86	0.938174	0.86926	0.903717	0.218789
Q9UBB9	TFP11	TFP11	1.11052	0.69679	0.903655	0.722517
O43660	PLRG1	PLRG1	1.00277	0.80382	0.903295	0.50898
P28074	PSB5	PSMB5 LMPX MB1 X	0.883236	0.9227	0.902968	0.127718
Q8TDD1	DDX54	DDX54	0.934492	0.87121	0.902851	0.200447
Q16555	DPYL2	DPYSL2 CRMP2 ULIP2	0.825764	0.97938	0.902572	0.425008
P55769	NH2L1	SNU13 NHP2L1	1.0672	0.73762	0.90241	0.659622
Q14974	IMB1	IMB1	0.882068	0.9227	0.902384	0.130631
Q9NVH2	INT7	INT7	0.88968	0.91172	0.9007	0.0703623
P14550	AK1A1	AKR1A1 ALDR1 ALR	0.924984	0.87455	0.899767	0.156906
P46087	NOP2	NOP2 NOL1 NSUN1	0.861772	0.9374	0.899586	0.229283
P40227	TCPZ	CCT6A CCT6 CCTZ	0.837311	0.96158	0.899446	0.352364
Q15459	SF3A1	SF3A1	0.993443	0.80514	0.899291	0.478587
Q13242	SRSF9	SRSF9	0.938174	0.86022	0.899197	0.234887
Q99798	ACON	ACON	0.977517	0.81973	0.898624	0.42101
Q16629	SRSF7	SRSF7	0.968898	0.82792	0.898409	0.386167
Q9Y265	RUVB1	RUVB1	0.920133	0.87521	0.897671	0.137557
Q6IBW4	CNDH2	CNDH2	1.48816	0.30656	0.89736	0.890494
Q9BY77	PDIP3	PDIP3	1.17022	0.62443	0.897325	0.770905
P84103	SRSF3	SRSF3	0.949938	0.84394	0.896939	0.302383
Q6UN15	FIP1	FIP1	0.990099	0.80304	0.89657	0.468025
Q9NVX2	NLE1	NLE1	0.903996	0.88845	0.896223	0.0475938	+
P09661	RU2A	SNRPA1	0.947957	0.84435	0.896154	0.294581
O00410	IPO5	IPO5 KPNB3 RANBP5	0.842531	0.94953	0.89603	0.302544
O43809	CPSF5	NUDT21 CFIM25 CPSF25 CPSF5	0.889363	0.90263	0.895997	0.040549	+
P62805	H4	H4	0.831947	0.95964	0.895794	0.34995
Q96C86	DCPS	DCPS	0.751597	1.0398	0.895698	0.601142
Q01826	SATB1	SATB1	0.859033	0.93011	0.894572	0.206981
P22087	FBRL	FBL FIB1 FLRN	0.977804	0.80994	0.893872	0.425988
Q96RL1	UIMC1	UIMC1	0.838997	0.94702	0.893008	0.297618
Q99569	PKP4	PKP4	0.843597	0.94169	0.892644	0.272817
Q96A72	MGN2	MAGOHB MAGOH2	0.844167	0.94109	0.892629	0.269909
Q9H8H0	NOL11	NOL11	1.01851	0.76495	0.89173	0.550021
P28070	PSB4	PSMB4 PROS26	0.880127	0.9027	0.891413	0.0659341
Q92945	FUBP2	FUBP2	0.964878	0.81671	0.890794	0.379473
O15042	SR140	U2SURP KIAA0332 SR140	0.818465	0.96286	0.890663	0.371528
Q9BW92	SYTM	SYTM	1.01224	0.76831	0.890275	0.533595
Q99436	PSB7	PSB7	0.81473	0.96567	0.8902	0.383359
P54136	SYRC	RARS1 RARS	0.79384	0.98526	0.88955	0.454561
Q9H7D7	WDR26	WDR26	0.981643	0.79726	0.889452	0.442515
Q96QU8	XPO6	XPO6	0.85266	0.92556	0.88911	0.202176
P07741	APT	APRT	0.938438	0.83975	0.889094	0.266503
Q8N201	INT1	INT1	0.926355	0.85158	0.888968	0.206774
P00338	LDHA	LDHA PIG19	0.89815	0.87964	0.888895	0.0529078
Q99638	RAD9A	RAD9A	1.00797	0.76722	0.887595	0.521796
Q9P0M6	H2AW	H2AW	0.927816	0.84691	0.887363	0.219505
P07910	HNRPC	HNRNPC HNRPC	0.897908	0.87626	0.887084	0.0608387
P04406	G3P	GAPDH GAPD CDABP0047 OK/SW-cl.12	0.896218	0.87588	0.886049	0.0566618
Q96S59	RANB9	RANB9	0.994135	0.77777	0.885952	0.483201
Q13595	TRA2A	TRA2A	0.761267	1.0099	0.885584	0.526384
Q6DKI1	RL7L	RL7L	0.916842	0.85425	0.885546	0.169923
Q15007	FL2D	FL2D	1.10346	0.6669	0.88518	0.691719
Q6DN03	H2B2C	H2BC20P HIST2H2BC	0.810504	0.95906	0.884782	0.364542
Q9BPX5	ARP5L	ARP5L	0.795039	0.97404	0.88454	0.419794
P28066	PSA5	PSMA5	0.90082	0.86796	0.88439	0.0898711
P68431	H31	H3C1 H3FA HIST1H3A; H3C2 H3FL HIST1H3B; H3C3 H3FC HIST1H3C; H3C4 H3FB HIST1H3D; H3C6 H3FD HIST1H3E; H3C7 H3FI HIST1H3F; H3C8 H3FH HIST1H3G; H3C10 H3FK HIST1H3H; H3C11 H3FF HIST1H3I; H3C12 H3FJ HIST1H3J	0.871688	0.89697	0.884329	0.0692979
O95104	SCAF4	SCAF4 KIAA1172 SFRS15	0.70927	1.0589	0.884085	0.627253
P38159	RBMX	RBMX HNRPG RBMXP1	0.90967	0.85779	0.88373	0.139742
Q96FF9	CDCA5	CDCA5	0.979912	0.78379	0.881851	0.441021
Q69YH5	CDCA2	CDCA2	0.894855	0.86826	0.881557	0.0711738
P12081	HARS1	HARS1 HARS HRS	0.843597	0.91905	0.881324	0.195946
Q9Y2X3	NOP58	NOP58	0.895175	0.86553	0.880353	0.0784675
P00568	KAD1	AK1	0.720098	1.04	0.880049	0.590366
P57053	H2BFS	H2BS1 H2BFS	0.825968	0.93384	0.879904	0.268724
O00487	PSDE	PSMD14 POH1	0.954654	0.80493	0.879792	0.354594
Q9BPX3	CND3	CND3	0.743273	1.0161	0.879687	0.539872
P04908	H2A1B	H2AC4 H2AFM HIST1H2AB; H2AC8 H2AFA HIST1H2AE	0.813074	0.94413	0.878602	0.315102
Q969U7	PSMG2	PSMG2	0.617665	1.1393	0.878483	0.72243
Q9UHX1	PUF60	PUF60	0.92115	0.83571	0.87843	0.215128
P08579	RU2B	SNRPB2	0.827678	0.92766	0.877669	0.246973
P16104	H2AX	H2AX H2AFX	0.849113	0.90571	0.877412	0.144429
Q8WYP5	ELYS	ELYS	1.03804	0.71548	0.87676	0.584623
P51858	HDGF	HDGF HMG1L2	0.972479	0.77932	0.8759	0.421014
Q12905	ILF2	ILF2	0.894774	0.85685	0.875812	0.0964606
P49189	AL9A1	ALDH9A1 ALDH4 ALDH7 ALDH9	0.977708	0.77371	0.875709	0.437489
P31483	TIA1	TIA1	0.840831	0.90924	0.875036	0.170086
Q96SI9	STRBP	STRBP	0.78883	0.95891	0.87387	0.377654
O14744	ANM5	PRMT5 HRMT1L5 IBP72 JBP1 SKB1	1.23916	0.50832	0.87374	0.788208
Q15717	ELAV1	ELAV1	0.908183	0.83902	0.873601	0.170012
Q9BUQ8	DDX23	DDX23	0.841893	0.90466	0.873277	0.154552
Q969X6	UTP4	UTP4	0.85317	0.89205	0.87261	0.0964073
Q9H307	PININ	PININ	0.824198	0.92055	0.872374	0.229781
P06744	G6PI	GPI	0.955475	0.78897	0.872222	0.367622
Q96EP5	DAZP1	DAZP1	0.96768	0.77605	0.871865	0.408753
Q02241	KIF23	KIF23	0.852588	0.89056	0.871574	0.0934394
P52597	HNRPF	HNRNPF HNRPF	0.893256	0.84913	0.871193	0.107997
Q7Z6Z7	HUWE1	HUWE1	0.851644	0.88907	0.870357	0.091262
P41250	GARS	GARS1 GARS	0.848536	0.89123	0.869883	0.103521
Q13347	EIF3I	EIF3I	0.760688	0.97806	0.869374	0.441798
O95619	YETS4	YEATS4 GAS41	1.01087	0.7271	0.868985	0.525337
O75152	ZC11A	ZC3H11A KIAA0663 ZC3HDC11A	0.848824	0.88784	0.868332	0.0936397
O14654	IRS4	IRS4	0.978953	0.75741	0.868181	0.444904
Q9Y3Y2	CHTOP	CHTOP	0.959417	0.77624	0.867829	0.385778
Q01130	SRSF2	SRSF2	0.92081	0.81254	0.866675	0.245546
Q92522	H1X	H1X	0.907029	0.8234	0.865214	0.191506
Q13435	SF3B2	SF3B2	0.860659	0.86867	0.864664	0.0188356	+
P18085	ARF4	ARF4 ARF2	0.846095	0.88175	0.863923	0.0829297
Q9BZE4	NOG1	NOG1	0.868432	0.85824	0.863336	0.0237285	+
Q86W42	THOC6	THOC6	0.844452	0.88143	0.862941	0.0853631
P05114	HMGN1	HMGN1 HMG14	0.957579	0.76696	0.86227	0.38537
Q12906	ILF3	ILF3	0.881679	0.84277	0.862224	0.0893018
O60888	CUTA	CUTA ACHAP C6orf82	0.931099	0.79323	0.862165	0.295228
Q8N1F7	NUP93	NUP93	0.841963	0.88051	0.861236	0.0878598
P14618	KPYM	PKM OIP3 PK2 PK3 PKM2	0.962927	0.75832	0.860623	0.4031
P14735	IDE	IDE	1.08344	0.63779	0.860615	0.644132
Q13404	UB2V1	UBE2V1 CROC1 UBE2V UEV1 P/OKcl.19	0.980873	0.73682	0.858847	0.453814
Q5T3F8	CSCL2	CSCL2	0.752332	0.96446	0.858396	0.409265
P11586	C1TC	MTHFD1 MTHFC MTHFD	0.83375	0.88205	0.8579	0.10717
Q04837	SSBP	SSBP	0.811688	0.90223	0.856959	0.195134
Q92804	RBP56	RBP56	0.855652	0.85788	0.856766	0.00495222	+
P20671	H2A1D	H2AC7 H2AFG HIST1H2AD	0.83257	0.87916	0.855865	0.102008
P35520	CBS	CBS	0.815661	0.89519	0.855425	0.170874
Q05655	KPCD	KPCD	0.938438	0.77215	0.855294	0.332006
P62195	PRS8	PSMC5 SUG1	0.907853	0.80272	0.855287	0.221815
P07305	H10	H1-0 H1F0 H1FV	0.782901	0.92632	0.85461	0.291706
O00422	SAP18	SAP18 GIG38	0.805023	0.90234	0.853681	0.204385
P14174	MIF	MIF GLIF MMIF	0.929714	0.77628	0.852997	0.306209
P04075	ALDOA	ALDOA ALDA	0.816993	0.88895	0.852971	0.152781
P49720	PSB3	PSMB3	0.983768	0.72217	0.852969	0.462848
Q9BPU6	DPYL5	DPYL5	0.81281	0.8926	0.852705	0.168389
P07195	LDHB	LDHB	0.865351	0.83993	0.85264	0.0547772
Q9NPE3	NOP10	NOP10	0.841184	0.86399	0.852587	0.0491462	+
Q9NVP1	DDX18	DDX18	0.854701	0.85017	0.852436	0.0097726	+
Q9Y6E2	BZW2	BZW2	0.721189	0.9836	0.852394	0.462596
Q13200	PSMD2	PSMD2	0.825287	0.87544	0.850364	0.105705
P0C0S5	H2AZ	H2AZ1 H2AFZ H2AZ	0.832224	0.86742	0.849822	0.0742609
Q8N257	H2B3B	H2B3B	0.736214	0.96196	0.849087	0.408823
P62191	PRS4	PSMC1	0.76517	0.93245	0.84881	0.321687
P43686	PRS6B	PSMC4 MIP224 TBP7	0.998403	0.69895	0.848677	0.496622
P43243	MATR3	MATR3 KIAA0723	0.762079	0.93514	0.84861	0.330567
P55201	BRPF1	BRPF1 BR140	0.721033	0.97479	0.847912	0.442625
Q9BQ39	DDX50	DDX50	0.934842	0.76091	0.847876	0.330618
Q8N9T8	KRI1	KRI1	0.885975	0.80699	0.846483	0.160295
P82970	HMGN5	HMGN5	0.92081	0.76927	0.84504	0.289523
P60842	IF4A1	EIF4A1 DDX2A EIF4A	0.840477	0.84828	0.844379	0.0159562	+
Q03164	KMT2A	KMT2A	0.785669	0.90186	0.843765	0.226638
O15294	OGT1	OGT	0.866927	0.8204	0.843664	0.0940416
Q14151	SAFB2	SAFB2	0.762893	0.92342	0.843157	0.30112
Q9NR30	DDX21	DDX21	0.818532	0.86512	0.841826	0.0930851
Q99460	PSMD1	PSMD1	0.770001	0.91328	0.841641	0.270459
O75694	NU155	NUP155 KIAA0791	0.85317	0.83005	0.84161	0.0463799	+
Q8WVM7	STAG1	STAG1	0.775615	0.90441	0.840013	0.243618
P60900	PSA6	PSMA6 PROS27	0.898392	0.78017	0.839281	0.224367
Q99848	EBP2	EBP2	0.962835	0.71387	0.838353	0.41777
Q96C36	P5CR2	P5CR2	0.852515	0.82292	0.837718	0.0578895
Q12788	TBL3	TBL3	0.839631	0.83467	0.837151	0.00969527	+
Q96KR1	ZFR	ZFR	1.09463	0.57896	0.836795	0.640745
Q16658	FSCN1	FSCN1	0.717052	0.9562	0.836626	0.402229
Q96GQ7	DDX27	DDX27	0.869036	0.80339	0.836213	0.125912
P10809	CH60	HSPD1 HSP60	0.827061	0.84281	0.834936	0.0303466	+
Q9H1B7	I2BPL	I2BPL	0.879276	0.78898	0.834128	0.169179
P17980	PRS6A	PSMC3 TBP1	0.843028	0.8204	0.831714	0.0427366	+
Q8N163	CCAR2	CCAR2	0.993641	0.66948	0.83156	0.487753
O43242	PSMD3	PSMD3	0.790701	0.87084	0.83077	0.14801
Q92621	NU205	NU205	0.876808	0.78426	0.830534	0.169698
P14859	PO2F1	POU2F1 OCT1 OTF1	0.815528	0.84527	0.830399	0.0556788
Q9NXF1	TEX10	TEX10	0.885347	0.77524	0.830294	0.199704
P16403	H12	H1-2 H1F2 HIST1H1C	0.79968	0.86048	0.83008	0.112704
P28072	PSB6	PSMB6 LMPY Y	0.986193	0.6734	0.829797	0.473103
Q9Y2K9	STB5L	STB5L	0.750863	0.90776	0.829311	0.274261
P38432	COIL	COIL CLN80	0.871004	0.78718	0.829092	0.153099
Q9Y285	SYFA	SYFA	0.885347	0.77234	0.828844	0.202995
P25787	PSA2	PSMA2 HC3 PSC3	0.892857	0.76476	0.828809	0.227917
P05198	IF2A	EIF2S1 EIF2A	0.727484	0.92651	0.826997	0.33231
Q9NQ55	SSF1	SSF1	0.742997	0.91022	0.826609	0.286043
P51665	PSMD7	PSMD7 MOV34L	0.707014	0.94431	0.825662	0.38042
P26368	U2AF2	U2AF2 U2AF65	0.830565	0.82074	0.825653	0.0179325	+
P00492	HPRT	HPRT1 HPRT	0.760109	0.89102	0.825565	0.228535
Q5C9Z4	NOM1	NOM1	0.609793	1.0407	0.825246	0.566162
Q16186	ADRM1	ADRM1	0.778452	0.87102	0.824736	0.164367
P25788	PSA3	PSMA3 HC8 PSC8	0.722022	0.92701	0.824516	0.33653
Q8NI36	WDR36	WDR36	0.616561	1.0324	0.82448	0.553666
P58317	ZN121	ZNF121 ZNF20	0.389454	1.2591	0.824277	0.755501
Q8NC51	PAIRB	PAIRB	0.846238	0.80225	0.824244	0.0792556
P22626	ROA2	HNRNPA2B1 HNRPA2B1	0.761441	0.88649	0.823966	0.217269
P50502	F10A1	ST13 AAG2 FAM10A1 HIP SNC6	0.780275	0.8655	0.822887	0.150311
Q96AE4	FUBP1	FUBP1	0.896539	0.74853	0.822534	0.251517
Q8N1G4	LRC47	LRC47	0.806322	0.83774	0.822031	0.0560493
P60891	PRPS1	PRPS1	0.807559	0.83488	0.821219	0.0485501	+
Q13428	TCOF	TCOF	0.867152	0.77452	0.820836	0.161049
Q9UKV3	ACINU	ACINU	1.03668	0.60465	0.820665	0.558892
Q15428	SF3A2	SF3A2	0.811952	0.82739	0.819671	0.0272339	+
Q9GZR1	SENP6	SENP6	0.942774	0.69629	0.819532	0.381435
Q5VWZ2	LYPL1	LYPL1	0.793462	0.84332	0.818391	0.086844
Q14137	BOP1	BOP1	0.829119	0.80759	0.818355	0.0376817	+
Q07955	SRSF1	SRSF1	0.818264	0.8166	0.817432	0.00290055	+
O43663	PRC1	PRC1	0.993049	0.64091	0.816979	0.487678
O43390	HNRPR	HNRNPR HNRPR	0.827061	0.80624	0.81665	0.0361094	+
A3KN83	SBNO1	SBNO1 MOP3	0.951656	0.6796	0.815628	0.404662
P62750	RL23A	RPL23A	1.06744	0.56213	0.814785	0.597288
Q15008	PSMD6	PSMD6	0.87184	0.75451	0.813175	0.193697
Q16836	HCDH	HCDH	0.834794	0.78817	0.811482	0.0783267
Q9H0A0	NAT10	NAT10	0.837731	0.78511	0.81142	0.0882511
P84243	H33	H33	0.745768	0.87587	0.810819	0.210843
Q8IUE6	H2A2B	H2A2B	0.6668	0.95098	0.80889	0.407008
Q13523	PRP4B	PRP4B	0.796432	0.81795	0.807191	0.0354879	+
P56182	RRP1	RRP1 D21S2056E NNP1 NOP52 RRP1A	0.947059	0.66724	0.807149	0.399558
O00203	AP3B1	AP3B1 ADTB3A	0.947329	0.66686	0.807095	0.400173
O15371	EIF3D	EIF3D EIF3S7	0.822368	0.79107	0.806719	0.0514328
Q8NFH5	NUP35	NUP35	0.950751	0.66217	0.806461	0.407843
P31942	HNRH3	HNRNPH3 HNRPH3	0.953016	0.65928	0.806148	0.412763
P20618	PSB1	PSMB1 PSC5	0.9758	0.63586	0.80583	0.457754
P52948	NUP98	NUP98 ADAR2	0.751371	0.85624	0.803805	0.166255
P07954	FUMH	FH	1.0043	0.60193	0.803115	0.506874
A8MWD9	RUXGL	SNRPGP15	0.69377	0.91244	0.803105	0.322703
P28331	NDUS1	NDUFS1	0.848896	0.75441	0.801653	0.14886
P16402	H13	H1-3 H1F3 HIST1H1D	0.860733	0.74219	0.801462	0.184694
Q68D10	SPT2	SPT2	0.682967	0.91793	0.800449	0.338739
P08133	ANXA6	ANXA6 ANX6	0.861549	0.73891	0.800229	0.189599
Q9NV31	IMP3	IMP3	1.00389	0.59502	0.799455	0.506107
Q8TDN6	BRX1	BRX1	0.701853	0.89568	0.798766	0.285726
P35080	PROF2	PFN2	0.722074	0.8749	0.798487	0.23074
O75439	MPPB	PMPCB MPPB	0.954927	0.64199	0.798458	0.420271
O00231	PSD11	PSMD11	0.824674	0.76968	0.797177	0.0857847
P62304	RUXE	SNRPE	0.725216	0.86779	0.796503	0.21451
Q96I24	FUBP3	FUBP3	0.900414	0.691	0.795707	0.301519
O00567	NOP56	NOP56 NOL5A	0.79277	0.79843	0.7956	0.00881394	+
P22234	PUR6	PAICS ADE2 AIRC PAIS	0.742115	0.84593	0.794022	0.157159
Q92797	SYMPK	SYMPK	0.819874	0.76625	0.793062	0.0820257
P35998	PRS7	PSMC2 MSS1	0.809454	0.77549	0.792472	0.0519792
Q01081	U2AF1	U2AF1	0.804829	0.77762	0.791224	0.0414257	+
P63172	DYLT1	DYLT1	0.60687	0.97556	0.791215	0.460474
Q9Y3B4	SF3B6	SF3B6	0.652869	0.92855	0.790709	0.370769
P40925	MDHC	MDH1 MDHA	0.749288	0.8317	0.790494	0.123633
Q9UNX4	WDR3	WDR3	0.792959	0.78233	0.787644	0.0159283	+
Q5T6F0	DCA12	DCA12	0.345985	1.2282	0.787092	0.713722
Q9ULM3	YETS2	YETS2	0.681013	0.88586	0.783436	0.281242
P22102	PUR2	GART PGFT PRGS	0.80457	0.75902	0.781795	0.0662064
Q96SU4	OSBL9	OSBL9	0.831048	0.7321	0.781574	0.141803
Q15003	CND2	CND2	0.792016	0.76768	0.779848	0.0351512	+
Q15424	SAFB1	SAFB1	0.74173	0.8168	0.779265	0.107229
Q53H96	P5CR3	P5CR3	0.883704	0.67475	0.779227	0.28139
O75390	CISY	CS	0.87581	0.68242	0.779115	0.262688
Q13206	DDX10	DDX10	0.666311	0.89015	0.778231	0.297539
Q9BQ75	CMS1	CMS1	0.95229	0.60326	0.777775	0.42381
O00429	DNM1L	DNM1L DLP1 DRP1	0.6832	0.87225	0.777725	0.25598
Q9BQG0	MBB1A	MBB1A	0.799616	0.75492	0.777268	0.0636634
P41091	IF2G	EIF2S3 EIF2G	0.823723	0.72988	0.776801	0.131912
Q9BVJ6	UT14A	UTP14A SDCCAG16	0.807559	0.74561	0.776585	0.0877021
P51991	ROA3	HNRNPA3 HNRPA3	0.798786	0.75437	0.776578	0.0630725
Q99627	CSN8	CSN8	0.993049	0.5599	0.776474	0.489946
Q8TEX9	IPO4	IPO4	0.708516	0.84428	0.776398	0.187638
Q9Y490	TLN1	TLN1	0.693529	0.85921	0.776369	0.225848
O60749	SNX2	SNX2 TRG9	0.684229	0.86793	0.77608	0.247812
Q13601	KRR1	KRR1	0.911162	0.64022	0.775691	0.345886
Q9BVL2	NUP58	NUP58	0.749176	0.79834	0.773758	0.0689001
Q96ME7	ZN512	ZN512	0.259316	1.2879	0.773608	0.736009
P58876	H2B1D	H2BC5 H2BFB HIRIP2 HIST1H2BD	0.855213	0.6911	0.773157	0.220962
P00505	AATM	GOT2	0.751089	0.79429	0.77269	0.0603143
P62081	RS7	RPS7	0.730087	0.81475	0.772419	0.117077
Q9Y4W2	LAS1L	LAS1L	0.750413	0.79361	0.772012	0.0601312
Q9H0E3	SP130	SP130	0.832848	0.71005	0.771449	0.167079
Q13162	PRDX4	PRDX4	0.843811	0.69743	0.77062	0.196631
Q9UHD1	CHRD1	CHRD1	0.60529	0.93557	0.77043	0.39699
Q12931	TRAP1	TRAP1	0.735294	0.80437	0.769832	0.09482
O75494	SRS10	SRSF10 FUSIP1 FUSIP2 SFRS13A TASR	0.752332	0.78499	0.768661	0.0448611	+
Q9UNM6	PSD13	PSD13	0.735078	0.79811	0.766594	0.0854437
P26641	EF1G	EEF1G EF1G PRO1608	0.680874	0.85224	0.766557	0.223946
Q9BTW9	TBCD	TBCD	0.64704	0.88598	0.76651	0.301084
Q5JTH9	RRP12	RRP12	0.842389	0.68947	0.76593	0.200997
O75934	SPF27	BCAS2 DAM1	0.711592	0.82005	0.765821	0.144869
Q9Y262	EIF3L	EIF3L	0.629168	0.90213	0.765649	0.335729
Q8TEM1	PO210	PO210	0.862292	0.66807	0.765181	0.249643
Q1KMD3	HNRL2	HNRL2	0.737572	0.79276	0.765166	0.0744646
P15311	EZRI	EZR VIL2	0.750694	0.77894	0.764817	0.038183	+
P55084	ECHB	HADHB MSTP029	0.69891	0.82766	0.763285	0.169042
P42677	RS27	RPS27 MPS1	0.621659	0.90421	0.762934	0.342135
Q15061	WDR43	WDR43	0.70368	0.81839	0.761035	0.149961
Q12769	NU160	NU160	0.770891	0.74949	0.76019	0.0283877	+
Q9NRG9	AAAS	AAAS	0.935716	0.58165	0.758683	0.402936
P61353	RL27	RPL27	0.694348	0.8201	0.757224	0.161332
P06576	ATPB	ATP5F1B ATP5B ATPMB ATPSB	0.770119	0.74396	0.757039	0.0342389	+
P10412	H14	H1-4 H1F4 HIST1H1E	0.771486	0.74183	0.756658	0.0387445	+
P49848	TAF6	TAF6 TAF2E TAFII70	0.303058	1.209	0.756029	0.685477
P54198	HIRA	HIRA DGCR1 HIR TUPLE1	0.469241	1.0426	0.75592	0.550988
O60287	NPA1P	URB1 C21orf108 KIAA0539 NOP254 NPA1	0.761615	0.75015	0.755883	0.0149462	+
Q7Z6B0	CCD91	CCD91	0.655222	0.85429	0.754756	0.245445
Q14008	CKAP5	CKAP5	0.767401	0.73948	0.75344	0.0360073	+
P12268	IMDH2	IMPDH2 IMPD2	0.758725	0.74743	0.753078	0.0145583	+
Q9NV06	DCA13	DCA13	0.589518	0.91383	0.751674	0.368271
Q9UNE7	CHIP	CHIP	0.639713	0.86299	0.751351	0.268658
Q99708	CTIP	CTIP	0.572082	0.92882	0.750451	0.395065
P46782	RS5	RPS5	0.665779	0.83381	0.749795	0.206237
Q9H583	HEAT1	HEAT1	0.686012	0.81303	0.749521	0.158083
P04843	RPN1	RPN1	0.704573	0.79206	0.748317	0.109553
P48047	ATPO	ATP5PO ATP5O ATPO	0.815395	0.68078	0.748088	0.166213
Q8NCA5	FA98A	FA98A	0.626017	0.8636	0.744808	0.277355
P09972	ALDOC	ALDOC ALDC	0.66379	0.82505	0.74442	0.194549
P40926	MDHM	MDH2	0.745712	0.74288	0.744296	0.00352558	+
P52294	IMA5	KPNA1 RCH2	1.11205	0.37487	0.74346	0.61291
Q8IXT5	RB12B	RB12B	0.700231	0.78389	0.742061	0.102348
Q13045	FLII	FLII	0.704176	0.77793	0.741053	0.0900575
Q13011	ECH1	ECH1	0.796686	0.685	0.740843	0.135112
Q8IZL8	PELP1	PELP1	0.786349	0.69477	0.74056	0.111214
P49792	RBP2	RANBP2 NUP358	0.810241	0.66415	0.737196	0.17259
Q15019	2023-09-02	2023-09-02	0.680411	0.79272	0.736565	0.133703
P46060	RAGP1	RANGAP1 KIAA1835 SD	0.708316	0.76458	0.736448	0.0676986
O75821	EIF3G	EIF3G EIF3S4	0.815062	0.65461	0.734836	0.187037
Q9NSD9	SYFB	SYFB	0.625547	0.84373	0.734638	0.248309
P34897	GLYM	SHMT2	0.778634	0.68551	0.732072	0.109542
Q4VCS5	AMOT	AMOT	0.496155	0.96789	0.732023	0.459484
P63000	RAC1	RAC1 TC25 MIG5	0.778513	0.68134	0.729926	0.113316
P55884	EIF3B	EIF3B EIF3S9	0.623947	0.83164	0.727793	0.23202
P62913	RL11	RL11	0.674764	0.77984	0.727302	0.121167
Q02878	RL6	RL6	0.732332	0.72163	0.726981	0.0124764	+
O14950	ML12B	MYL12B MRLC2 MYLC2B	0.627274	0.82259	0.724932	0.217184
P62899	RL31	RL31	0.533675	0.91596	0.724818	0.386488
Q99613	EIF3C	EIF3C	0.596837	0.8525	0.724668	0.276718
P05165	PCCA	PCCA	0.637552	0.81039	0.723971	0.193159
O76021	RL1D1	RSL1D1 CATX11 CSIG PBK1 L12	0.685072	0.76019	0.722631	0.0856841
P51659	DHB4	HSD17B4 EDH17B4 SDR8C1	0.584249	0.86078	0.722514	0.294291
O95831	AIFM1	AIFM1 AIF PDCD8	0.911411	0.53296	0.722185	0.380662
P46783	RS10	RPS10	0.598731	0.84513	0.721931	0.26551
P35573	GDE	AGL GDE	0.663922	0.7791	0.721511	0.129817
Q13765	NACA	NACA	0.503499	0.93872	0.72111	0.421822
P49411	EFTU	TUFM	0.661989	0.78019	0.72109	0.132932
P12532	KCRU	CKMT1A CKMT; CKMT1B CKMT	0.813405	0.62783	0.720618	0.204135
P59998	ARPC4	ARPC4 ARC20	0.856164	0.5847	0.720432	0.287743
Q9P2J5	SYLC	SYLC	0.731101	0.70689	0.718996	0.0274082	+
Q96GM5	SMRD1	SMRD1	0.26639	1.1695	0.717945	0.644554
Q13885	TBB2A	TUBB2A TUBB2	0.675995	0.75873	0.717363	0.0925209
P13639	EF2	EEF2 EF2	0.660633	0.77279	0.716711	0.124414
P39656	OST48	DDOST KIAA0115 OST48 OK/SW-cl.45	0.704523	0.72787	0.716197	0.026171	+
Q8WUM0	NU133	NU133	0.567924	0.86287	0.715397	0.304354
P54577	SYYC	YARS1 YARS	0.778271	0.65112	0.714696	0.13958
P53618	COPB	COPB1 COPB MSTP026	0.843384	0.58518	0.714282	0.270176
P24534	EF1B	EEF1B2 EEF1B EF1B	0.690369	0.73569	0.713029	0.0501661
O60506	HNRPQ	SYNCRIP HNRPQ NSAP1	0.684182	0.74128	0.712731	0.0630609
Q14690	RRP5	RRP5	0.64587	0.77841	0.71214	0.144051
P18206	VINC	VCL	0.691946	0.72798	0.709963	0.0394957	+
P53041	PPP5	PPP5C PPP5	0.809979	0.60926	0.70962	0.211843
Q96AG4	LRC59	LRC59	0.781128	0.63716	0.709144	0.154454
P25705	ATPA	ATP5F1A ATP5A ATP5A1 ATP5AL2 ATPM	0.796686	0.61833	0.707508	0.188399
P61221	ABCE1	ABCE1 RLI RNASEL1 RNASELI RNS4I OK/SW-cl.40	0.823452	0.59129	0.707371	0.240415
P26640	SYVC	VARS1 G7A VARS VARS2	0.769527	0.64312	0.706323	0.134951
Q8IY81	SPB1	SPB1	0.77918	0.63244	0.70581	0.155597
P62942	FKB1A	FKB1A	0.502109	0.90828	0.705194	0.384024
Q7Z2W4	ZCCHV	ZCCHV	0.681524	0.72869	0.705107	0.0508031
P83731	RL24	RL24	0.596766	0.81028	0.703523	0.220036
Q9BUF5	TBB6	TBB6	0.650153	0.75665	0.703402	0.113088
Q5VTR2	BRE1A	BRE1A	0.733407	0.66862	0.701013	0.0687053
P43487	RANG	RANBP1	0.556576	0.83816	0.697368	0.277211
P27816	MAP4	MAP4	0.774353	0.61952	0.696936	0.159218
P63173	RL38	RL38	0.656901	0.73387	0.695385	0.0800055
Q49A26	GLYR1	GLYR1	1.04125	0.34922	0.695235	0.540303
Q15050	RRS1	RRS1	0.806387	0.58398	0.695183	0.2227
P20700	LMNB1	LMNB1 LMN2 LMNB	0.582785	0.80748	0.695132	0.224772
Q14204	DYHC1	DYHC1	0.626527	0.76034	0.693434	0.136794
Q6P2E9	EDC4	EDC4	0.54404	0.84228	0.69316	0.28799
Q9H3U1	UN45A	UN45A	0.628615	0.75593	0.692273	0.129862
P02545	LMNA	LMNA LMN1	0.694734	0.68946	0.692097	0.00545205	+
Q99714	HCD2	HCD2	0.721813	0.66188	0.691847	0.0617149
P62829	RL23	RL23	0.664628	0.71297	0.688799	0.0493469	+
Q04637	IF4G1	IF4G1	0.663086	0.71417	0.688628	0.0521051
P13861	KAP2	PRKAR2A PKR2 PRKAR2	0.980392	0.39302	0.686706	0.479442
Q07021	C1QBP	C1QBP	0.7347	0.63871	0.686705	0.0967743
Q9UHB9	SRP68	SRP68	0.757404	0.61492	0.686162	0.142106
P07437	TBB5	TUBB TUBB5 OK/SW-cl.56	0.659631	0.71251	0.686071	0.0534909
P62736	ACTA	ACTA2 ACTSA ACTVS GIG46	0.773754	0.59818	0.685967	0.173536
P62701	RS4X	RPS4X CCG2 RPS4 SCAR	0.562177	0.80946	0.685818	0.238682
Q9UQ35	SRRM2	SRRM2	0.689037	0.67977	0.684403	0.00934652	+
P82979	SARNP	SARNP	0.717309	0.64829	0.6828	0.068989
P42167	LAP2B	TMPO LAP2	0.709069	0.65647	0.68277	0.0526575
P49591	SYSC	SARS1 SARS SERS	0.607128	0.75803	0.682579	0.148568
P38646	GRP75	HSPA9 GRP75 HSPA9B mt-HSP70	0.711339	0.65246	0.6819	0.0587503
P14625	ENPL	HSP90B1 GRP94 TRA1	0.780275	0.58282	0.681547	0.191384
P54886	P5CS	ALDH18A1 GSAS P5CS PYCS	0.658068	0.70342	0.680744	0.0451419	+
P35580	MYH10	MYH10	0.691419	0.66977	0.680594	0.021567	+
Q96RP9	EFGM	EFGM	0.671547	0.67687	0.674208	0.00520104	+
P26196	DDX6	DDX6 HLR2 RCK	0.642385	0.70374	0.673063	0.0595621
P62495	ERF1	ETF1 ERF1 RF1 SUP45L1	0.764584	0.58063	0.672607	0.174356
P62277	RS13	RPS13	0.598265	0.74684	0.672552	0.142025
Q16181	2023-09-07	SEPTIN7 CDC10 SEPT7	0.646789	0.69683	0.671809	0.0484407	+
P62280	RS11	RPS11	0.548637	0.79417	0.671404	0.227624
P00403	COX2	MT-CO2 COII COX2 COXII MTCO2	0.921659	0.4164	0.669029	0.41505
P19367	HXK1	HK1	0.641026	0.69696	0.668993	0.0536612
Q15084	PDIA6	PDIA6	0.706814	0.62783	0.667322	0.0752212
P48556	PSMD8	PSMD8	0.516422	0.81763	0.667026	0.270413
Q9Y3D9	RT23	RT23	0.407232	0.92656	0.666896	0.421527
P13797	PLST	PLS3	0.727855	0.60324	0.665547	0.117256
P30050	RL12	RPL12	0.618429	0.71181	0.66512	0.0881922
P21333	FLNA	FLNA FLN FLN1	0.570418	0.75764	0.664029	0.172992
P49327	FAS	FASN FAS	0.657895	0.66872	0.663307	0.0102334	+
P30048	PRDX3	PRDX3 AOP1	0.649477	0.67552	0.662498	0.0245499	+
P42704	LPPRC	LRPPRC LRP130	0.656297	0.66357	0.659933	0.00680722	+
Q9Y512	SAM50	SAM50	0.602736	0.71649	0.659613	0.105402
Q96QK1	VPS35	VPS35	0.628615	0.68779	0.658203	0.0549718
P46940	IQGA1	IQGAP1 KIAA0051	0.672359	0.64347	0.657914	0.0268652	+
P23588	IF4B	EIF4B	0.634397	0.67992	0.657158	0.0422036	+
Q14157	UBP2L	UBP2L	0.634639	0.6783	0.65647	0.0404017	+
P32322	P5CR1	PYCR1	0.604193	0.70868	0.656436	0.0960705
P62266	RS23	RPS23	0.537432	0.77473	0.656081	0.211489
P39019	RS19	RPS19	0.541536	0.77031	0.655923	0.204324
P62753	RS6	RPS6 OK/SW-cl.2	0.781006	0.53055	0.655778	0.222126
P11021	BIP	HSPA5 GRP78	0.757633	0.54843	0.653031	0.186407
P08708	RS17	RS17	0.49586	0.80917	0.652515	0.269634
P56192	SYMC	MARS1 MARS	0.624415	0.67908	0.651748	0.0498632	+
P27708	PYR1	CAD	0.592733	0.70809	0.650411	0.104098
Q9GZT3	SLIRP	SLIRP	0.60551	0.69322	0.649365	0.0792118
P62861	RS30	RS30	0.476576	0.82089	0.648733	0.290107
P08865	RSSA	RPSA LAMBR LAMR1	0.660546	0.63639	0.648468	0.021864	+
P07814	SYEP	EPRS1 EPRS GLNS PARS QARS QPRS PIG32	0.677599	0.61927	0.648435	0.0526902
P62424	RL7A	RPL7A SURF-3 SURF3	0.641355	0.65096	0.646157	0.00864032	+
P29692	EF1D	EEF1D EF1D	0.639591	0.65074	0.645166	0.0100009	+
Q9UKK9	NUDT5	NUDT5	0.678242	0.61164	0.644941	0.0595347
P61247	RS3A	RPS3A FTE1 MFTL	0.554908	0.73296	0.643934	0.155974
P05388	RLA0	RPLP0	0.527037	0.76024	0.643639	0.201312
P35268	RL22	RPL22	0.584898	0.69833	0.641614	0.0999194
Q5SSJ5	HP1B3	HP1B3	0.639223	0.64268	0.640952	0.003065	+
P62851	RS25	RS25	0.551298	0.72906	0.640179	0.154168
Q7Z628	ARHG8	ARHG8	0.977613	0.30119	0.639401	0.479612
Q9NPA3	M1IP1	M1IP1	0.70368	0.57507	0.639375	0.112339
P47914	RL29	RPL29	0.770179	0.50841	0.639294	0.221596
O75369	FLNB	FLNB FLN1L FLN3 TABP TAP	0.641313	0.63685	0.639082	0.00393641	+
O00571	DDX3X	DDX3X DBX DDX3	0.576834	0.69843	0.637632	0.105826
P18124	RL7	RPL7	0.540687	0.73277	0.636729	0.164545
Q7L2E3	DHX30	DHX30	0.651636	0.62172	0.636678	0.0261945	+
Q03252	LMNB2	LMNB2	0.595593	0.67591	0.635752	0.0699053
Q9NZI8	IF2B1	IF2B1	0.629168	0.64028	0.634724	0.00968233	+
P17812	PYRG1	CTPS1 CTPS	0.532964	0.73239	0.632677	0.168749
P60866	RS20	RPS20	0.618506	0.64579	0.632148	0.0235988	+
P63244	RACK1	RACK1	0.530926	0.73256	0.631743	0.170118
P56134	ATPK	ATP5MF ATP5J2 ATP5JL	0.591996	0.66916	0.630578	0.0662476
P62888	RL30	RL30	0.652018	0.60791	0.629964	0.0378975	+
P04181	OAT	OAT	0.671096	0.58826	0.629678	0.0709071
P68104	EF1A1	EEF1A1 EEF1A EF1A LENG7	0.566669	0.68912	0.627895	0.103818
Q9Y295	DRG1	DRG1	0.988729	0.26639	0.62756	0.49022
P59190	RAB15	RAB15	0.499501	0.75401	0.626756	0.209182
Q99623	PHB2	PHB2	0.721501	0.53145	0.626475	0.158593
Q02543	RL18A	RL18A	0.488615	0.75842	0.623517	0.219042
Q8NE71	ABCF1	ABCF1	0.51164	0.73214	0.62189	0.180619
P36957	ODO2	DLST DLTS	0.690608	0.55175	0.621179	0.115397
P62854	RS26	RPS26	0.536913	0.70211	0.619511	0.136089
P61313	RL15	RPL15 EC45 TCBAP0781	0.526094	0.71107	0.618582	0.151447
P23396	RS3	RPS3 OK/SW-cl.26	0.573921	0.65927	0.616596	0.0705684
P53621	COPA	COPA	0.55788	0.67511	0.616495	0.0965539
P42766	RL35	RPL35	0.476531	0.75538	0.615955	0.221701
P84098	RL19	RL19	0.522548	0.70905	0.615799	0.151585
P32969	RL9	RPL9 OK/SW-cl.103; RPL9P7; RPL9P8; RPL9P9	0.476531	0.75477	0.61565	0.221092
P41252	SYIC	IARS1 IARS	0.543449	0.68774	0.615595	0.118107
P62244	RS15A	RPS15A OK/SW-cl.82	0.520698	0.71021	0.615454	0.153806
Q92900	RENT1	RENT1	0.576302	0.6516	0.613951	0.0618899
Q92616	GCN1	GCN1	0.61931	0.60852	0.613915	0.00889529	+
P11498	PYC	PC	0.528933	0.69705	0.612991	0.13616
P46778	RL21	RPL21	0.478904	0.74536	0.612132	0.210633
P83881	RL36A	RPL36A RPL44 GIG15 MIG6	0.448612	0.77359	0.611101	0.251956
P26038	MOES	MSN	0.602265	0.61773	0.609997	0.0126209	+
Q07020	RL18	RL18	0.498058	0.71719	0.607624	0.173352
P36578	RL4	RPL4 RPL1	0.552151	0.66046	0.606305	0.0870242
P62249	RS16	RPS16	0.545048	0.66419	0.604619	0.0952007
P39023	RL3	RPL3 OK/SW-cl.32	0.49087	0.718	0.604435	0.177984
Q13283	G3BP1	G3BP1	0.600528	0.60532	0.602924	0.00384096	+
P08670	VIME	VIM	0.53775	0.66716	0.602455	0.102716
P62917	RL8	RL8	0.501983	0.69965	0.600816	0.154513
P46781	RS9	RPS9	0.509684	0.69073	0.600207	0.141756
P46779	RL28	RPL28	0.558129	0.64029	0.599209	0.0650249
P62269	RS18	RPS18 D6S218E	0.538329	0.65763	0.597979	0.0937756
O00303	EIF3F	EIF3F EIF3S5	0.513584	0.68044	0.597012	0.129959
Q00610	CLH1	CLH1	0.540044	0.64272	0.591382	0.0795665
P11940	PABP1	PABPC1 PAB1 PABP1 PABPC2	0.530617	0.65187	0.591244	0.0937389
P26373	RL13	RPL13 BBC1 OK/SW-cl.46	0.544366	0.63797	0.591168	0.0725621
P18621	RL17	RPL17	0.553281	0.62854	0.590911	0.0583942
Q9BY44	EIF2A	EIF2A	0.788395	0.3934	0.590897	0.286325
P15880	RS2	RPS2 RPS4	0.582819	0.59568	0.589249	0.00996621	+
Q14152	EIF3A	EIF3A	0.577634	0.59716	0.587397	0.0150609	+
P35232	PHB	PHB PHB1	0.594248	0.57904	0.586644	0.0117095	+
P46776	RL27A	RPL27A	0.587372	0.58253	0.584951	0.00371304	+
Q13561	DCTN2	DCTN2	0.569606	0.60006	0.584833	0.0233389	+
P35579	MYH9	MYH9	0.534731	0.63051	0.58262	0.072726
P62241	RS8	RPS8 OK/SW-cl.83	0.622704	0.53875	0.580727	0.0635258
P62906	RL10A	RL10A	0.490918	0.66388	0.577399	0.128504
P49207	RL34	RPL34	0.472634	0.67727	0.574952	0.150386
P61163	ACTZ	ACTR1A CTRN1	0.635042	0.51227	0.573656	0.0910353
P27635	RL10	RPL10 DXS648E QM	0.494511	0.65071	0.572611	0.115064
P60228	EIF3E	EIF3E EIF3S6 INT6	0.546478	0.597	0.571739	0.0375077	+
P40429	RL13A	RPL13A	0.509113	0.63428	0.571697	0.0923698
Q9Y2R4	DDX52	DDX52	0.393995	0.74851	0.571252	0.249574
Q7KZF4	SND1	SND1	0.546359	0.58684	0.5666	0.0297098	+
P05141	ADT2	SLC25A5 ANT2	0.476077	0.6511	0.563589	0.125987
P40222	TXLNA	TXLNA TXLN	0.766225	0.35287	0.559548	0.279309
P67809	YBOX1	YBX1 NSEP1 YB1	0.559785	0.55772	0.558752	0.0014897	+
P57088	TMM33	TMEM33 DB83	0.4307	0.68635	0.558525	0.179421
Q13085	ACACA	ACACA	0.476349	0.63761	0.556979	0.114611
Q13310	PABP4	PABP4	0.395773	0.7125	0.554137	0.217269
P61254	RL26	RPL26	0.475783	0.61713	0.546457	0.0984102
P18077	RL35A	RPL35A GIG33	0.504286	0.58602	0.545153	0.0570453
P62857	RS28	RS28	0.555617	0.51892	0.537269	0.0252307	+
P36776	LONM	LONP1 PRSS15	0.242807	0.80935	0.526079	0.342972
Q15139	KPCD1	PRKD1 PKD PKD1 PRKCM	0.362713	0.50673	0.434721	0.0806622
Q9UQ80	PA2G4	PA2G4	0.0387237	0.82918	0.433952	0.38804
Q5TZA2	CROCC	CROCC	0.70922	0.14396	0.42659	0.291537
P47897	SYQ	QARS1 QARS	0.484027	0.32959	0.406809	0.0824081
Q9GZZ1	NAA50	NAA50	0.111963	0.68194	0.396952	0.28105
P40692	MLH1	MLH1 COCA2	0.288317	0.13928	0.213799	0.0601617
P54277	PMS1	PMS1 PMSL1	0.187056	0.18194	0.184498	0.00199678	+
Q14527	HLTF	HLTF	0.279533	0.068173	0.173853	0.0809953
