# Supplementary material for: HLTF Resolves G4s and Promotes G4-Induced Replication Fork Slowing to Maintain Genome Stability
Source: Mol Cell. Author manuscript; Available in PMC 2024 Sep 18. (PMC11366124; doi:10.1016/j.molcel.2024.07.018)
Supplement: Supplemental Table 2 [file EMS198630-supplement-Supplemental_Table_2.xlsx]

## Sheet: Repeat1 (WT-Heavy, KO-Light)
Protein IDs	Majority protein IDs	Peptide counts (all)	Peptide counts (razor+unique)	Peptide counts (unique)	Protein names	Gene names	Fasta headers	Proteins	Peptides	Razor + unique peptides	Unique peptides	Sequence coverage [%]	Unique + razor sequence coverage [%]	Unique sequence coverage [%]	Mol. weight [kDa]	Sequence length	Sequence lengths	PEP	Ratio H/L	Ratio H/L normalized	Ratio H/L variability [%]	Ratio H/L count	Intensity	Intensity L	Intensity H	Only identified by site	Reverse	Contaminant	id	Peptide IDs	Peptide is razor	Mod. peptide IDs	Evidence IDs	MS/MS IDs	Best MS/MS	Carbamidomethyl (C) site IDs	Oxidation (M) site IDs	Carbamidomethyl (C) site positions	Oxidation (M) site positions	Sample #
ENSEMBL:ENSBTAP00000007350;P01030	ENSEMBL:ENSBTAP00000007350;P01030	3;3	2;2	2;2			>ENSEMBL:ENSBTAP00000007350 (Bos taurus) similar to Complement C4-A precursor;>P01030 SWISS-PROT:P01030 (Bos taurus) similar to Complement C4-A precursor	2	3	2	2	1.3	0.9	0.9	192.99	1742	1742;1741	2.5832e-06	NaN	NaN	NaN	0	0	0	0				0	1420;1601;14801	False;True;True	1492;1679;15743	2774;2775;3124;28915	4144;4145;4146;4654;41728	4144;4654;41728	0;1;2		701;702;727		1
P00761;sp|Q9BYE2|TMPSD_HUMAN	P00761	5;1	5;1	4;0			>P00761 SWISS-PROT:P00761|TRYP_PIG Trypsin - Sus scrofa (Pig).	2	5	5	4	26	26	22.5	24.409	231	231;581	5.27e-258	0.070874	0.13762	158.19	54	85331000000	84824000000	507560000				1	7417;8471;9552;12275;13928	True;True;True;True;True	7789;8903;10206;13065;14808	14089;14090;14091;14092;14093;14094;14095;14096;14097;14098;14099;14100;14101;14102;14103;14104;14105;14106;14107;14108;14109;14110;14111;14112;14113;14114;14115;14116;14117;14118;14119;14120;16145;16146;16147;16148;16149;16150;16151;18722;23794;27051;27052;27053;27054;27055;27056;27057;27058;27059;27060;27061;27062;27063;27064;27065;27066;27067;27068;27069;27070;27071;27072;27073;27074;27075;270…	20430;20431;20432;20433;20434;20435;20436;20437;20438;20439;20440;20441;20442;20443;20444;20445;20446;20447;20448;20449;20450;20451;20452;20453;20454;20455;20456;20457;20458;20459;20460;20461;20462;20463;20464;20465;20466;20467;20468;20469;20470;20471;20472;20473;20474;20475;23313;23314;23315;23316;23317;23318;23319;23320;23321;23322;27229;34369;39019;39020;39021;39022;39023;39024;39025;39026;390…	20431;23322;27229;34369;39083	3		145		1
P02533;sp|P02533|K1C14_HUMAN;Q9QWL7;Q6IFX2;P08727;sp|P08727|K1C19_HUMAN;P19001;Q61782;Q9D312;P35900;sp|P35900|K1C20_HUMAN	P02533;sp|P02533|K1C14_HUMAN	34;34;12;11;5;5;4;4;2;2;2	29;29;9;10;2;2;1;4;2;2;2	13;13;1;4;1;1;0;1;0;0;0	Keratin, type I cytoskeletal 14	KRT14	>P02533 SWISS-PROT:P02533 Tax_Id=9606 Gene_Symbol=KRT14 Keratin, type I cytoskeletal 14;>sp|P02533|K1C14_HUMAN Keratin, type I cytoskeletal 14 OS=Homo sapiens GN=KRT14 PE=1 SV=4	11	34	29	13	73.3	68	39.4	51.621	472	472;472;433;452;400;400;403;93;431;424;424	0	0.096922	0.18554	121.3	32	2946000000	2696300000	249710000				2	1084;1241;1242;1619;1805;2336;2364;3122;4548;4573;5688;5736;5937;6044;6974;7126;7129;7294;7815;9150;9453;10311;10712;10713;11388;12776;13089;13267;13459;14388;14621;14998;14999;15378	True;True;True;True;True;True;True;True;True;True;True;True;True;True;False;False;False;True;True;True;True;True;True;True;True;True;True;True;True;True;True;False;False;True	1136;1299;1300;1700;1701;1892;2453;2483;3281;4774;4775;4800;5983;6032;6249;6360;7334;7489;7492;7660;8206;9746;10101;10102;11008;11431;11432;12134;13589;13916;14110;14315;15299;15549;15947;15948;15949;15950;16350	2082;2083;2359;2360;2361;2362;3159;3160;3443;3444;4375;4417;5730;5731;8440;8441;8442;8489;8490;8491;10853;10949;11402;11608;11609;13273;13274;13554;13555;13559;13560;13849;13850;14908;14909;17732;17733;18525;18526;18527;20235;20236;20947;20948;20949;20950;22143;24750;25368;25369;25742;26104;28107;28108;28562;29273;29274;29275;29276;29277;29278;29279;29280;29281;29282;29283;29284;30002;30003;30004…	3133;3134;3521;3522;3523;3524;4701;4702;5071;5072;6366;6416;8186;8187;12162;12163;12164;12226;12227;12228;15654;15782;16630;16941;16942;19299;19300;19690;19691;19695;19696;20090;20091;21581;21582;25595;25596;26970;26971;26972;29356;29357;30332;30333;30334;30335;32005;35710;36606;36607;37146;37639;40589;40590;41229;42254;42255;42256;42257;42258;42259;42260;42261;42262;42263;42264;42265;42266;43250…	3133;3522;3524;4702;5072;6366;6416;8187;12162;12226;15654;15782;16630;16941;19300;19690;19695;20090;21582;25595;26972;29357;30332;30335;32005;35710;36606;37146;37639;40589;41229;42262;42264;43255	4;5;6;7	0;1;2;3;4;5;6;7;8;9;10	18;40;367;389	119;212;257;272;287;338;351;368;376;391;453	1
P02535-1	P02535-1	13	1	1			>P02535-1 SWISS-PROT:P02535-1 Tax_Id=10090 Gene_Symbol=Krt10 Isoform 1 of Keratin, type I cytoskeletal 10	1	13	1	1	18.4	3.3	3.3	57.769	570	570	0	0.052959	0.10532	NaN	1	32872000	31277000	1594900				3	747;748;2362;4590;5565;6974;6975;7281;10729;10759;10760;11389;14998	False;False;False;True;False;False;False;False;False;False;False;False;False	769;770;2481;4819;5854;7334;7335;7647;11448;11479;11480;12135;15947;15948	1371;1372;1373;1374;4414;8531;10612;10613;13273;13274;13275;13276;13834;13835;20975;20976;21025;21026;21027;21028;21029;21030;21031;22144;22145;22146;29273;29274;29275;29276;29277;29278;29279;29280	2036;2037;2038;2039;2040;6413;12284;15309;15310;19299;19300;19301;19302;20069;20070;30371;30372;30373;30374;30375;30444;30445;30446;30447;30448;30449;30450;32006;32007;32008;42254;42255;42256;42257;42258;42259;42260;42261;42262	2038;2040;6413;12284;15310;19300;19302;20070;30372;30445;30447;32008;42262		11		148	1
P02538;sp|P02538|K2C6A_HUMAN;Q8VED5;H-INV:HIT000292931;REFSEQ:XP_932229;H-INV:HIT000016045;sp|P48736|PK3CG_HUMAN;sp|Q8NEB9|PK3C3_HUMAN	P02538;sp|P02538|K2C6A_HUMAN	36;36;8;3;3;2;1;1	19;19;2;1;0;0;0;0	1;1;0;0;0;0;0;0	Keratin, type II cytoskeletal 6A	KRT6A	>P02538 SWISS-PROT:P02538 Tax_Id=9606 Gene_Symbol=KRT6A Keratin, type II cytoskeletal 6A;>sp|P02538|K2C6A_HUMAN Keratin, type II cytoskeletal 6A OS=Homo sapiens GN=KRT6A PE=1 SV=3	8	36	19	1	53.4	33.2	1.8	60.044	564	564;564;531;443;345;99;1102;887	0	0.19614	0.39276	157.16	29	1667000000	1395500000	271530000				4	248;264;576;945;1180;2294;3210;3255;3256;3493;4018;4562;4581;4855;4856;5999;6629;7816;7872;8355;9542;9561;9562;9579;9953;10266;10467;10593;11127;11516;11948;11949;12215;12595;12596;15321	True;True;True;True;False;False;True;False;False;False;True;False;True;False;False;True;False;False;True;True;True;False;False;False;True;True;False;False;False;True;True;True;True;True;True;False	257;273;593;983;984;985;1238;2405;2406;3375;3422;3423;3672;4221;4789;4808;5096;5097;6313;6969;8207;8265;8266;8782;10195;10215;10216;10235;10637;10961;11170;11305;11861;12267;12717;12718;13003;13402;13403;16289	458;487;1036;1037;1038;1039;1786;1787;1788;1789;1790;2269;2270;4309;4310;4311;5900;5984;5985;5986;5987;5988;5989;5990;5991;6449;6450;7428;8472;8473;8474;8504;8505;9047;9048;11532;11533;12657;12658;12659;14910;14911;15007;15008;15009;15010;15941;18699;18745;18746;18747;18748;18749;18750;18751;18752;18753;18809;18810;19561;20168;20169;20522;20523;20746;21681;22366;23216;23217;23218;23219;23702;2370…	719;756;1525;1526;1527;1528;2664;2665;2666;2667;2668;3396;3397;6285;6286;6287;8420;8548;8549;8550;8551;8552;8553;8554;8555;9224;9225;9226;9227;10680;12203;12204;12205;12244;12245;13062;13063;16839;16840;18430;18431;18432;18433;21583;21584;21709;21710;21711;21712;23009;27204;27257;27258;27259;27260;27261;27262;27263;27264;27265;27362;27363;28454;29265;29266;29758;29759;30067;30068;31365;32323;3356…	719;756;1525;2667;3396;6287;8420;8551;8553;9224;10680;12204;12245;13062;13063;16840;18431;21584;21711;23009;27204;27258;27261;27362;28454;29266;29759;30068;31365;32323;33564;33567;34245;35304;35305;43093	8;9;10	12;13;14;15	51;77;474	279;309;322;452	1
P02662	P02662	2	2	2			>P02662 SWISS-PROT:P02662 Alpha-S1-casein - Bos taurus (Bovine).	1	2	2	2	12.6	12.6	12.6	22.975	199	199	0.00060765	0.10623	0.19622	NaN	1	6705900	6234300	471610				5	4966;15565	True;True	5212;16550	9327;30461	13483;43969	13483;43969					1
P02663	P02663	2	2	2			>P02663 SWISS-PROT:P02663 Alpha-S2-casein [Contains: Casocidin-1 - Bos taurus (Bovine).	1	2	2	2	9.2	9.2	9.2	24.348	207	207	0.0017263	2.0007	4.1041	56.889	2	49522000	18584000	30938000				6	3238;9297	True;True	3404;9936	5951;18241	8491;26549	8491;26549					1
P02768-1;sp|P02768|ALBU_HUMAN	P02768-1;sp|P02768|ALBU_HUMAN	6;6	2;2	2;2			>P02768-1 SWISS-PROT:P02768-1 Tax_Id=9606 Gene_Symbol=ALB Isoform 1 of Serum albumin precursor;>sp|P02768|ALBU_HUMAN Serum albumin OS=Homo sapiens GN=ALB PE=1 SV=2	2	6	2	2	7.1	2.3	2.3	69.366	609	609;609	6.2388e-32	0.37018	0.71888	NaN	1	3993600	2894300	1099300				7	1596;3615;6930;8727;14741;15607	True;True;False;False;False;False	1674;3801;7287;9170;15680;16592	3116;6658;13184;13185;16642;16643;28802;30534	4644;4645;9515;19182;19183;24056;24057;41574;44075	4645;9515;19183;24056;41574;44075	11		224		1
P02769	P02769	24	24	20			>P02769 SWISS-PROT:P02769 (Bos taurus) Bovine serum albumin precursor	1	24	24	20	44.2	44.2	39.4	69.293	607	607	2.8917e-146	0.074764	0.14586	153.49	26	1338200000	1268400000	69859000				8	281;1309;1808;1822;2274;3462;6806;6930;7428;7690;7732;8671;8727;9085;10278;10586;10766;10994;10995;11101;11830;13696;14741;15607	True;True;True;True;True;True;True;True;True;True;True;True;True;True;True;True;True;True;True;True;True;True;True;True	291;1373;1895;1909;2383;3639;7158;7287;7801;8076;8120;9110;9170;9652;9653;10974;11297;11486;11723;11724;11835;12596;14564;15680;16592	516;2487;3448;3449;3450;3451;3452;3482;4267;6392;12974;13184;13185;14136;14137;14138;14139;14677;14749;16523;16524;16525;16526;16527;16642;16643;17532;17533;17534;20190;20734;20735;21039;21040;21041;21042;21463;21464;21644;22995;22996;22997;22998;26539;28802;30534	793;3697;5076;5077;5078;5079;5080;5124;6223;9141;18885;19182;19183;20494;20495;20496;20497;21264;21357;23876;23877;23878;23879;23880;24056;24057;25290;25291;25292;29298;30052;30053;30460;30461;30462;30463;31080;31081;31320;33233;33234;33235;33236;38235;41574;44075	793;3697;5076;5124;6223;9141;18885;19183;20495;21264;21357;23878;24056;25291;29298;30053;30463;31080;31081;31320;33234;38235;41574;44075	12;13;14;15;16;17;18;19;20	16	99;125;147;301;302;339;415;471;510	469	1
P07477;sp|P07477|TRY1_HUMAN;sp|P07478|TRY2_HUMAN;sp|Q8NHM4|TRY6_HUMAN	P07477;sp|P07477|TRY1_HUMAN;sp|P07478|TRY2_HUMAN;sp|Q8NHM4|TRY6_HUMAN	2;2;1;1	1;1;1;1	1;1;1;1	Trypsin-1;Alpha-trypsin chain 1;Alpha-trypsin chain 2	PRSS1	>P07477 SWISS-PROT:P07477 Tax_Id=9606 Gene_Symbol=PRSS1 Trypsin-1 precursor;>sp|P07477|TRY1_HUMAN Trypsin-1 OS=Homo sapiens GN=PRSS1 PE=1 SV=1;>sp|P07478|TRY2_HUMAN Trypsin-2 OS=Homo sapiens GN=PRSS2 PE=1 SV=1;>sp|Q8NHM4|TRY6_HUMAN Putative trypsin-6 OS=Ho	4	2	1	1	11.3	8.1	8.1	26.558	247	247;247;247;247	6.8731e-06	0.02104	0.040874	NaN	1	857630000	852010000	5613500				9	7418;9552	True;False	7790;10206	14121;18722	20476;27229	20476;27229					1
P08779;sp|P08779|K1C16_HUMAN;Q3ZAW8;Q9Z2K1	P08779;sp|P08779|K1C16_HUMAN	27;27;13;13	12;12;4;4	12;12;4;4	Keratin, type I cytoskeletal 16	KRT16	>P08779 SWISS-PROT:P08779 Tax_Id=9606 Gene_Symbol=KRT16 Keratin, type I cytoskeletal 16;>sp|P08779|K1C16_HUMAN Keratin, type I cytoskeletal 16 OS=Homo sapiens GN=KRT16 PE=1 SV=4	4	27	12	12	48.4	27.1	27.1	51.267	473	473;473;474;469	0	0.17732	0.32714	153.9	23	1450900000	1307200000	143680000				10	1241;1242;1620;1807;2195;2364;3121;3139;4573;5423;5689;5937;6044;6712;6974;7126;7129;7294;9452;10311;10718;10800;12775;13459;14388;14998;14999	False;False;True;True;True;False;True;True;False;True;True;False;False;True;False;False;False;False;True;False;True;True;True;False;False;False;False	1299;1300;1702;1894;2302;2483;3280;3300;4800;5699;5984;6249;6360;7061;7334;7489;7492;7660;10099;10100;11008;11437;11522;13588;14315;15299;15947;15948;15949;15950	2359;2360;2361;2362;3161;3446;3447;4140;4417;5729;5762;5763;8489;8490;8491;10216;10217;10218;10219;10220;10221;10222;10854;11402;11608;11609;12815;13273;13274;13554;13555;13559;13560;13849;13850;18523;18524;20235;20236;20956;20957;20958;20959;20960;21106;21107;24748;24749;26104;28107;28108;29273;29274;29275;29276;29277;29278;29279;29280;29281;29282;29283;29284	3521;3522;3523;3524;4703;5074;5075;6041;6416;8185;8234;8235;12226;12227;12228;14714;14715;14716;14717;14718;14719;14720;14721;15655;16630;16941;16942;18657;19299;19300;19690;19691;19695;19696;20090;20091;26968;26969;29356;29357;30347;30348;30349;30350;30351;30562;30563;35708;35709;37639;40589;40590;42254;42255;42256;42257;42258;42259;42260;42261;42262;42263;42264;42265;42266	3522;3524;4703;5075;6041;6416;8185;8235;12226;14716;15655;16630;16941;18657;19300;19690;19695;20090;26969;29357;30349;30562;35708;37639;40589;42262;42264	5;6;21	8;17	18;40;391	121;259	1
P13645;sp|P13645|K1C10_HUMAN;Q7Z3Y7;sp|Q7Z3Y7|K1C28_HUMAN;Q7Z3Y8;sp|Q7Z3Y8|K1C27_HUMAN;Q2M2I5;sp|Q2M2I5|K1C24_HUMAN;Q148H6;Q99456;sp|Q99456|K1C12_HUMAN;Q7Z3Z0;sp|Q7Z3Z0|K1C25_HUMAN;P05784;REFSEQ:XP_986630;O76014;Q7Z3Y9;sp|Q7Z3Y9|K1C26_HUMAN;O76013;sp|O76013|KRT36_HUMAN;O76015;sp|O76015|KRT38_HUMAN;Q497I4;sp|Q92764|KRT35_HUMAN;A2AB72;sp|O76014|KRT37_HUMAN;Q14532;sp|Q14532|K1H2_HUMAN;sp|P05783|K1C1…	P13645;sp|P13645|K1C10_HUMAN	40;40;6;6;5;5;4;4;4;2;2;2;2;2;1;1;1;1;1;1;1;1;1;1;1;1;1;1;1;1;1;1;1;1;1;1	40;40;6;6;5;5;4;4;4;2;2;2;2;2;1;1;1;1;1;1;1;1;1;1;1;1;1;1;1;1;1;1;1;1;1;1	24;24;2;2;1;1;0;0;1;0;0;1;1;0;0;0;0;0;0;0;0;0;0;0;0;0;0;0;0;0;0;0;0;0;0;0	Keratin, type I cytoskeletal 10	KRT10	>P13645 SWISS-PROT:P13645 Tax_Id=9606 Gene_Symbol=KRT10 Keratin, type I cytoskeletal 10;>sp|P13645|K1C10_HUMAN Keratin, type I cytoskeletal 10 OS=Homo sapiens GN=KRT10 PE=1 SV=6	36	40	40	24	61.2	61.2	47.2	59.51	593	593;584;486;464;459;459;525;525;464;494;494;450;450;423;476;471;468;468;467;467;456;456;455;455;453;449;448;448;430;425;416;416;416;416;404;404	0	0.065266	0.12613	128.08	149	39912000000	38766000000	1146400000				11	229;230;328;747;748;1803;2362;2895;4589;4618;5565;5950;6350;6711;6974;6975;7126;7129;7281;7747;9450;9451;9813;10020;10036;10729;10759;10760;11179;11389;11522;11717;11844;12211;12322;12988;14389;14998;14999;15417	True;True;True;True;True;True;True;True;True;True;True;True;True;True;True;True;True;True;True;True;True;True;True;True;True;True;True;True;True;True;True;True;True;True;True;True;True;True;True;True	236;237;238;239;339;769;770;1890;2481;3037;4818;4851;5854;6262;6679;7059;7060;7334;7335;7489;7492;7647;8135;10096;10097;10098;10488;10706;10722;10723;10724;11448;11479;11480;11914;12135;12273;12478;12610;12999;13115;13812;15300;15947;15948;15949;15950;16393	414;415;416;417;418;419;420;421;422;423;424;425;426;427;428;429;430;431;432;583;584;1371;1372;1373;1374;3439;3440;3441;4414;5315;5316;8525;8526;8527;8528;8529;8530;8581;8582;8583;10612;10613;11427;11428;11429;11430;11431;11432;11433;12168;12811;12812;12813;12814;13273;13274;13275;13276;13554;13555;13559;13560;13834;13835;14771;14772;14773;14774;14775;14776;14777;14778;18517;18518;18519;18520;1852…	668;669;670;671;672;673;674;675;676;677;678;679;680;681;682;683;684;685;686;687;879;880;881;882;883;2036;2037;2038;2039;2040;5063;5064;5065;5066;5067;5068;6413;7639;7640;7641;12275;12276;12277;12278;12279;12280;12281;12282;12283;12355;12356;12357;12358;12359;15309;15310;16664;16665;16666;16667;16668;16669;16670;16671;16672;16673;16674;16675;17742;17743;18653;18654;18655;18656;19299;19300;19301;19…	672;678;881;2038;2040;5066;6413;7640;12277;12355;15310;16667;17742;18656;19300;19302;19690;19695;20070;21385;26961;26966;28052;28695;28772;30372;30445;30447;31463;32008;32336;32920;33270;34235;34465;36323;40592;42262;42264;43595	22;23;24	8;18;19;20;21	25;66;427	150;271;291;306;321	1
P13647;sp|P13647|K2C5_HUMAN	P13647;sp|P13647|K2C5_HUMAN	44;44	37;37	9;9	Keratin, type II cytoskeletal 5	KRT5	>P13647 SWISS-PROT:P13647 Tax_Id=9606 Gene_Symbol=KRT5 Keratin, type II cytoskeletal 5;>sp|P13647|K2C5_HUMAN Keratin, type II cytoskeletal 5 OS=Homo sapiens GN=KRT5 PE=1 SV=3	2	44	37	9	53.4	46.6	12.7	62.378	590	590;590	0	0.11804	0.22209	108.42	50	4760800000	4290900000	469920000				12	1179;2294;3209;3255;3256;3493;3955;4321;4562;4855;4856;6002;6629;7023;7816;7974;8318;8319;9540;9561;9562;9579;9952;10467;10593;11014;11127;11471;11521;11950;11951;12240;12241;12763;12764;13481;13558;13559;13963;14399;14843;14885;15321;15407	True;True;True;False;False;True;True;True;True;True;True;True;False;True;False;True;True;True;True;False;False;False;True;True;True;True;True;True;True;True;True;True;True;True;True;True;True;True;True;True;True;True;True;True	1237;2405;2406;3373;3374;3422;3423;3672;4156;4537;4789;5096;5097;6316;6969;7384;8207;8374;8745;8746;10193;10215;10216;10235;10636;11170;11305;11744;11861;12217;12272;12719;12720;13029;13030;13576;13577;14339;14419;14420;14421;14422;14844;14845;15311;15785;15832;16289;16382	2268;4309;4310;4311;5897;5898;5899;5984;5985;5986;5987;5988;5989;5990;5991;6449;6450;7317;8027;8472;8473;8474;9047;9048;11536;11537;12657;12658;12659;13362;14910;14911;15240;15888;15889;15890;18697;18745;18746;18747;18748;18749;18750;18751;18752;18753;18809;18810;19560;20522;20523;20746;21501;21681;22286;22374;22375;23220;23221;23222;23735;23736;23737;24730;24731;26143;26271;26272;26273;26274;262…	3395;6285;6286;6287;8417;8418;8419;8548;8549;8550;8551;8552;8553;8554;8555;9224;9225;9226;9227;10520;11562;12203;12204;12205;13062;13063;16843;16844;18430;18431;18432;18433;19424;21583;21584;22038;22931;22932;22933;27202;27257;27258;27259;27260;27261;27262;27263;27264;27265;27362;27363;28453;29758;29759;30067;30068;31132;31365;32205;32206;32334;32335;33568;33569;33570;34289;34290;34291;35688;3568…	3395;6287;8419;8551;8553;9224;10520;11562;12204;13062;13063;16843;18431;19424;21584;22038;22931;22933;27202;27258;27261;27362;28453;29759;30068;31132;31365;32206;32334;33569;33570;34290;34291;35688;35689;37699;37866;37870;39263;40620;41842;41942;43093;43577	10;25	14;22;23;24	55;479	274;284;297;457	1
P19013;sp|P19013|K2C4_HUMAN	P19013;sp|P19013|K2C4_HUMAN	6;6	3;3	2;2	Keratin, type II cytoskeletal 4	KRT4	>P19013 SWISS-PROT:P19013 Tax_Id=9606 Gene_Symbol=KRT4 keratin 4;>sp|P19013|K2C4_HUMAN Keratin, type II cytoskeletal 4 OS=Homo sapiens GN=KRT4 PE=1 SV=4	2	6	3	2	10.9	6.6	5.1	63.91	594	594;534	1.8412e-49	0.21539	0.42046	73.702	2	28366000	23853000	4513400				13	1180;1751;3255;14800;14843;15295	False;True;False;True;False;True	1238;1836;3422;15742;15785;16262	2269;2270;3361;5984;5985;5986;5987;28914;28997;29851;29852	3396;3397;4962;8548;8549;8550;8551;41727;41842;43043;43044	3396;4962;8551;41727;41842;43043	26		116		1
P35908;sp|P35908|K22E_HUMAN;Q6NXH9;Q9R0H5	P35908;sp|P35908|K22E_HUMAN	45;45;7;5	42;42;5;3	28;28;0;0	Keratin, type II cytoskeletal 2 epidermal	KRT2	>P35908 SWISS-PROT:P35908 Tax_Id=9606 Gene_Symbol=KRT2 Keratin, type II cytoskeletal 2 epidermal;>sp|P35908|K22E_HUMAN Keratin, type II cytoskeletal 2 epidermal OS=Homo sapiens GN=KRT2 PE=1 SV=2	4	45	42	28	63.9	60.8	45.3	65.865	645	645;639;539;524	0	0.088613	0.1729	128.03	76	13383000000	12212000000	1170600000				14	60;1115;1180;2301;2361;3255;3256;3494;3950;4034;4035;4115;4120;4121;4625;4859;5230;6377;6629;6960;7816;7973;8066;8242;8243;9135;9546;9547;9579;10021;10022;10023;11151;11710;11938;12593;12594;13526;13527;13985;13991;14614;14833;15408;15556	True;True;True;True;True;True;True;False;True;True;True;True;True;True;True;True;False;True;True;True;True;True;True;True;True;True;True;True;True;True;True;True;True;True;True;True;True;True;True;True;True;True;False;True;True	61;1172;1238;2414;2480;3422;3423;3673;4151;4237;4238;4321;4326;4327;4858;5100;5493;6708;6969;7318;8207;8372;8373;8484;8668;8669;9726;10200;10201;10235;10707;10708;10709;11885;12471;12706;13400;13401;14386;14387;14388;14869;14875;15539;15540;15775;16383;16541	93;94;2140;2269;2270;4321;4322;4413;5984;5985;5986;5987;5988;5989;5990;5991;6451;6452;6453;6454;7310;7465;7466;7467;7468;7469;7614;7615;7631;7632;7633;7634;7635;8595;8596;9052;9053;9834;9835;9836;12208;12657;12658;12659;13234;13235;13236;13237;13238;14910;14911;15234;15235;15236;15237;15238;15239;15429;15759;15760;15761;15762;15763;17691;18713;18714;18715;18716;18809;18810;19746;19747;19748;19749…	135;136;3219;3396;3397;6299;6300;6412;8548;8549;8550;8551;8552;8553;8554;8555;9228;9229;9230;9231;10509;10510;10738;10739;10740;10741;10742;10960;10961;10962;10988;10989;10990;10991;10992;12374;12375;13069;13070;14184;14185;14186;17794;18430;18431;18432;18433;19246;19247;19248;19249;19250;21583;21584;22032;22033;22034;22035;22036;22037;22303;22761;22762;22763;22764;22765;25535;27219;27220;27221;2…	136;3219;3396;6299;6412;8551;8553;9229;10510;10738;10741;10961;10989;10991;12374;13070;14184;17794;18431;19248;21584;22033;22303;22761;22764;25535;27220;27222;27362;28718;28721;28722;31413;32907;33537;35297;35299;37792;37794;39315;39334;41212;41828;43578;43954	10;27	25;26;27;28	42;495	263;343;473;497	1
P60712;sp|P60709|ACTB_HUMAN;sp|P63261|ACTG_HUMAN;sp|Q6S8J3|POTEE_HUMAN;sp|A5A3E0|POTEF_HUMAN;sp|Q562R1|ACTBL_HUMAN;sp|P0CG38|POTEI_HUMAN;sp|P0CG39|POTEJ_HUMAN;sp|Q9BYX7|ACTBM_HUMAN	P60712;sp|P60709|ACTB_HUMAN;sp|P63261|ACTG_HUMAN	21;21;21;7;6;6;5;4;4	21;21;21;7;6;6;5;4;4	9;9;9;3;2;1;2;2;2			>P60712 SWISS-PROT:P60712 (Bos taurus) Actin, cytoplasmic 1;>sp|P60709|ACTB_HUMAN Actin, cytoplasmic 1 OS=Homo sapiens GN=ACTB PE=1 SV=1;>sp|P63261|ACTG_HUMAN Actin, cytoplasmic 2 OS=Homo sapiens GN=ACTG1 PE=1 SV=1	9	21	21	9	52.3	52.3	25.9	41.736	375	375;375;375;1075;1075;376;1075;1038;375	5.8268e-182	0.7466	1.4573	23.211	46	7481100000	4383600000	3097500000				15	449;1438;1613;2114;2126;2262;2263;2708;4801;4802;4968;5430;6369;7167;7202;9109;10285;10286;10983;12556;13896	True;True;True;True;True;True;True;True;True;True;True;True;True;True;True;True;True;True;True;True;True	463;1510;1694;2213;2214;2226;2227;2370;2371;2841;2842;5040;5041;5214;5215;5706;6698;6699;7530;7565;9688;10981;10982;11712;13363;14774	779;780;781;2796;2797;3150;3151;3981;3982;3983;3984;4006;4007;4008;4009;4247;4248;4249;4984;4985;4986;4987;4988;8954;8955;8956;9329;9330;9331;9332;10233;10234;10235;10236;12195;12196;12197;13630;13631;13632;13694;17626;20198;20199;20200;20201;20202;21446;24365;24366;24367;26992;26993	1137;1138;1139;1140;4174;4175;4688;4689;4690;5824;5825;5826;5827;5828;5829;5830;5831;5860;5861;5862;5863;5864;6196;6197;6198;6199;6200;7192;7193;7194;7195;7196;7197;7198;7199;7200;7201;7202;12932;12933;12934;12935;12936;12937;13485;13486;13487;13488;13489;13490;14734;14735;14736;14737;14738;14739;17780;17781;17782;19800;19801;19802;19803;19804;19805;19806;19882;25444;25445;29308;29309;29310;29311…	1137;4175;4689;5825;5863;6197;6200;7196;12935;12937;13485;14736;17781;19800;19882;25445;29310;29311;31058;35203;38937	28;29	29;30;31;32;33	217;285	44;47;190;305;325	1
Q04695;sp|Q04695|K1C17_HUMAN	Q04695;sp|Q04695|K1C17_HUMAN	15;15	2;2	2;2	Keratin, type I cytoskeletal 17	KRT17	>Q04695 SWISS-PROT:Q04695 Tax_Id=9606 Gene_Symbol=KRT17 Keratin, type I cytoskeletal 17;>sp|Q04695|K1C17_HUMAN Keratin, type I cytoskeletal 17 OS=Homo sapiens GN=KRT17 PE=1 SV=2	2	15	2	2	28.2	4.4	4.4	48.105	432	432;432	2.0465e-202	0.21573	0.4232	NaN	1	13599000	11055000	2544300				16	1619;3122;5688;5937;6974;7126;7129;7294;8404;9453;11388;12776;12994;13459;14388	False;False;False;False;False;False;False;False;True;False;False;False;True;False;False	1700;1701;3281;5983;6249;7334;7489;7492;7660;8834;10101;10102;12134;13589;13818;14315;15299	3159;3160;5730;5731;10853;11402;13273;13274;13554;13555;13559;13560;13849;13850;16035;18525;18526;18527;22143;24750;25184;25185;26104;28107;28108	4701;4702;8186;8187;15654;16630;19299;19300;19690;19691;19695;19696;20090;20091;23160;26970;26971;26972;32005;35710;36337;36338;37639;40589;40590	4702;8187;15654;16630;19300;19690;19695;20090;23160;26972;32005;35710;36337;37639;40589	4;30	0;2;4	40;358	226;256;360	1
Q05443;sp|P51884|LUM_HUMAN	Q05443;sp|P51884|LUM_HUMAN	1;1	1;1	1;1			>Q05443 SWISS-PROT:Q05443 (Bos taurus) Lumican precursor;>sp|P51884|LUM_HUMAN Lumican OS=Homo sapiens GN=LUM PE=1 SV=2	2	1	1	1	3.2	3.2	3.2	38.756	342	342;338	0.0063915	0.1563	0.27256	NaN	1	10939000	9579800	1359100				17	5651	TRUE	5941	10774	15542	15542					1
Q5D862;sp|Q5D862|FILA2_HUMAN	Q5D862;sp|Q5D862|FILA2_HUMAN	4;4	4;4	4;4	Filaggrin-2	FLG2	>Q5D862 SWISS-PROT:Q5D862 Tax_Id=9606 Gene_Symbol=FLG2 Filaggrin-2;>sp|Q5D862|FILA2_HUMAN Filaggrin-2 OS=Homo sapiens GN=FLG2 PE=1 SV=1	2	4	4	4	3.8	3.8	3.8	248.07	2391	2391;2391	6.9209e-08	0.090461	0.17657	106.15	2	39334000	34321000	5012900				18	2828;3671;10755;11573	True;True;True;True	2967;3860;11475;12325	5197;6764;21017;22470	7482;9666;30428;32463	7482;9666;30428;32463					1
Q6ISB0;Q9NSB2;sp|Q9NSB2|KRT84_HUMAN	Q6ISB0;Q9NSB2;sp|Q9NSB2|KRT84_HUMAN	5;5;5	1;1;1	1;1;1	Keratin, type II cuticular Hb4	KRT84	>Q6ISB0 TREMBL:Q6ISB0 Keratin, hair, basic, 4 - Homo sapiens (Human).;>Q9NSB2 SWISS-PROT:Q9NSB2 Keratin, type II cuticular Hb4 (Hair keratin, type II Hb4) - Homo sapiens (Human).;>sp|Q9NSB2|KRT84_HUMAN Keratin, type II cuticular Hb4 OS=Homo sapiens GN=KRT8	3	5	1	1	6.7	2.7	2.7	64.842	600	600;600;600	1.192e-33	0.23161	0.42668	NaN	1	2431300	1967200	464100				19	3255;3256;3493;7818;11865	False;False;False;False;True	3422;3423;3672;8209;12631	5984;5985;5986;5987;5988;5989;5990;5991;6449;6450;14914;23054	8548;8549;8550;8551;8552;8553;8554;8555;9224;9225;9226;9227;21587;33326	8551;8553;9224;21587;33326					1
Q6KB66-1;sp|Q6KB66|K2C80_HUMAN	Q6KB66-1;sp|Q6KB66|K2C80_HUMAN	1;1	1;1	1;1			>Q6KB66-1 SWISS-PROT:Q6KB66-1 Tax_Id=9606 Gene_Symbol=KRT80 Isoform 1 of Keratin, type II cytoskeletal 80;>sp|Q6KB66|K2C80_HUMAN Keratin, type II cytoskeletal 80 OS=Homo sapiens GN=KRT80 PE=1 SV=2	2	1	1	1	2.7	2.7	2.7	50.525	452	452;452	0.0043789	0.066586	0.13048	NaN	1	16618000	14985000	1632800				20	7094	TRUE	7457	13495	19607	19607					1
Q7RTT2;Q8N1N4-2;sp|Q8N1N4|K2C78_HUMAN	Q7RTT2;Q8N1N4-2;sp|Q8N1N4|K2C78_HUMAN	5;5;5	3;3;3	3;3;3	Keratin, type II cytoskeletal 78	KRT78	>Q7RTT2 TREMBL:Q7RTT2 Tax_Id=9606 Gene_Symbol=KRT78 Keratin-78;>Q8N1N4-2 SWISS-PROT:Q8N1N4-2 Tax_Id=9606 Gene_Symbol=KRT78 Isoform 2 of Keratin, type II cytoskeletal 78;>sp|Q8N1N4|K2C78_HUMAN Keratin, type II cytoskeletal 78 OS=Homo sapiens GN=KRT78 PE=2 S	3	5	3	3	9.6	6.7	6.7	56.964	521	521;521;520	8.1964e-13	0.22864	0.46645	148.12	3	23971000	19014000	4956900				21	3493;3839;7816;11876;13185	False;True;False;True;True	3672;4033;8207;12643;14019	6449;6450;7107;14910;14911;23087;25553;25554	9224;9225;9226;9227;10226;21583;21584;33380;36872;36873;36874	9224;10226;21584;33380;36873	31;32		47;423		1
Q7Z794;sp|Q7Z794|K2C1B_HUMAN	Q7Z794;sp|Q7Z794|K2C1B_HUMAN	7;7	3;3	2;2	Keratin, type II cytoskeletal 1b	KRT77	>Q7Z794 SWISS-PROT:Q7Z794 Tax_Id=9606 Gene_Symbol=KRT77 Keratin 77;>sp|Q7Z794|K2C1B_HUMAN Keratin, type II cytoskeletal 1b OS=Homo sapiens GN=KRT77 PE=1 SV=3	2	7	3	2	9.2	5.5	3.5	61.802	578	578;578	4.5893e-50	0.38622	0.40519	38.497	2	49024000	35757000	13267000				22	1635;2295;3255;3256;3494;11705;14833	True;True;False;False;False;True;False	1717;2407;3422;3423;3673;12465;15775	3186;4312;5984;5985;5986;5987;5988;5989;5990;5991;6451;6452;6453;6454;22743;28985	4737;6288;8548;8549;8550;8551;8552;8553;8554;8555;9228;9229;9230;9231;32882;41828	4737;6288;8551;8553;9229;32882;41828	33		44		1
Q86YZ3;sp|Q86YZ3|HORN_HUMAN	Q86YZ3;sp|Q86YZ3|HORN_HUMAN	11;11	11;11	11;11	Hornerin	HRNR	>Q86YZ3 SWISS-PROT:Q86YZ3 Tax_Id=9606 Gene_Symbol=HRNR Hornerin;>sp|Q86YZ3|HORN_HUMAN Hornerin OS=Homo sapiens GN=HRNR PE=1 SV=2	2	11	11	11	10.9	10.9	10.9	282.39	2850	2850;2850	5.4025e-47	0.05964	0.11104	82.628	12	157660000	152860000	4799900				23	3963;4506;4874;4875;4876;10342;10753;10754;11404;12316;12321	True;True;True;True;True;True;True;True;True;True;True	4165;4730;5116;5117;5118;11040;11473;11474;12150;13109;13114	7333;8365;8366;9084;9085;9086;9087;9088;20292;21015;21016;22175;23857;23867	10539;12054;12055;13114;13115;13116;13117;13118;29444;30426;30427;32052;34454;34464	10539;12054;13114;13116;13118;29444;30426;30427;32052;34454;34464					1
REV__sp|O15078|CE290_HUMAN;sp|A6NGH7|CC160_HUMAN	REV__sp|O15078|CE290_HUMAN;sp|A6NGH7|CC160_HUMAN	2;1	2;1	2;1			>sp|O15078|CE290_HUMAN Centrosomal protein of 290 kDa OS=Homo sapiens GN=CEP290 PE=1 SV=2;>sp|A6NGH7|CC160_HUMAN Coiled-coil domain-containing protein 160 OS=Homo sapiens GN=CCDC160 PE=3 SV=3	2	2	2	2	0.5	0.5	0.5	290.38	2479	2479;325	0.0014925	0.67275	1.3012	17.657	5	3033500000	1793800000	1239700000				31	758;3081	True;True	781;3240	1391;5630;5631;5632;5633	2064;8064;8065;8066;8067	2064;8065					1
sp|Q6P2S7|GNN_HUMAN;REV__sp|Q96LA9|MRGX4_HUMAN;REV__sp|Q96LB0|MRGX3_HUMAN	sp|Q6P2S7|GNN_HUMAN;REV__sp|Q96LA9|MRGX4_HUMAN;REV__sp|Q96LB0|MRGX3_HUMAN	1;1;1	1;1;1	1;1;1			>sp|Q6P2S7|GNN_HUMAN Tetratricopeptide repeat protein GNN OS=Homo sapiens GN=GNN PE=2 SV=3;>sp|Q96LA9|MRGX4_HUMAN Mas-related G-protein coupled receptor member X4 OS=Homo sapiens GN=MRGPRX4 PE=2 SV=2;>sp|Q96LB0|MRGX3_HUMAN Mas-related G-protein coupled rec	3	1	1	1	0.5	0.5	0.5	151.68	1318	1318;322;322	0.036055	0.58647	1.1127	NaN	1	11224000	7172800	4051100	+			81	9134	TRUE	9725	17690	25534	25534		62		728	1
sp|A0AVT1|UBA6_HUMAN	sp|A0AVT1|UBA6_HUMAN	1	1	1			>sp|A0AVT1|UBA6_HUMAN Ubiquitin-like modifier-activating enzyme 6 OS=Homo sapiens GN=UBA6 PE=1 SV=1	1	1	1	1	1	1	1	117.97	1052	1052	0.00017102	NaN	NaN	NaN	0	0	0	0				108	9364	TRUE	10004	18362	26741	26741					1
sp|A1L390|PKHG3_HUMAN	sp|A1L390|PKHG3_HUMAN	1	1	1			>sp|A1L390|PKHG3_HUMAN Pleckstrin homology domain-containing family G member 3 OS=Homo sapiens GN=PLEKHG3 PE=1 SV=1	1	1	1	1	0.7	0.7	0.7	134.41	1219	1219	0.01335	0.69364	1.3879	21.46	2	90226000	51217000	39009000				109	5441	TRUE	5719	10265;10266	14784;14785	14784					1
sp|A3KN83|SBNO1_HUMAN	sp|A3KN83|SBNO1_HUMAN	6	6	5			>sp|A3KN83|SBNO1_HUMAN Protein strawberry notch homolog 1 OS=Homo sapiens GN=SBNO1 PE=1 SV=1	1	6	6	5	5	5	4.2	154.31	1393	1393	6.0681e-14	0.52417	1.0508	43.366	7	67528000	44443000	23085000				110	4734;7462;9498;11392;12905;12975	True;True;True;True;True;True	4971;7840;10147;12138;13725;13799	8806;14232;14233;18612;22155;25020;25144;25145	12704;20638;20639;20640;27080;32029;36103;36282;36283	12704;20639;27080;32029;36103;36282					1
sp|A5YKK6|CNOT1_HUMAN	sp|A5YKK6|CNOT1_HUMAN	1	1	1			>sp|A5YKK6|CNOT1_HUMAN CCR4-NOT transcription complex subunit 1 OS=Homo sapiens GN=CNOT1 PE=1 SV=2	1	1	1	1	0.4	0.4	0.4	266.94	2376	2376	0.0063587	0.72443	1.4112	NaN	1	5583000	3440800	2142200				111	9603	TRUE	10261	18853	27425;27426	27425					1
sp|A6NDG6|PGP_HUMAN	sp|A6NDG6|PGP_HUMAN	3	3	3			>sp|A6NDG6|PGP_HUMAN Phosphoglycolate phosphatase OS=Homo sapiens GN=PGP PE=1 SV=1	1	3	3	3	8.7	8.7	8.7	34.006	321	321	1.87e-11	0.36468	0.73359	2.8241	2	31190000	21807000	9383000				112	3418;7035;10151	True;True;True	3594;7396;10841	6309;6310;13385;19969	9023;9024;9025;19453;29007;29008	9025;19453;29008	59		217		1
sp|A6NFI3|ZN316_HUMAN	sp|A6NFI3|ZN316_HUMAN	1	1	1			>sp|A6NFI3|ZN316_HUMAN Zinc finger protein 316 OS=Homo sapiens GN=ZNF316 PE=1 SV=1	1	1	1	1	0.9	0.9	0.9	108.44	1004	1004	0.001556	0.30469	0.54586	NaN	1	16310000	12913000	3396300				113	3391	TRUE	3565	6263	8963	8963					1
sp|A6NHR9|SMHD1_HUMAN;REV__sp|Q9Y3R5|DOP2_HUMAN;REV__sp|Q9H6R4|NOL6_HUMAN;sp|Q6TDP4|KLH17_HUMAN	sp|A6NHR9|SMHD1_HUMAN	61;1;1;1	61;1;1;1	60;0;0;0			>sp|A6NHR9|SMHD1_HUMAN Structural maintenance of chromosomes flexible hinge domain-containing protein 1 OS=Homo sapiens GN=SMCHD1 PE=1 SV=2	4	61	61	60	32.1	32.1	31.8	226.37	2005	2005;2298;1146;642	7.7127e-291	0.39778	0.78729	30.967	88	3884100000	2651600000	1232500000				114	510;1002;1071;1732;2022;2037;2099;2255;2574;2721;2734;3363;3751;3952;4268;4411;4503;4577;4598;4729;5174;5228;5229;5693;6224;6562;6665;6759;7230;7663;7682;7688;7835;7889;7940;8175;8254;8316;8483;8522;9852;10218;10528;10692;10700;10701;11017;11641;11803;11875;13120;13192;13282;13570;13755;14051;14282;14789;14989;15486;15743	True;True;True;True;True;True;True;True;True;True;True;True;True;True;True;True;True;True;True;True;True;True;True;True;True;True;True;True;True;True;True;True;True;True;True;True;True;True;True;True;True;True;True;True;True;True;True;True;True;True;True;True;True;True;True;True;True;True;True;True;True	525;1052;1123;1816;2120;2135;2198;2362;2701;2856;2870;3535;3943;4153;4482;4631;4727;4804;4827;4966;5435;5491;5492;5988;6550;6898;7007;7110;7596;8049;8068;8074;8227;8284;8338;8599;8680;8743;8915;8957;10529;10913;11231;11410;11411;11419;11420;11747;12396;12568;12642;13950;14026;14126;14433;14627;14943;15181;15729;15938;16465;16742	916;1917;1918;1919;2061;3329;3818;3819;3850;3947;4235;4747;5005;5022;6218;6219;6948;7314;7935;7936;8181;8182;8183;8361;8498;8541;8794;8795;9742;9832;9833;10861;10862;10863;11938;12531;12726;12895;13754;14618;14665;14674;14949;14950;14951;15040;15041;15166;15167;15650;15778;15779;15780;15883;15884;15885;16168;16169;16170;16249;19379;20097;20098;20099;20613;20614;20615;20916;20917;20918;20928;20929…	1352;2879;2880;2881;2882;2883;3098;4928;5592;5593;5637;5777;5778;6180;6845;6846;7223;7245;8897;8898;8899;10003;10517;11428;11429;11774;11775;11776;11777;11778;11779;11780;12049;12050;12237;12294;12295;12688;12689;14060;14061;14182;14183;15665;15666;15667;15668;17407;18252;18528;18772;19967;21183;21251;21261;21638;21639;21640;21641;21642;21643;21753;21754;21932;21933;21934;22614;22615;22783;22784;…	1352;2879;3098;4928;5592;5637;5778;6180;6846;7223;7245;8898;10003;10517;11428;11777;12049;12237;12294;12689;14060;14182;14183;15666;17407;18252;18528;18772;19967;21183;21251;21261;21643;21753;21934;22614;22784;22924;23346;23451;28205;29179;29878;30292;30303;30305;31136;32678;33164;33379;36699;36885;37190;37891;38525;39522;40252;41686;42238;43752;44433	60;61;62;63;64;65;66;67	68;69;70;71	505;897;970;1018;1235;1433;1656;1982	1573;1623;1883;1889	1
sp|A6NIH7|U119B_HUMAN;sp|Q13432|U119A_HUMAN	sp|A6NIH7|U119B_HUMAN;sp|Q13432|U119A_HUMAN	1;1	1;1	1;1			>sp|A6NIH7|U119B_HUMAN Protein unc-119 homolog B OS=Homo sapiens GN=UNC119B PE=1 SV=1;>sp|Q13432|U119A_HUMAN Protein unc-119 homolog A OS=Homo sapiens GN=UNC119 PE=1 SV=1	2	1	1	1	3.6	3.6	3.6	28.136	251	251;240	0.0015509	0.47625	0.93836	NaN	1	8073100	5624100	2449000				115	15666	TRUE	16664	30655	44244;44245	44245					1
sp|A6QL64|AN36A_HUMAN;sp|Q8N2N9|AN36B_HUMAN	sp|A6QL64|AN36A_HUMAN;sp|Q8N2N9|AN36B_HUMAN	1;1	1;1	1;1			>sp|A6QL64|AN36A_HUMAN Ankyrin repeat domain-containing protein 36A OS=Homo sapiens GN=ANKRD36 PE=2 SV=3;>sp|Q8N2N9|AN36B_HUMAN Ankyrin repeat domain-containing protein 36B OS=Homo sapiens GN=ANKRD36B PE=2 SV=4	2	1	1	1	0.6	0.6	0.6	217.46	1941	1941;1353	0.0085936	NaN	NaN	NaN	0	0	0	0				116	1022	TRUE	1073	1961	2938	2938					1
sp|A8MPP1|D11L8_HUMAN;sp|Q96FC9|DDX11_HUMAN;sp|Q92771|DDX12_HUMAN	sp|A8MPP1|D11L8_HUMAN;sp|Q96FC9|DDX11_HUMAN;sp|Q92771|DDX12_HUMAN	6;4;4	6;4;4	6;4;4			>sp|A8MPP1|D11L8_HUMAN Putative ATP-dependent RNA helicase DDX11-like protein 8 OS=Homo sapiens GN=DDX11L8 PE=1 SV=1;>sp|Q96FC9|DDX11_HUMAN Probable ATP-dependent RNA helicase DDX11 OS=Homo sapiens GN=DDX11 PE=1 SV=1;>sp|Q92771|DDX12_HUMAN Putative ATP-dep	3	6	6	6	7.9	7.9	7.9	101.81	907	907;970;950	7.943e-20	0.41707	0.77434	26.041	5	55486000	39597000	15889000				117	1054;1316;1524;8287;10080;11233	True;True;True;True;True;True	1106;1381;1598;8714;10768;11972	2022;2518;2949;15839;19865;21860	3029;3749;3750;4396;4397;22865;28870;31603	3029;3749;4397;22865;28870;31603					1
sp|A8MTY0|ZN724_HUMAN;sp|Q86V71|ZN429_HUMAN	sp|A8MTY0|ZN724_HUMAN	4;1	2;0	1;0			>sp|A8MTY0|ZN724_HUMAN Putative zinc finger protein 724 OS=Homo sapiens GN=ZNF724P PE=5 SV=3	2	4	2	1	9.7	3.2	1.6	71.172	619	619;674	1.3507e-12	0.92727	1.7887	35.797	2	54494000	30379000	24115000				118	379;380;384;5470	True;True;False;False	392;393;397;5754	674;675;679;10345;10346;10347	998;999;1003;14895;14896;14897	998;999;1003;14896					1
sp|A8MWD9|RUXGL_HUMAN;sp|P62308|RUXG_HUMAN	sp|A8MWD9|RUXGL_HUMAN;sp|P62308|RUXG_HUMAN	2;2	2;2	2;2			>sp|A8MWD9|RUXGL_HUMAN Small nuclear ribonucleoprotein G-like protein OS=Homo sapiens PE=3 SV=2;>sp|P62308|RUXG_HUMAN Small nuclear ribonucleoprotein G OS=Homo sapiens GN=SNRPG PE=1 SV=1	2	2	2	2	26.3	26.3	26.3	8.544	76	76;76	2.8221e-10	0.72054	1.4414	6.4201	5	258640000	146410000	112230000				119	4445;5030	True;True	4669;5279	8257;8258;9440;9441;9442	11885;11886;11887;13631;13632;13633;13634	11885;13632					1
sp|B4DU55|ZN879_HUMAN	sp|B4DU55|ZN879_HUMAN	2	1	1			>sp|B4DU55|ZN879_HUMAN Zinc finger protein 879 OS=Homo sapiens GN=ZNF879 PE=2 SV=2	1	2	1	1	4.6	2.3	2.3	64.576	563	563	7.6594e-11	0.30706	0.56177	NaN	1	2108700	1679400	429290				120	403;407	False;True	416;420	708;712	1043;1044;1048	1043;1048					1
sp|B4DXR9|ZN732_HUMAN;sp|Q8IYX0|ZN679_HUMAN;sp|Q8IYB9|ZN595_HUMAN;sp|Q96N22|ZN681_HUMAN;sp|A6NF79|ZN734_HUMAN;sp|Q96JC4|ZN479_HUMAN;sp|A6NP11|ZN716_HUMAN;sp|Q15928|ZN141_HUMAN;sp|Q5JVG8|ZN506_HUMAN;sp|P0CB33|ZN735_HUMAN;sp|A6NN14|ZN729_HUMAN;sp|P17038|ZNF43_HUMAN;sp|Q9Y2Q1|ZN257_HUMAN;sp|Q8TB69|ZN519_HUMAN;sp|Q3SXZ3|ZN718_HUMAN;sp|Q96H40|ZN486_HUMAN;sp|Q6ZN08|ZNF66_HUMAN;sp|Q49A33|Z876P_HUMAN	sp|B4DXR9|ZN732_HUMAN;sp|Q8IYX0|ZN679_HUMAN;sp|Q8IYB9|ZN595_HUMAN;sp|Q96N22|ZN681_HUMAN;sp|A6NF79|ZN734_HUMAN;sp|Q96JC4|ZN479_HUMAN;sp|A6NP11|ZN716_HUMAN;sp|Q15928|ZN141_HUMAN;sp|Q5JVG8|ZN506_HUMAN;sp|P0CB33|ZN735_HUMAN	5;4;3;3;3;3;3;3;3;3;2;2;2;2;2;2;2;1	1;0;1;0;0;0;0;0;0;0;0;0;0;1;0;0;0;0	1;0;1;0;0;0;0;0;0;0;0;0;0;1;0;0;0;0			>sp|B4DXR9|ZN732_HUMAN Zinc finger protein 732 OS=Homo sapiens GN=ZNF732 PE=2 SV=1;>sp|Q8IYX0|ZN679_HUMAN Zinc finger protein 679 OS=Homo sapiens GN=ZNF679 PE=2 SV=2;>sp|Q8IYB9|ZN595_HUMAN Zinc finger protein 595 OS=Homo sapiens GN=ZNF595 PE=2 SV=1;>sp|Q96	18	5	1	1	13.2	1.9	1.9	67.839	585	585;411;648;645;559;524;495;474;444;412;1173;809;563;540;478;463;445;203	1.0496e-22	NaN	NaN	NaN	0	0	0	0				121	1665;2314;5414;5415;5470	True;False;False;False;False	1747;2427;2428;5690;5691;5754	3223;4337;4338;10198;10199;10200;10345;10346;10347	4781;6318;6319;14693;14694;14695;14696;14895;14896;14897	4781;6319;14693;14696;14896	68;69;70	72	20;336;339	33	1
sp|O00139|KIF2A_HUMAN	sp|O00139|KIF2A_HUMAN	15	15	14			>sp|O00139|KIF2A_HUMAN Kinesin-like protein KIF2A OS=Homo sapiens GN=KIF2A PE=1 SV=3	1	15	15	14	26.6	26.6	25.4	79.954	706	706	4.2168e-90	0.45154	0.8745	18.711	14	260280000	176660000	83619000				122	1193;2043;2219;3298;4224;4588;7567;8290;11066;12700;13488;13640;14067;14068;14404	True;True;True;True;True;True;True;True;True;True;True;True;True;True;True	1251;2141;2326;3466;4435;4817;7949;8717;11798;13509;14346;14506;14960;14961;15316	2290;3857;3858;4182;6074;7860;8523;8524;14437;14438;15847;21581;24622;26154;26429;27419;27420;27421;28140;28141	3423;5646;5647;6099;8682;11311;12272;12273;12274;20920;20921;20922;22874;31236;31237;35547;37711;38081;39564;39565;39566;39567;40636;40637	3423;5646;6099;8682;11311;12273;20920;22874;31237;35547;37711;38081;39564;39565;40637	71;72;73	73;74	420;525;537	255;534	1
sp|O00148|DX39A_HUMAN	sp|O00148|DX39A_HUMAN	9	2	2			>sp|O00148|DX39A_HUMAN ATP-dependent RNA helicase DDX39A OS=Homo sapiens GN=DDX39A PE=1 SV=2	1	9	2	2	17.3	4.2	4.2	49.129	427	427	8.6862e-30	0.45149	0.8932	NaN	1	3818800	2393500	1425200				123	1881;1976;2324;2778;5746;6356;8541;10940;14917	False;True;False;False;False;False;False;False;True	1970;2069;2438;2917;6042;6685;8977;11666;15866	3587;3588;3589;3741;4350;4351;4352;5104;5105;10967;10968;10969;10970;10971;12175;16289;21372;29127	5275;5276;5277;5278;5279;5472;6334;6335;6336;6337;7359;7360;15807;15808;15809;15810;15811;15812;15813;15814;15815;17752;23513;30947;42012	5275;5472;6336;7360;15810;17752;23513;30947;42012	74		238		1
sp|O00151|PDLI1_HUMAN	sp|O00151|PDLI1_HUMAN	4	4	4			>sp|O00151|PDLI1_HUMAN PDZ and LIM domain protein 1 OS=Homo sapiens GN=PDLIM1 PE=1 SV=4	1	4	4	4	17	17	17	36.071	329	329	2.2007e-21	0.50986	0.99087	14.384	7	125190000	79142000	46046000				124	8630;11258;13826;15009	True;True;True;True	9067;11999;12000;14699;15962	16440;21905;21906;21907;26860;26861;29306	23743;31662;31663;31664;31665;38737;38738;38739;38740;42296	23743;31665;38739;42296		75		125	1
sp|O00154|BACH_HUMAN	sp|O00154|BACH_HUMAN	2	2	2			>sp|O00154|BACH_HUMAN Cytosolic acyl coenzyme A thioester hydrolase OS=Homo sapiens GN=ACOT7 PE=1 SV=3	1	2	2	2	5.8	5.8	5.8	41.796	380	380	2.7633e-06	0.49192	1.0327	71.033	3	69961000	34617000	35344000				125	1338;14420	True;True	1404;15332	2556;2557;28168	3807;3808;3809;40675	3808;40675					1
sp|O00170|AIP_HUMAN	sp|O00170|AIP_HUMAN	3	3	3			>sp|O00170|AIP_HUMAN AH receptor-interacting protein OS=Homo sapiens GN=AIP PE=1 SV=2	1	3	3	3	12.7	12.7	12.7	37.636	330	330	1.0363e-13	0.4125	0.80974	19.214	6	116720000	82908000	33814000				126	533;1487;14408	True;True;True	548;1560;15320	955;2882;2883;2884;28146;28147	1411;4291;4292;4293;4294;40644;40645;40646	1411;4294;40644					1
sp|O00178|GTPB1_HUMAN	sp|O00178|GTPB1_HUMAN	1	1	1			>sp|O00178|GTPB1_HUMAN GTP-binding protein 1 OS=Homo sapiens GN=GTPBP1 PE=1 SV=3	1	1	1	1	2.4	2.4	2.4	72.453	669	669	0.0090173	0.59814	1.1614	NaN	1	17627000	10797000	6830000				127	8666	TRUE	9104	16514	23860	23860					1
sp|O00203|AP3B1_HUMAN	sp|O00203|AP3B1_HUMAN	2	2	2			>sp|O00203|AP3B1_HUMAN AP-3 complex subunit beta-1 OS=Homo sapiens GN=AP3B1 PE=1 SV=3	1	2	2	2	1.9	1.9	1.9	121.32	1094	1094	7.333e-06	0.56245	1.0556	6.9494	2	15362000	9933400	5428200				128	804;7800	True;True	830;8191	1488;14884	2204;21551;21552	2204;21551					1
sp|O00231|PSD11_HUMAN	sp|O00231|PSD11_HUMAN	8	8	8			>sp|O00231|PSD11_HUMAN 26S proteasome non-ATPase regulatory subunit 11 OS=Homo sapiens GN=PSMD11 PE=1 SV=3	1	8	8	8	21.8	21.8	21.8	47.463	422	422	5.5508e-28	0.6081	1.2126	82.91	12	355960000	148830000	207130000				129	307;5773;12923;13789;14251;14780;15069;15661	True;True;True;True;True;True;True;True	318;6079;13744;14661;15150;15720;16024;16659	554;11037;25052;25053;26780;26781;26782;27824;28871;28872;29420;30650	842;15897;36147;36148;36149;38614;38615;38616;40176;41670;41671;41672;42442;44239	842;15897;36149;38615;40176;41672;42442;44239		76		260	1
sp|O00232|PSD12_HUMAN	sp|O00232|PSD12_HUMAN	6	6	6			>sp|O00232|PSD12_HUMAN 26S proteasome non-ATPase regulatory subunit 12 OS=Homo sapiens GN=PSMD12 PE=1 SV=3	1	6	6	6	16.7	16.7	16.7	52.904	456	456	2.8143e-16	0.60429	1.1625	5.5718	4	87154000	52882000	34272000				130	658;2382;5747;8113;8236;15074	True;True;True;True;True;True	679;2501;6043;8534;8662;16029	1202;4441;10972;15510;15749;29426	1779;6452;15816;15817;22412;22744;22745;42449	1779;6452;15816;22412;22744;42449	75	77	255	436	1
sp|O00233|PSMD9_HUMAN	sp|O00233|PSMD9_HUMAN	1	1	1			>sp|O00233|PSMD9_HUMAN 26S proteasome non-ATPase regulatory subunit 9 OS=Homo sapiens GN=PSMD9 PE=1 SV=3	1	1	1	1	5.4	5.4	5.4	24.682	223	223	0.0007981	0.55817	1.145	NaN	1	6590800	4037600	2553200				131	6616	TRUE	6956	12630	18387	18387					1
sp|O00255|MEN1_HUMAN	sp|O00255|MEN1_HUMAN	1	1	1			>sp|O00255|MEN1_HUMAN Menin OS=Homo sapiens GN=MEN1 PE=1 SV=4	1	1	1	1	2.3	2.3	2.3	68.023	615	615	3.0686e-09	0.41163	0.86121	NaN	1	42403000	28755000	13648000				132	4317	TRUE	4533	8020	11548;11549	11549					1
sp|O00267|SPT5H_HUMAN	sp|O00267|SPT5H_HUMAN	18	18	18			>sp|O00267|SPT5H_HUMAN Transcription elongation factor SPT5 OS=Homo sapiens GN=SUPT5H PE=1 SV=1	1	18	18	18	20.8	20.8	20.8	121	1087	1087	2.2183e-106	0.46436	0.8884	23.989	24	615740000	407270000	208470000				133	2144;2335;3118;3264;3422;4227;6031;6425;8592;9139;10173;12529;13309;13361;13362;14024;14824;15156	True;True;True;True;True;True;True;True;True;True;True;True;True;True;True;True;True;True	2248;2451;2452;3277;3431;3599;4439;6346;6757;9029;9732;10866;13334;14154;14211;14212;14213;14913;15766;16115	4042;4373;4374;5725;5726;6016;6317;6318;7872;11587;12283;16380;17703;20012;20013;24323;25824;25928;25929;25930;25931;25932;27338;28967;28968;28969;29612	5908;6363;6364;6365;8179;8180;8181;8600;9034;9035;9036;11334;16912;17895;23664;25550;29071;29072;35144;35145;37259;37391;37392;37393;37394;37395;37396;39454;41803;41804;41805;41806;41807;41808;42730	5908;6365;8180;8600;9036;11334;16912;17895;23664;25550;29071;35144;37259;37392;37396;39454;41804;42730	76	78;79;80	740	665;770;777	1
sp|O00268|TAF4_HUMAN;sp|Q92750|TAF4B_HUMAN	sp|O00268|TAF4_HUMAN;sp|Q92750|TAF4B_HUMAN	2;1	2;1	2;1			>sp|O00268|TAF4_HUMAN Transcription initiation factor TFIID subunit 4 OS=Homo sapiens GN=TAF4 PE=1 SV=2;>sp|Q92750|TAF4B_HUMAN Transcription initiation factor TFIID subunit 4B OS=Homo sapiens GN=TAF4B PE=1 SV=2	2	2	2	2	2.5	2.5	2.5	110.11	1085	1085;862	0.00011251	1.0444	1.9163	94.186	2	17324000	7815500	9508700				134	1826;5604	True;True	1913;5894	3491;10680	5136;15400	5136;15400					1
sp|O00273|DFFA_HUMAN	sp|O00273|DFFA_HUMAN	8	8	8			>sp|O00273|DFFA_HUMAN DNA fragmentation factor subunit alpha OS=Homo sapiens GN=DFFA PE=1 SV=1	1	8	8	8	26.9	26.9	26.9	36.521	331	331	3.3471e-40	0.51107	1.0256	11.826	9	139260000	87590000	51668000				135	59;3095;3734;8251;8252;8295;10516;10722	True;True;True;True;True;True;True;True	60;3254;3925;8677;8678;8722;11219;11441	92;5690;5691;6919;6920;15774;15775;15854;20599;20600;20968	134;8134;8135;9959;9960;9961;22777;22778;22779;22884;29858;29859;29860;29861;29862;30362;30363	134;8134;9959;22777;22779;22884;29859;30363	77		165		1
sp|O00299|CLIC1_HUMAN	sp|O00299|CLIC1_HUMAN	7	7	6			>sp|O00299|CLIC1_HUMAN Chloride intracellular channel protein 1 OS=Homo sapiens GN=CLIC1 PE=1 SV=4	1	7	7	6	34.9	34.9	32.4	26.922	241	241	7.9498e-55	0.44365	0.85606	31.912	7	627170000	398020000	229150000				136	2530;3643;4037;5356;6985;9890;15595	True;True;True;True;True;True;True	2657;3831;4240;5628;7346;10569;16580	4679;6715;7471;7472;10093;13290;19450;30516;30517	6750;9599;10744;10745;10746;10747;14543;14544;19321;19322;28297;28298;44050;44051;44052	6750;9599;10745;14544;19321;28298;44052	78;79		24;223		1
sp|O00303|EIF3F_HUMAN	sp|O00303|EIF3F_HUMAN	5	5	5			>sp|O00303|EIF3F_HUMAN Eukaryotic translation initiation factor 3 subunit F OS=Homo sapiens GN=EIF3F PE=1 SV=1	1	5	5	5	19.6	19.6	19.6	37.563	357	357	1.7098e-50	0.96472	1.9471	16.061	6	189540000	99367000	90169000				137	1582;2454;13254;14262;14266	True;True;True;True;True	1660;2577;14092;15161;15165	3089;4552;4553;25712;27840;27841;27851	4606;6586;6587;37110;40196;40197;40198;40199;40212	4606;6586;37110;40196;40212		81;82		228;231	1
sp|O00311|CDC7_HUMAN	sp|O00311|CDC7_HUMAN	3	3	3			>sp|O00311|CDC7_HUMAN Cell division cycle 7-related protein kinase OS=Homo sapiens GN=CDC7 PE=1 SV=1	1	3	3	3	5.1	5.1	5.1	63.887	574	574	4.32e-07	0.53854	1.0528	44.073	4	54763000	34737000	20026000				138	1041;1203;3077	True;True;True	1093;1261;3236	1997;2303;5620;5621	2986;3441;8051;8052	2986;3441;8052					1
sp|O00410|IPO5_HUMAN	sp|O00410|IPO5_HUMAN	16	16	16			>sp|O00410|IPO5_HUMAN Importin-5 OS=Homo sapiens GN=IPO5 PE=1 SV=4	1	16	16	16	18.7	18.7	18.7	123.63	1097	1097	1.7457e-115	0.60857	1.1869	29.134	16	262600000	143780000	118820000				139	3499;3758;4895;6081;6774;8655;8661;10568;11851;12352;12992;13810;14234;14310;14856;15332	True;True;True;True;True;True;True;True;True;True;True;True;True;True;True;True	3678;3950;5139;6398;7125;9093;9099;11271;12617;13148;13816;14682;15133;15210;15800;16301	6464;6962;9141;9142;11672;12923;16496;16497;16506;20684;23029;23030;23913;25182;26834;27798;27799;27800;27934;29022;29910;29911	9243;9244;10023;10024;13190;13191;17036;17037;18812;23828;23829;23830;23831;23832;23833;23847;23848;29972;29973;33285;33286;33287;34522;34523;36334;36335;38701;40139;40140;40141;40142;40325;41873;41874;43117;43118	9244;10023;13191;17037;18812;23829;23848;29972;33285;34523;36335;38701;40142;40325;41874;43117	80;81;82;83;84	83	420;560;682;687;733	358	1
sp|O00422|SAP18_HUMAN	sp|O00422|SAP18_HUMAN	2	2	2			>sp|O00422|SAP18_HUMAN Histone deacetylase complex subunit SAP18 OS=Homo sapiens GN=SAP18 PE=1 SV=1	1	2	2	2	11.8	11.8	11.8	17.561	153	153	0.00016453	0.65985	1.2422	NaN	1	21833000	11162000	10671000				140	12702;14343	True;True	13511;15251	24626;28013	35552;40443	35552;40443	85		26		1
sp|O00429|DNM1L_HUMAN	sp|O00429|DNM1L_HUMAN	2	2	2			>sp|O00429|DNM1L_HUMAN Dynamin-1-like protein OS=Homo sapiens GN=DNM1L PE=1 SV=2	1	2	2	2	4.1	4.1	4.1	81.876	736	736	8.7207e-08	0.78223	1.4637	13.58	3	10328000	6199100	4128600				141	7459;13123	True;True	7837;13953	14227;25431;25432	20632;36702;36703;36704	20632;36702					1
sp|O00442|RTC1_HUMAN	sp|O00442|RTC1_HUMAN	3	3	3			>sp|O00442|RTC1_HUMAN RNA 3-terminal phosphate cyclase OS=Homo sapiens GN=RTCD1 PE=1 SV=1	1	3	3	3	8.2	8.2	8.2	39.336	366	366	1.1342e-10	0.42554	0.88798	9.51	5	115760000	82509000	33248000				142	421;3359;10529	True;True;True	434;3531;11232	734;735;736;737;6211;20616	1073;1074;1075;1076;8889;29880	1074;8889;29880					1
sp|O00487|PSDE_HUMAN	sp|O00487|PSDE_HUMAN	1	1	1			>sp|O00487|PSDE_HUMAN 26S proteasome non-ATPase regulatory subunit 14 OS=Homo sapiens GN=PSMD14 PE=1 SV=1	1	1	1	1	4.2	4.2	4.2	34.577	310	310	3.2793e-08	0.54214	1.0475	18.454	2	74165000	43676000	30488000				143	1410	TRUE	1480	2748;2749	4094;4095	4094					1
sp|O00505|IMA3_HUMAN	sp|O00505|IMA3_HUMAN	5	5	3			>sp|O00505|IMA3_HUMAN Importin subunit alpha-3 OS=Homo sapiens GN=KPNA3 PE=1 SV=2	1	5	5	3	13.8	13.8	9.8	57.81	521	521	6.2997e-30	0.42777	0.86834	16.319	7	172500000	116250000	56251000				144	1145;2253;2384;11537;14811	True;True;True;True;True	1203;2360;2503;12289;15753	2205;4233;4444;22403;22404;22405;28937;28938	3309;6178;6456;32377;32378;32379;41752;41753;41754;41755	3309;6178;6456;32377;41754					1
sp|O00541|PESC_HUMAN	sp|O00541|PESC_HUMAN	8	8	8			>sp|O00541|PESC_HUMAN Pescadillo homolog OS=Homo sapiens GN=PES1 PE=1 SV=1	1	8	8	8	12.9	12.9	12.9	68.002	588	588	1.9654e-38	0.5225	1.0229	32.796	11	497110000	290000000	207110000				145	1795;2420;2803;4571;6984;6988;7089;11417	True;True;True;True;True;True;True;True	1882;2542;2942;4798;7345;7349;7452;12163	3431;4501;4502;4503;5149;8485;8486;13289;13293;13294;13487;22196	5053;6526;6527;6528;7418;12221;12222;19320;19325;19326;19596;32079	5053;6527;7418;12221;19320;19326;19596;32079	86		391		1
sp|O00560|SDCB1_HUMAN	sp|O00560|SDCB1_HUMAN	1	1	1			>sp|O00560|SDCB1_HUMAN Syntenin-1 OS=Homo sapiens GN=SDCBP PE=1 SV=1	1	1	1	1	6	6	6	32.444	298	298	1.1447e-11	0.25026	0.4936	30.183	2	20343000	15338000	5004600				146	1020	TRUE	1071	1957;1958	2933;2934;2935	2933					1
sp|O00567|NOP56_HUMAN	sp|O00567|NOP56_HUMAN	9	9	9			>sp|O00567|NOP56_HUMAN Nucleolar protein 56 OS=Homo sapiens GN=NOP56 PE=1 SV=4	1	9	9	9	19.7	19.7	19.7	66.049	594	594	1.2603e-37	0.62008	1.2614	19.646	12	364640000	221800000	142850000				147	591;1130;4370;5495;7885;8603;9145;15157;15642	True;True;True;True;True;True;True;True;True	608;1187;4586;5781;8280;9040;9739;16116;16640	1070;2168;8114;10417;15034;15035;16397;17713;17714;17715;17716;29613;30617;30618;30619	1575;3255;3256;11676;15002;15003;21745;21746;23686;25564;25565;25566;25567;25568;25569;25570;25571;25572;42731;44190;44191;44192;44193;44194	1575;3255;11676;15002;21746;23686;25572;42731;44190	87;88;89	84	52;142;211	289	1
sp|O00571|DDX3X_HUMAN;sp|O15523|DDX3Y_HUMAN	sp|O00571|DDX3X_HUMAN;sp|O15523|DDX3Y_HUMAN	13;9	12;8	12;8			>sp|O00571|DDX3X_HUMAN ATP-dependent RNA helicase DDX3X OS=Homo sapiens GN=DDX3X PE=1 SV=3;>sp|O15523|DDX3Y_HUMAN ATP-dependent RNA helicase DDX3Y OS=Homo sapiens GN=DDX3Y PE=1 SV=2	2	13	12	12	21	19.3	19.3	73.243	662	662;660	1.5276e-53	0.87382	1.7336	19.88	19	323170000	172410000	150760000				148	1995;2074;3659;4819;5344;9016;10749;10897;11448;12068;14178;14201;15182	True;True;True;True;True;False;True;True;True;True;True;True;True	2091;2173;3847;5059;5614;9554;9555;9556;11469;11623;12194;12849;15074;15098;16142	3775;3911;6743;8984;8985;8986;8987;10070;17365;17366;17367;17368;17369;17370;17371;21009;21303;22246;22247;22248;23429;23430;23431;27657;27709;27710;29652	5521;5721;5722;9640;12973;12974;12975;12976;14516;14517;25061;25062;25063;25064;25065;25066;25067;25068;25069;30416;30417;30845;32146;32147;32148;32149;33863;33864;33865;33866;33867;33868;39944;40011;40012;42781	5521;5722;9640;12974;14516;25064;30417;30845;32147;33864;39944;40012;42781	90	85;86	341	352;355	1
sp|O00625|PIR_HUMAN	sp|O00625|PIR_HUMAN	1	1	1			>sp|O00625|PIR_HUMAN Pirin OS=Homo sapiens GN=PIR PE=1 SV=1	1	1	1	1	3.1	3.1	3.1	32.113	290	290	0.0037283	0.74758	1.4569	NaN	1	14987000	9946400	5040500				149	13392	TRUE	14243	25984	37471	37471					1
sp|O00629|IMA4_HUMAN	sp|O00629|IMA4_HUMAN	3	1	1			>sp|O00629|IMA4_HUMAN Importin subunit alpha-4 OS=Homo sapiens GN=KPNA4 PE=1 SV=1	1	3	1	1	9.6	5.6	5.6	57.886	521	521	2.5013e-28	0.45359	0.886	NaN	1	20481000	15514000	4966900				150	2384;14797;14811	False;True;False	2503;15739;15753	4444;28902;28937;28938	6456;41705;41752;41753;41754;41755	6456;41705;41754					1
sp|O00743|PPP6_HUMAN	sp|O00743|PPP6_HUMAN	3	3	3			>sp|O00743|PPP6_HUMAN Serine/threonine-protein phosphatase 6 catalytic subunit OS=Homo sapiens GN=PPP6C PE=1 SV=1	1	3	3	3	10.2	10.2	10.2	35.144	305	305	8.4426e-07	0.75867	1.547	7.1166	4	34949000	19812000	15138000				151	546;3825;15000	True;True;True	562;4019;15951	973;7084;7085;29285	1438;10196;10197;10198;42267	1438;10197;42267					1
sp|O00762|UBE2C_HUMAN	sp|O00762|UBE2C_HUMAN	1	1	1			>sp|O00762|UBE2C_HUMAN Ubiquitin-conjugating enzyme E2 C OS=Homo sapiens GN=UBE2C PE=1 SV=1	1	1	1	1	9.5	9.5	9.5	19.652	179	179	0.00025625	0.24495	0.5141	NaN	1	8851300	6243500	2607700				152	8422	TRUE	8852	16068	23200	23200					1
sp|O14497|ARI1A_HUMAN;sp|Q8NFD5|ARI1B_HUMAN	sp|O14497|ARI1A_HUMAN;sp|Q8NFD5|ARI1B_HUMAN	2;1	2;1	2;1			>sp|O14497|ARI1A_HUMAN AT-rich interactive domain-containing protein 1A OS=Homo sapiens GN=ARID1A PE=1 SV=3;>sp|Q8NFD5|ARI1B_HUMAN AT-rich interactive domain-containing protein 1B OS=Homo sapiens GN=ARID1B PE=1 SV=2	2	2	2	2	1.1	1.1	1.1	242.04	2285	2285;2236	0.00068578	0.54117	1.0704	13.111	3	55079000	36139000	18940000				153	809;8416	True;True	835;8846	1494;1495;16057	2211;2212;23186	2211;23186					1
sp|O14530|TXND9_HUMAN	sp|O14530|TXND9_HUMAN	2	2	1			>sp|O14530|TXND9_HUMAN Thioredoxin domain-containing protein 9 OS=Homo sapiens GN=TXNDC9 PE=1 SV=2	1	2	2	1	6.6	6.6	4	26.534	226	226	5.4479e-05	0.40422	0.81556	6.4491	5	33058000	23770000	9287300				154	11061;14300	True;True	11793;15200	21575;27910;27911;27912;27913	31228;40293;40294;40295;40296;40297;40298	31228;40293					1
sp|O14562|UBFD1_HUMAN	sp|O14562|UBFD1_HUMAN	1	1	1			>sp|O14562|UBFD1_HUMAN Ubiquitin domain-containing protein UBFD1 OS=Homo sapiens GN=UBFD1 PE=1 SV=2	1	1	1	1	5.8	5.8	5.8	33.382	309	309	1.027e-05	0.44339	0.92295	21.545	3	20354000	14616000	5738400				155	5787	TRUE	6096;6097	11064;11065;11066	15941;15942;15943;15944	15942		87		151	1
sp|O14578|CTRO_HUMAN	sp|O14578|CTRO_HUMAN	2	2	2			>sp|O14578|CTRO_HUMAN Citron Rho-interacting kinase OS=Homo sapiens GN=CIT PE=1 SV=2	1	2	2	2	1.1	1.1	1.1	231.43	2027	2027	6.4825e-12	0.6722	1.2318	38.597	2	15414000	9388200	6025400				156	12845;15327	True;True	13662;16296	24893;29902	35912;35913;43105	35913;43105					1
sp|O14617|AP3D1_HUMAN	sp|O14617|AP3D1_HUMAN	1	1	1			>sp|O14617|AP3D1_HUMAN AP-3 complex subunit delta-1 OS=Homo sapiens GN=AP3D1 PE=1 SV=1	1	1	1	1	1.9	1.9	1.9	130.16	1153	1153	0.0046727	0.60413	1.1662	NaN	1	1023400	688230	335190				157	2322	TRUE	2436	4348	6331	6331					1
sp|O14628|ZN195_HUMAN	sp|O14628|ZN195_HUMAN	2	1	1			>sp|O14628|ZN195_HUMAN Zinc finger protein 195 OS=Homo sapiens GN=ZNF195 PE=1 SV=2	1	2	1	1	3.3	2.1	2.1	72.331	629	629	1.657e-08	NaN	NaN	NaN	0	0	0	0				158	2314;4790	False;True	2427;2428;5029	4337;4338;8935	6318;6319;12906	6319;12906	91	72	178	33	1
sp|O14646|CHD1_HUMAN	sp|O14646|CHD1_HUMAN	17	17	13			>sp|O14646|CHD1_HUMAN Chromodomain-helicase-DNA-binding protein 1 OS=Homo sapiens GN=CHD1 PE=1 SV=2	1	17	17	13	10.2	10.2	7.7	196.69	1710	1710	5.8084e-49	0.38426	0.73709	49.537	19	389570000	254230000	135350000				159	1806;3364;4356;4632;5426;5702;5994;6811;7421;9015;9190;9533;10254;10434;10466;11882;14467	True;True;True;True;True;True;True;True;True;True;True;True;True;True;True;True;True	1893;3536;4572;4865;5702;5997;6308;7163;7793;9553;9800;10186;10949;11137;11169;12649;15383;15384	3445;6220;6221;8086;8607;10226;10879;10880;10881;11520;12979;12980;14126;17364;17832;17833;18685;20154;20477;20521;23097;28271;28272;28273	5073;8900;8901;8902;8903;11639;12393;14725;14726;15687;15688;15689;15690;16819;18891;18892;18893;20482;25060;25734;25735;27188;29247;29700;29757;33392;40837;40838;40839;40840	5073;8900;11639;12393;14726;15687;16819;18892;20482;25060;25734;27188;29247;29700;29757;33392;40838	92;93	88;89	1176;1242	813;930	1
sp|O14647|CHD2_HUMAN	sp|O14647|CHD2_HUMAN	5	1	1			>sp|O14647|CHD2_HUMAN Chromodomain-helicase-DNA-binding protein 2 OS=Homo sapiens GN=CHD2 PE=1 SV=2	1	5	1	1	3.2	0.9	0.9	211.34	1828	1828	1.3868e-21	0.31597	0.61254	NaN	1	19178000	15039000	4138700				160	9190;10434;11882;12014;14467	False;False;False;True;False	9800;11137;12649;12792;15383;15384	17832;17833;20477;23097;23333;28271;28272;28273	25734;25735;29700;33392;33731;40837;40838;40839;40840	25734;29700;33392;33731;40838		88;89		816;933	1
sp|O14654|IRS4_HUMAN	sp|O14654|IRS4_HUMAN	6	6	6			>sp|O14654|IRS4_HUMAN Insulin receptor substrate 4 OS=Homo sapiens GN=IRS4 PE=1 SV=1	1	6	6	6	7.6	7.6	7.6	133.77	1257	1257	1.6675e-19	0.5264	1.0215	25.503	5	70773000	44555000	26218000				161	1013;3860;3930;12203;12303;15260	True;True;True;True;True;True	1064;4055;4129;12991;13095;16225	1945;7148;7149;7273;23677;23838;29790	2919;10291;10292;10293;10466;34211;34426;42961;42962	2919;10293;10466;34211;34426;42962					1
sp|O14737|PDCD5_HUMAN	sp|O14737|PDCD5_HUMAN	2	2	2			>sp|O14737|PDCD5_HUMAN Programmed cell death protein 5 OS=Homo sapiens GN=PDCD5 PE=1 SV=3	1	2	2	2	17.6	17.6	17.6	14.285	125	125	3.0372e-06	0.45542	0.9321	21.275	2	88163000	54213000	33950000				162	1435;8440	True;True	1507;8871	2793;16100	4171;23242;23243	4171;23243					1
sp|O14744|ANM5_HUMAN	sp|O14744|ANM5_HUMAN	4	4	4			>sp|O14744|ANM5_HUMAN Protein arginine N-methyltransferase 5 OS=Homo sapiens GN=PRMT5 PE=1 SV=4	1	4	4	4	5.7	5.7	5.7	72.683	637	637	6.016e-08	0.39485	0.807	7.4355	3	60957000	45527000	15430000				163	2344;2561;4485;8460	True;True;True;True	2461;2688;4709;8891	4385;4722;8329;16130	6378;6809;6810;12002;23294	6378;6809;12002;23294					1
sp|O14757|CHK1_HUMAN	sp|O14757|CHK1_HUMAN	6	6	6			>sp|O14757|CHK1_HUMAN Serine/threonine-protein kinase Chk1 OS=Homo sapiens GN=CHEK1 PE=1 SV=2	1	6	6	6	13	13	13	54.433	476	476	1.0959e-21	0.40219	0.73033	21.071	7	147510000	102480000	45034000				164	5201;5748;5968;6087;8856;14947	True;True;True;True;True;True	5464;6044;6281;6405;9320;9321;15896	9790;10973;11460;11461;11462;11679;16938;16939;29175	14130;15818;16712;16713;16714;16715;17046;24479;24480;42080;42081	14130;15818;16713;17046;24479;42080	94	90	168	167	1
sp|O14776|TCRG1_HUMAN	sp|O14776|TCRG1_HUMAN	11	11	11			>sp|O14776|TCRG1_HUMAN Transcription elongation regulator 1 OS=Homo sapiens GN=TCERG1 PE=1 SV=2	1	11	11	11	9.3	9.3	9.3	123.9	1098	1098	2.1035e-36	0.48496	0.94759	30.135	17	565160000	367190000	197970000				165	652;832;1319;2425;5720;7358;8435;12255;13166;14076;15574	True;True;True;True;True;True;True;True;True;True;True	672;861;1384;2547;6016;7728;8866;13044;13996;14969;16559	1192;1548;1549;1550;2523;4509;10920;13967;13968;16085;23763;25514;27437;27438;27439;30470;30471	1764;1765;2294;2295;2296;2297;3757;6535;15743;20256;20257;23219;34325;36820;39590;39591;39592;39593;43978;43979;43980;43981	1765;2297;3757;6535;15743;20257;23219;34325;36820;39592;43980					1
sp|O14787|TNPO2_HUMAN	sp|O14787|TNPO2_HUMAN	4	1	1			>sp|O14787|TNPO2_HUMAN Transportin-2 OS=Homo sapiens GN=TNPO2 PE=1 SV=3	1	4	1	1	4	0.8	0.8	101.39	897	897	3.2224e-09	0.56712	0.96563	NaN	1	9766000	5790500	3975500	+			166	932;5612;10748;11911	False;True;False;False	968;5902;11468;12679	1762;10703;21007;21008;23150;23151;23152	2632;2633;15438;30413;30414;30415;33471;33472;33473;33474	2633;15438;30415;33473		91		239	1
sp|O14802|RPC1_HUMAN	sp|O14802|RPC1_HUMAN	4	3	3			>sp|O14802|RPC1_HUMAN DNA-directed RNA polymerase III subunit RPC1 OS=Homo sapiens GN=POLR3A PE=1 SV=2	1	4	3	3	3.9	3.2	3.2	155.64	1390	1390	1.7352e-13	0.47646	0.99999	6.9447	3	46880000	30716000	16164000				167	1113;2619;8291;15176	True;False;True;True	1170;2748;8718;16136	2136;2137;4815;15848;29645	3209;3210;3211;3212;3213;3214;6944;6945;22875;42772	3214;6945;22875;42772	95		742		1
sp|O14818|PSA7_HUMAN;sp|Q8TAA3|PSA7L_HUMAN	sp|O14818|PSA7_HUMAN;sp|Q8TAA3|PSA7L_HUMAN	5;3	5;3	5;3			>sp|O14818|PSA7_HUMAN Proteasome subunit alpha type-7 OS=Homo sapiens GN=PSMA7 PE=1 SV=1;>sp|Q8TAA3|PSA7L_HUMAN Proteasome subunit alpha type-7-like OS=Homo sapiens GN=PSMA8 PE=1 SV=3	2	5	5	5	22.6	22.6	22.6	27.887	248	248;256	2.0226e-19	0.47956	0.94278	76.414	8	372550000	175410000	197140000				168	816;5699;8596;8797;9471	True;True;True;True;True	842;5994;9033;9243;10120	1507;1508;1509;1510;10871;16385;16787;18563	2229;2230;2231;2232;15677;23669;23670;24276;27017	2229;15677;23669;24276;27017					1
sp|O14908|GIPC1_HUMAN	sp|O14908|GIPC1_HUMAN	2	2	2			>sp|O14908|GIPC1_HUMAN PDZ domain-containing protein GIPC1 OS=Homo sapiens GN=GIPC1 PE=1 SV=2	1	2	2	2	7.2	7.2	7.2	36.049	333	333	1.1781e-05	0.33435	0.64654	25.894	2	14795000	10728000	4067600				169	7871;12227	True;True	8264;13015	15006;23718	21708;34267	21708;34267					1
sp|O14929|HAT1_HUMAN	sp|O14929|HAT1_HUMAN	7	7	7			>sp|O14929|HAT1_HUMAN Histone acetyltransferase type B catalytic subunit OS=Homo sapiens GN=HAT1 PE=1 SV=1	1	7	7	7	16.7	16.7	16.7	49.512	419	419	4.8779e-45	0.44239	0.88037	6.4374	3	582740000	398470000	184280000				170	234;1701;7159;8016;8321;11190;13973	True;True;True;True;True;True;True	243;1785;7522;8416;8748;11926;14856	441;3285;3286;13620;13621;15312;15892;21780;27223	699;4874;4875;4876;4877;19789;19790;22139;22140;22935;22936;31489;31490;39280	699;4876;19789;22140;22935;31489;39280	96;97;98;99;100		27;101;168;294;299		1
sp|O14950|ML12B_HUMAN;sp|P19105|ML12A_HUMAN	sp|O14950|ML12B_HUMAN;sp|P19105|ML12A_HUMAN	2;2	2;2	2;2			>sp|O14950|ML12B_HUMAN Myosin regulatory light chain 12B OS=Homo sapiens GN=MYL12B PE=1 SV=2;>sp|P19105|ML12A_HUMAN Myosin regulatory light chain 12A OS=Homo sapiens GN=MYL12A PE=1 SV=2	2	2	2	2	12.2	12.2	12.2	19.779	172	172;171	2.4357e-06	0.81624	1.5942	18.59	2	44086000	22832000	21253000				171	3700;4423	True;True	3889;4644	6860;8210	9870;11821	9870;11821					1
sp|O14974|MYPT1_HUMAN	sp|O14974|MYPT1_HUMAN	1	1	1			>sp|O14974|MYPT1_HUMAN Protein phosphatase 1 regulatory subunit 12A OS=Homo sapiens GN=PPP1R12A PE=1 SV=1	1	1	1	1	1	1	1	115.28	1030	1030	0.0050875	1.0569	2.0487	NaN	1	3901700	1865000	2036600				172	7149	TRUE	7512	13603	19764;19765	19765					1
sp|O14979|HNRDL_HUMAN	sp|O14979|HNRDL_HUMAN	13	12	12			>sp|O14979|HNRDL_HUMAN Heterogeneous nuclear ribonucleoprotein D-like OS=Homo sapiens GN=HNRPDL PE=1 SV=3	1	13	12	12	25	23.1	23.1	46.437	420	420	1.3148e-42	0.55997	1.1103	28.374	16	604990000	381850000	223140000				173	1798;1799;2115;2650;3352;3982;3994;8905;9823;10976;11197;14409;15487	True;True;True;True;True;True;False;True;True;True;True;True;True	1885;1886;2215;2780;3524;4185;4197;9389;9390;10498;11705;11934;15321;16466	3434;3435;3985;4865;4866;6191;7359;7360;7361;7383;7384;7385;7386;7387;17037;17038;17039;19302;21433;21794;21795;28148;28149;28150;30305;30306	5056;5057;5832;5833;7015;7016;8860;10577;10578;10579;10610;10611;10612;10613;10614;10615;10616;10617;10618;10619;10620;24602;24603;24604;28072;31044;31509;31510;31511;31512;40647;40648;40649;40650;43754;43755;43756;43757;43758	5056;5057;5832;7016;8860;10578;10610;24603;28072;31044;31512;40648;43754	101;102	92	177;277	150	1
sp|O14980|XPO1_HUMAN	sp|O14980|XPO1_HUMAN	24	24	24			>sp|O14980|XPO1_HUMAN Exportin-1 OS=Homo sapiens GN=XPO1 PE=1 SV=1	1	24	24	24	26.2	26.2	26.2	123.38	1071	1071	1.4411e-109	0.53313	1.0579	99.64	31	7163500000	1005600000	6157900000				174	2077;2268;2552;2955;3083;3545;6238;7198;7539;7632;7642;7910;7980;8097;8836;8842;9985;10492;10576;11981;13535;13536;15767;15779	True;True;True;True;True;True;True;True;True;True;True;True;True;True;True;True;True;True;True;True;True;True;True;True	2176;2376;2679;3110;3242;3728;6564;7561;7921;8016;8027;8306;8380;8517;9296;9303;10669;11195;11282;11283;12757;14396;14397;16768;16781	3916;4255;4256;4711;5427;5670;6548;6549;11955;13686;14383;14384;14558;14577;14578;14579;15097;15249;15250;15484;15485;15486;16897;16908;19606;19607;20559;20560;20705;20706;20707;23276;26228;26229;30838;30856;30857;30858	5729;6206;6207;6795;6796;7790;8108;9353;9354;17425;19872;19873;20843;20844;21080;21124;21125;21126;21127;21128;21842;22050;22051;22379;22380;22381;24414;24436;24437;28507;28508;29804;29805;30006;30007;30008;33645;37809;37810;37811;37812;44516;44543;44544;44545;44546;44547	5729;6207;6795;7790;8108;9353;17425;19873;20844;21080;21125;21842;22050;22379;24414;24437;28507;29804;30006;33645;37809;37812;44516;44544	103;104	93;94;95	119;528	132;297;420	1
sp|O14981|BTAF1_HUMAN	sp|O14981|BTAF1_HUMAN	11	11	11			>sp|O14981|BTAF1_HUMAN TATA-binding protein-associated factor 172 OS=Homo sapiens GN=BTAF1 PE=1 SV=2	1	11	11	11	6.8	6.8	6.8	206.89	1849	1849	1.8601e-24	0.39935	0.82473	43.526	13	109180000	64981000	44203000				175	1383;3205;3550;4865;7351;7960;9326;10017;10847;15459;15674	True;True;True;True;True;True;True;True;True;True;True	1453;3369;3733;5106;7721;8358;9965;10703;11569;16436;16673	2690;2691;2692;2693;2694;5892;6555;9061;13953;15202;18296;19679;21208;30250;30676	4015;4016;4017;4018;4019;4020;4021;4022;8411;9362;13080;20235;21985;26655;28614;30722;43673;44280	4016;8411;9362;13080;20235;21985;26655;28614;30722;43673;44280	105;106	96	908;1209	1205	1
sp|O15042|SR140_HUMAN	sp|O15042|SR140_HUMAN	8	8	8			>sp|O15042|SR140_HUMAN U2 snRNP-associated SURP motif-containing protein OS=Homo sapiens GN=U2SURP PE=1 SV=2	1	8	8	8	7.4	7.4	7.4	118.29	1029	1029	1.4213e-30	0.6064	1.2218	16.108	7	195930000	114670000	81267000				176	2692;3385;4132;7161;8804;8976;13034;13891	True;True;True;True;True;True;True;True	2825;3559;4338;7524;9250;9496;13860;14769	4960;6253;6254;7649;13624;16797;16798;17245;25259;26981	7156;7157;8949;8950;8951;11007;19794;24287;24288;24891;24892;36439;38918	7156;8950;11007;19794;24287;24892;36439;38918	107		624		1
sp|O15047|SET1A_HUMAN	sp|O15047|SET1A_HUMAN	2	2	2			>sp|O15047|SET1A_HUMAN Histone-lysine N-methyltransferase SETD1A OS=Homo sapiens GN=SETD1A PE=1 SV=3	1	2	2	2	1.7	1.7	1.7	186.03	1707	1707	6.3059e-07	0.48461	0.93023	2.0495	2	25486000	17796000	7689900				177	7658;7976	True;True	8044;8376	14609;15242	21170;22041	21170;22041					1
sp|O15060|ZBT39_HUMAN	sp|O15060|ZBT39_HUMAN	8	8	8			>sp|O15060|ZBT39_HUMAN Zinc finger and BTB domain-containing protein 39 OS=Homo sapiens GN=ZBTB39 PE=2 SV=1	1	8	8	8	15	15	15	79	712	712	8.8886e-42	0.17149	0.35915	35.598	10	295160000	238390000	56764000				178	1909;4406;6645;7164;7468;7486;12959;14414	True;True;True;True;True;True;True;True	1999;4625;6985;7527;7846;7864;7865;13783;15326	3629;8174;12681;12682;13627;14241;14242;14243;14244;14272;14273;14274;14275;14276;14277;25116;28156;28157;28158	5325;11760;18460;18461;19797;20651;20652;20653;20654;20655;20696;20697;20698;20699;20700;20701;20702;36245;40657;40658;40659;40660;40661	5325;11760;18460;19797;20652;20698;36245;40657	108;109	97;98	118;543	111;660	1
sp|O15061|SYNEM_HUMAN	sp|O15061|SYNEM_HUMAN	1	1	1			>sp|O15061|SYNEM_HUMAN Synemin OS=Homo sapiens GN=SYNM PE=1 SV=2	1	1	1	1	0.6	0.6	0.6	172.77	1565	1565	0.007283	0.41318	0.82382	14.701	2	233520000	165440000	68078000				179	306	TRUE	317	552;553	840;841	840					1
sp|O15067|PUR4_HUMAN	sp|O15067|PUR4_HUMAN	7	7	7			>sp|O15067|PUR4_HUMAN Phosphoribosylformylglycinamidine synthase OS=Homo sapiens GN=PFAS PE=1 SV=4	1	7	7	7	6.4	6.4	6.4	144.73	1338	1338	1.7272e-21	0.51467	1.0259	16.609	7	123850000	77310000	46536000				180	398;1883;2882;3061;3351;6388;8075	True;True;True;True;True;True;True	411;1972;3024;3220;3523;6719;8493	700;701;3591;5295;5595;6189;6190;12222;15445;15446	1030;1031;1032;1033;5281;7615;8011;8857;8858;8859;17812;17813;22325;22326	1030;5281;7615;8011;8859;17812;22326	110		108		1
sp|O15091|MRRP3_HUMAN	sp|O15091|MRRP3_HUMAN	1	1	1			>sp|O15091|MRRP3_HUMAN Mitochondrial ribonuclease P protein 3 OS=Homo sapiens GN=KIAA0391 PE=1 SV=2	1	1	1	1	2.4	2.4	2.4	67.315	583	583	0.0031059	0.58407	1.0927	NaN	1	1080700	725150	355540				181	3047	TRUE	3205	5569	7969	7969					1
sp|O15145|ARPC3_HUMAN	sp|O15145|ARPC3_HUMAN	1	1	1			>sp|O15145|ARPC3_HUMAN Actin-related protein 2/3 complex subunit 3 OS=Homo sapiens GN=ARPC3 PE=1 SV=3	1	1	1	1	7.3	7.3	7.3	20.546	178	178	0.0018128	0.52948	1.0242	NaN	1	2925600	1897100	1028500				182	2267	TRUE	2375	4254	6205	6205					1
sp|O15160|RPAC1_HUMAN	sp|O15160|RPAC1_HUMAN	4	4	4			>sp|O15160|RPAC1_HUMAN DNA-directed RNA polymerases I and III subunit RPAC1 OS=Homo sapiens GN=POLR1C PE=1 SV=1	1	4	4	4	17.6	17.6	17.6	39.249	346	346	5.9949e-23	0.45257	0.90535	38.145	5	143750000	94878000	48876000				183	5667;7933;14613;15104	True;True;True;True	5958;8331;15538;16062	10804;15156;15157;28544;29493	15584;15585;21920;21921;21922;41207;42549;42550	15584;21920;41207;42550					1
sp|O15164|TIF1A_HUMAN	sp|O15164|TIF1A_HUMAN	17	17	17			>sp|O15164|TIF1A_HUMAN Transcription intermediary factor 1-alpha OS=Homo sapiens GN=TRIM24 PE=1 SV=3	1	17	17	17	17.6	17.6	17.6	116.83	1050	1050	5.1766e-112	0.30536	0.60378	39.482	28	813770000	608330000	205440000				184	820;1674;2283;3704;4886;4887;5458;5483;5578;7284;8053;8557;11655;12116;14273;14756;15246	True;True;True;True;True;True;True;True;True;True;True;True;True;True;True;True;True	846;1757;2394;3893;5129;5130;5737;5769;5868;7650;8467;8994;12411;12900;15172;15695;16210	1526;3242;3243;4285;6867;6868;6869;6870;9121;9122;10295;10296;10297;10383;10636;13838;15402;16317;22635;22636;22637;22638;22639;22640;22641;23506;23507;27865;27866;28835;29765	2268;4809;4810;6248;9878;9879;9880;9881;9882;9883;13160;13161;13162;14823;14824;14825;14826;14948;15338;20076;22269;22270;23560;32722;32723;32724;32725;32726;32727;32728;32729;32730;32731;32732;33969;33970;33971;33972;40233;40234;41619;42925	2268;4809;6248;9883;13160;13162;14826;14948;15338;20076;22269;23560;32724;33969;40234;41619;42925	111	99;100	81	716;943	1
sp|O15287|FANCG_HUMAN	sp|O15287|FANCG_HUMAN	1	1	1			>sp|O15287|FANCG_HUMAN Fanconi anemia group G protein OS=Homo sapiens GN=FANCG PE=1 SV=1	1	1	1	1	2.3	2.3	2.3	68.553	622	622	0.0035322	NaN	NaN	NaN	0	0	0	0				185	2634	TRUE	2764	4840	6983	6983					1
sp|O15294|OGT1_HUMAN	sp|O15294|OGT1_HUMAN	7	7	7			>sp|O15294|OGT1_HUMAN UDP-N-acetylglucosamine--peptide N-acetylglucosaminyltransferase 110 kDa subunit OS=Homo sapiens GN=OGT PE=1 SV=3	1	7	7	7	8	8	8	116.92	1046	1046	2.042e-22	0.59699	1.1535	40.159	11	136270000	77441000	58827000				186	4527;5460;6027;6165;8714;10599;11231	True;True;True;True;True;True;True	4751;5739;6342;6487;9154;11311;11970	8399;8400;10300;10301;11583;11843;16609;20758;20759;20760;21858	12102;12103;14830;14831;14832;16908;17278;24007;30082;30083;30084;30085;31601	12102;14831;16908;17278;24007;30085;31601					1
sp|O15297|PPM1D_HUMAN	sp|O15297|PPM1D_HUMAN	1	1	1			>sp|O15297|PPM1D_HUMAN Protein phosphatase 1D OS=Homo sapiens GN=PPM1D PE=1 SV=1	1	1	1	1	2.3	2.3	2.3	66.674	605	605	1.311e-05	0.30695	0.5834	NaN	1	6828800	5160500	1668400				187	12431	TRUE	13231	24152	34891;34892	34891					1
sp|O15305|PMM2_HUMAN	sp|O15305|PMM2_HUMAN	3	3	2			>sp|O15305|PMM2_HUMAN Phosphomannomutase 2 OS=Homo sapiens GN=PMM2 PE=1 SV=1	1	3	3	2	13	13	10.2	28.082	246	246	6.1246e-17	0.41642	0.6035	40.84	3	40271000	28985000	11286000				188	4655;9424;13255	True;True;True	4888;10069;14093	8658;18483;25713;25714	12476;26912;37111;37112	12476;26912;37111		101		126	1
sp|O15347|HMGB3_HUMAN;sp|P0C6E5|HMG3M_HUMAN	sp|O15347|HMGB3_HUMAN	18;3	18;3	16;1			>sp|O15347|HMGB3_HUMAN High mobility group protein B3 OS=Homo sapiens GN=HMGB3 PE=1 SV=4	2	18	18	16	50.5	50.5	43	22.98	200	200;187	6.6342e-179	0.40984	0.84539	22.991	47	3013200000	2104100000	909110000				189	2915;4236;5585;5586;6547;6611;6612;6717;6718;7422;7423;7697;9130;9764;9765;11721;12403;12404	True;True;True;True;True;True;True;True;True;True;True;True;True;True;True;True;True;True	3059;3060;4449;5875;5876;6883;6948;6949;6950;7066;7067;7794;7795;8083;9720;10437;10438;12482;13202;13203	5342;5343;5344;5345;7884;10653;10654;10655;10656;12505;12611;12612;12613;12614;12615;12822;12823;12824;12825;12826;12827;12828;12829;12830;14127;14128;14690;14691;17681;17682;17683;19181;19182;19183;19184;19185;19186;19187;19188;19189;19190;22780;22781;22782;24100;24101;24102;24103;24104;24105;24106	7677;7678;7679;7680;7681;11354;11355;11356;15364;15365;15366;15367;15368;15369;18214;18215;18356;18357;18358;18359;18360;18361;18362;18363;18364;18664;18665;18666;18667;18668;18669;18670;18671;18672;18673;18674;18675;18676;18677;20483;20484;21279;21280;21281;21282;21283;25524;25525;25526;25527;27892;27893;27894;27895;27896;27897;27898;27899;27900;27901;27902;32934;32935;32936;34822;34823;34824;34…	7680;11355;15368;15369;18215;18358;18362;18667;18673;20483;20484;21281;25524;27893;27896;32934;34824;34828	112	102;103;104	23	13;75;130	1
sp|O15355|PPM1G_HUMAN	sp|O15355|PPM1G_HUMAN	16	16	16			>sp|O15355|PPM1G_HUMAN Protein phosphatase 1G OS=Homo sapiens GN=PPM1G PE=1 SV=1	1	16	16	16	31.7	31.7	31.7	59.271	546	546	8.847e-139	0.48091	0.95016	17.452	19	962020000	631170000	330850000				190	743;1577;1743;1785;1870;2785;3090;4650;6032;8590;9635;10502;14658;15470;15586;15587	True;True;True;True;True;True;True;True;True;True;True;True;True;True;True;True	765;1654;1828;1871;1959;2924;3249;4883;6347;9027;10295;11205;15597;16449;16571;16572	1362;1363;3070;3071;3345;3346;3418;3570;5115;5116;5678;5679;8651;8652;8653;11588;16377;18914;20576;20577;28646;28647;30276;30501;30502;30503	2022;2023;2024;2025;4575;4576;4577;4578;4944;4945;5036;5252;7373;7374;8119;8120;8121;12468;12469;12470;12471;16913;23661;27522;29825;29826;29827;41355;41356;43709;44028;44029;44030;44031;44032	2022;4577;4945;5036;5252;7374;8119;12469;16913;23661;27522;29825;41356;43709;44028;44031	113;114;115;116		13;164;241;351		1
sp|O15360|FANCA_HUMAN	sp|O15360|FANCA_HUMAN	3	3	3			>sp|O15360|FANCA_HUMAN Fanconi anemia group A protein OS=Homo sapiens GN=FANCA PE=1 SV=2	1	3	3	3	2.7	2.7	2.7	162.77	1455	1455	2.6846e-13	0.30485	0.5896	23.585	4	32899000	24337000	8561700				191	315;11863;14519	True;True;True	326;12629;15440	566;567;23051;28370;28371	858;859;33321;40969;40970	859;33321;40969					1
sp|O15371|EIF3D_HUMAN	sp|O15371|EIF3D_HUMAN	5	5	5			>sp|O15371|EIF3D_HUMAN Eukaryotic translation initiation factor 3 subunit D OS=Homo sapiens GN=EIF3D PE=1 SV=1	1	5	5	5	12.8	12.8	12.8	63.972	548	548	5.8661e-27	0.62265	1.216	0.17612	3	76207000	44051000	32156000				192	3880;5273;13420;13841;15318	True;True;True;True;True	4079;5540;14271;14715;16286	7189;7190;9917;26034;26035;26895;29888	10354;10355;14298;14299;37538;37539;37540;37541;37542;38794;43087	10354;14299;37539;38794;43087	117;118;119		258;437;438		1
sp|O15372|EIF3H_HUMAN	sp|O15372|EIF3H_HUMAN	2	2	2			>sp|O15372|EIF3H_HUMAN Eukaryotic translation initiation factor 3 subunit H OS=Homo sapiens GN=EIF3H PE=1 SV=1	1	2	2	2	8.5	8.5	8.5	39.93	352	352	2.9927e-05	1.1468	2.2445	NaN	1	29849000	13794000	16055000				193	2638;10854	True;True	2768;11578	4845;21228	6990;30748	6990;30748					1
sp|O15381|NVL_HUMAN	sp|O15381|NVL_HUMAN	11	11	11			>sp|O15381|NVL_HUMAN Nuclear valosin-containing protein-like OS=Homo sapiens GN=NVL PE=1 SV=1	1	11	11	11	18.8	18.8	18.8	95.05	856	856	2.7713e-81	0.45163	0.89534	42.212	10	336650000	219560000	117090000				194	1396;4291;6133;6469;6741;7516;9440;9865;13823;14118;14312	True;True;True;True;True;True;True;True;True;True;True	1466;4505;6451;6803;7092;7896;10086;10542;14696;15012;15212	2722;7971;11760;11761;12381;12869;14327;18505;19406;26857;27546;27936;27937	4058;11475;17155;17156;17157;18046;18732;20771;20772;26944;28242;38734;39775;39776;40327;40328;40329;40330	4058;11475;17157;18046;18732;20771;26944;28242;38734;39776;40329	120;121;122		391;676;687		1
sp|O15397|IPO8_HUMAN	sp|O15397|IPO8_HUMAN	2	2	2			>sp|O15397|IPO8_HUMAN Importin-8 OS=Homo sapiens GN=IPO8 PE=1 SV=2	1	2	2	2	3.2	3.2	3.2	119.94	1037	1037	2.5864e-09	0.35855	0.72596	22.16	4	69210000	47504000	21707000				195	5920;13781	True;True	6232;14653	11376;26763;26764;26765	16598;38593;38594;38595;38596	16598;38593					1
sp|O15409|FOXP2_HUMAN	sp|O15409|FOXP2_HUMAN	1	1	1			>sp|O15409|FOXP2_HUMAN Forkhead box protein P2 OS=Homo sapiens GN=FOXP2 PE=1 SV=2	1	1	1	1	1.7	1.7	1.7	79.918	715	715	6.0578e-05	0.37046	0.74755	33.008	2	7691900	5657500	2034400				196	10510	TRUE	11213	20589;20590	29845;29846	29845					1
sp|O15446|RPA34_HUMAN	sp|O15446|RPA34_HUMAN	3	3	3			>sp|O15446|RPA34_HUMAN DNA-directed RNA polymerase I subunit RPA34 OS=Homo sapiens GN=CD3EAP PE=1 SV=1	1	3	3	3	4.7	4.7	4.7	54.985	510	510	5.3533e-10	0.50325	1.0079	21.827	5	35920000	21538000	14382000				197	5028;11245;11246	True;True;True	5277;11984;11985	9437;21877;21878;21879;21880	13628;31627;31628;31629;31630;31631	13628;31628;31631					1
sp|O15511|ARPC5_HUMAN	sp|O15511|ARPC5_HUMAN	1	1	1			>sp|O15511|ARPC5_HUMAN Actin-related protein 2/3 complex subunit 5 OS=Homo sapiens GN=ARPC5 PE=1 SV=3	1	1	1	1	7.9	7.9	7.9	16.32	151	151	0.00044043	0.6652	1.2669	20.986	3	55386000	30667000	24720000				198	700	TRUE	721	1287;1288;1289	1924;1925;1926	1924					1
sp|O15525|MAFG_HUMAN	sp|O15525|MAFG_HUMAN	2	2	2			>sp|O15525|MAFG_HUMAN Transcription factor MafG OS=Homo sapiens GN=MAFG PE=1 SV=1	1	2	2	2	11.1	11.1	11.1	17.849	162	162	0.00017574	0.40035	0.77186	29.803	2	26081000	18150000	7930800				199	12131;13830	True;True	12916;14703	23539;26867	34019;38748	34019;38748					1
sp|O15541|R113A_HUMAN	sp|O15541|R113A_HUMAN	3	3	3			>sp|O15541|R113A_HUMAN RING finger protein 113A OS=Homo sapiens GN=RNF113A PE=1 SV=1	1	3	3	3	8.5	8.5	8.5	38.787	343	343	2.5374e-06	0.64651	1.2509	40.013	4	42575000	21785000	20790000				200	2281;4196;14968	True;True;True	2391;4406;15917	4281;7786;7787;29209	6243;11201;11202;42152	6243;11201;42152		105		66	1
sp|O43143|DHX15_HUMAN	sp|O43143|DHX15_HUMAN	29	29	28			>sp|O43143|DHX15_HUMAN Putative pre-mRNA-splicing factor ATP-dependent RNA helicase DHX15 OS=Homo sapiens GN=DHX15 PE=1 SV=2	1	29	29	28	32.5	32.5	31.3	90.932	795	795	1.5315e-210	0.47361	0.95068	24.508	54	2881100000	1894500000	986610000				201	2445;3124;3302;3701;4706;4974;5112;5266;8267;8268;10991;11150;11167;11869;11890;11996;11997;12365;12708;12792;12898;12957;13104;13610;13821;14046;14326;15479;15619	True;True;True;True;True;True;True;True;True;True;True;True;True;True;True;True;True;True;True;True;True;True;True;True;True;True;True;True;True	2568;3283;3470;3890;4941;5221;5368;5533;8693;8694;11720;11884;11901;11902;12635;12636;12657;12773;12774;13161;13517;13606;13607;13717;13781;13933;13934;14474;14475;14693;14694;14938;15229;16458;16609;16610;16611	4540;4541;5734;6088;6089;6861;6862;8757;9340;9341;9342;9611;9904;9905;9906;15804;15805;15806;15807;15808;15809;21460;21715;21716;21736;21737;21738;21739;21740;23066;23067;23068;23113;23302;23303;23304;23305;23306;23307;23308;23935;24634;24635;24636;24784;24785;25003;25004;25113;25398;25399;25400;25401;25402;25403;25404;25405;26376;26377;26378;26379;26854;26855;27381;27964;30293;30574;30575;30576	6571;6572;8193;8704;8705;8706;9871;9872;12644;13502;13503;13504;13879;13880;14281;14282;14283;14284;14285;14286;14287;22817;22818;22819;22820;22821;22822;22823;22824;22825;31076;31077;31409;31410;31411;31437;31438;31439;31440;31441;33349;33350;33351;33352;33353;33413;33689;33690;33691;33692;33693;33694;33695;33696;33697;33698;34557;35560;35561;35562;35563;35564;35758;35759;35760;36078;36079;36080…	6571;8193;8706;9872;12644;13504;13879;14285;22817;22825;31077;31410;31438;33351;33413;33692;33696;34557;35563;35760;36079;36241;36658;38009;38728;39515;40372;43739;44134	123;124;125;126;127	106;107;108;109;110;111;112;113	174;190;226;750;774	178;199;236;240;273;291;494;655	1
sp|O43148|MCES_HUMAN	sp|O43148|MCES_HUMAN	2	2	2			>sp|O43148|MCES_HUMAN mRNA cap guanine-N7 methyltransferase OS=Homo sapiens GN=RNMT PE=1 SV=1	1	2	2	2	3.8	3.8	3.8	54.843	476	476	0.0002249	0.44274	0.92971	10.427	4	35570000	24773000	10797000				202	6450;8173	True;True	6782;8597	12330;15643;15644;15645;15646	17963;22603;22604;22605;22606;22607	17963;22605	128		356		1
sp|O43149|ZZEF1_HUMAN	sp|O43149|ZZEF1_HUMAN	2	1	1			>sp|O43149|ZZEF1_HUMAN Zinc finger ZZ-type and EF-hand domain-containing protein 1 OS=Homo sapiens GN=ZZEF1 PE=1 SV=6	1	2	1	1	0.5	0.3	0.3	331.07	2961	2961	0.0028747	NaN	NaN	NaN	0	0	0	0	+			203	5719;11853	True;False	6015;12619	10919;23034	15742;33293	15742;33293	129		2676		1
sp|O43172|PRP4_HUMAN	sp|O43172|PRP4_HUMAN	4	4	4			>sp|O43172|PRP4_HUMAN U4/U6 small nuclear ribonucleoprotein Prp4 OS=Homo sapiens GN=PRPF4 PE=1 SV=2	1	4	4	4	8.4	8.4	8.4	58.449	522	522	1.3844e-15	0.47901	0.98136	25.885	9	195480000	126250000	69234000				204	8748;9497;10408;13525	True;True;True;True	9192;10146;11110;14385	16692;16693;16694;16695;18609;18610;18611;20407;26214	24141;24142;24143;24144;24145;27075;27076;27077;27078;27079;29602;37791	24144;27076;29602;37791					1
sp|O43175|SERA_HUMAN	sp|O43175|SERA_HUMAN	19	19	19			>sp|O43175|SERA_HUMAN D-3-phosphoglycerate dehydrogenase OS=Homo sapiens GN=PHGDH PE=1 SV=4	1	19	19	19	36.8	36.8	36.8	56.65	533	533	6.2657e-186	0.57823	1.1436	18.721	28	1938900000	1168500000	770350000				205	518;519;874;2091;3554;4082;4671;5716;6522;6922;9254;10153;10410;13139;13450;14473;14927;14928;15126	True;True;True;True;True;True;True;True;True;True;True;True;True;True;True;True;True;True;True	533;534;906;2190;3737;4287;4905;6011;6857;7279;9886;10843;11112;11113;13969;14304;14305;15390;15876;15877;16084	927;928;1661;3934;3935;3936;6562;7558;8685;8686;8687;8688;10908;10909;12467;13171;17997;19972;19973;20409;20410;20411;20412;25460;25461;25462;25463;26089;26090;28280;28281;29139;29140;29141;29531;29532	1368;1369;1370;2480;2481;5755;5756;5757;5758;5759;5760;5761;9372;10878;10879;12522;12523;12524;12525;12526;12527;12528;15726;15727;15728;18159;19163;25961;25962;29012;29013;29014;29015;29604;29605;29606;29607;29608;29609;29610;36744;36745;36746;36747;36748;36749;36750;36751;37622;37623;40847;40848;40849;42030;42031;42032;42033;42034;42606;42607;42608	1369;1370;2481;5758;9372;10878;12528;15728;18159;19163;25962;29012;29610;36745;37623;40847;42033;42034;42607	130;131;132;133;134	114;115;116	18;19;234;254;369	128;477;481	1
sp|O43242|PSMD3_HUMAN	sp|O43242|PSMD3_HUMAN	6	6	6			>sp|O43242|PSMD3_HUMAN 26S proteasome non-ATPase regulatory subunit 3 OS=Homo sapiens GN=PSMD3 PE=1 SV=2	1	6	6	6	10.5	10.5	10.5	60.977	534	534	1.1837e-33	0.66355	1.2647	9.6529	9	232750000	130430000	102320000				206	1495;2963;6006;9036;12590;15611	True;True;True;True;True;True	1568;3118;6321;9583;13397;16596	2897;2898;5445;5446;11543;17411;24430;30541;30542	4311;4312;4313;4314;4315;7813;7814;7815;16852;25125;35290;35291;35292;44084;44085	4311;7814;16852;25125;35291;44085		117		100	1
sp|O43251|RFOX2_HUMAN;sp|Q9NWB1|RFOX1_HUMAN;sp|A6NFN3|RFOX3_HUMAN	sp|O43251|RFOX2_HUMAN;sp|Q9NWB1|RFOX1_HUMAN;sp|A6NFN3|RFOX3_HUMAN	2;1;1	2;1;1	2;1;1			>sp|O43251|RFOX2_HUMAN RNA binding protein fox-1 homolog 2 OS=Homo sapiens GN=RBFOX2 PE=1 SV=3;>sp|Q9NWB1|RFOX1_HUMAN RNA binding protein fox-1 homolog 1 OS=Homo sapiens GN=RBFOX1 PE=1 SV=2;>sp|A6NFN3|RFOX3_HUMAN RNA binding protein fox-1 homolog 3 OS=Homo	3	2	2	2	9.2	9.2	9.2	41.373	390	390;397;312	1.1155e-13	0.50578	0.96138	24.712	2	73177000	48475000	24702000				207	6512;15366	True;True	6847;16337	12452;29981	18141;43222	18141;43222					1
sp|O43252|PAPS1_HUMAN	sp|O43252|PAPS1_HUMAN	12	12	10			>sp|O43252|PAPS1_HUMAN Bifunctional 3-phosphoadenosine 5-phosphosulfate synthase 1 OS=Homo sapiens GN=PAPSS1 PE=1 SV=2	1	12	12	10	22.8	22.8	19.4	70.832	624	624	1.8591e-53	0.45383	0.83538	33.064	13	366340000	258620000	107720000				208	1347;1551;1987;2629;2907;3908;4554;9174;9591;9755;12715;12748	True;True;True;True;True;True;True;True;True;True;True;True	1413;1627;2082;2759;3049;4107;4781;9775;10249;10428;13525;13560	2570;2571;2572;3001;3763;4833;4834;5331;7231;7232;8456;17779;18832;19156;24646;24707	3826;3827;3828;3829;3830;4469;5505;6974;6975;7665;10409;10410;12183;25660;27395;27852;27853;35578;35658;35659	3827;4469;5505;6974;7665;10409;12183;25660;27395;27852;35578;35659	135;136;137		53;207;212		1
sp|O43264|ZW10_HUMAN	sp|O43264|ZW10_HUMAN	1	1	1			>sp|O43264|ZW10_HUMAN Centromere/kinetochore protein zw10 homolog OS=Homo sapiens GN=ZW10 PE=1 SV=3	1	1	1	1	2.1	2.1	2.1	88.828	779	779	0.011179	1.0235	1.9894	NaN	1	3890300	1644700	2245600				209	961	TRUE	1005	1855	2795;2796	2796					1
sp|O43290|SNUT1_HUMAN	sp|O43290|SNUT1_HUMAN	3	3	3			>sp|O43290|SNUT1_HUMAN U4/U6.U5 tri-snRNP-associated protein 1 OS=Homo sapiens GN=SART1 PE=1 SV=1	1	3	3	3	4.1	4.1	4.1	90.254	800	800	4.9586e-11	0.55295	1.0977	8.797	3	54055000	33464000	20591000				210	4264;8211;10542	True;True;True	4478;8636;11245	7924;15705;20634;20635	11405;22690;29904;29905	11405;22690;29904	138		645		1
sp|O43298|ZBT43_HUMAN	sp|O43298|ZBT43_HUMAN	2	2	2			>sp|O43298|ZBT43_HUMAN Zinc finger and BTB domain-containing protein 43 OS=Homo sapiens GN=ZBTB43 PE=1 SV=1	1	2	2	2	5.8	5.8	5.8	52.63	467	467	0.00038395	0.4236	0.78198	NaN	1	2925200	2059700	865540				211	1461;6166	True;True	1533;6488	2839;11844	4235;17279	4235;17279	139		59		1
sp|O43301|HS12A_HUMAN;sp|Q96MM6|HS12B_HUMAN	sp|O43301|HS12A_HUMAN;sp|Q96MM6|HS12B_HUMAN	2;1	2;1	2;1			>sp|O43301|HS12A_HUMAN Heat shock 70 kDa protein 12A OS=Homo sapiens GN=HSPA12A PE=1 SV=2;>sp|Q96MM6|HS12B_HUMAN Heat shock 70 kDa protein 12B OS=Homo sapiens GN=HSPA12B PE=1 SV=2	2	2	2	2	3.7	3.7	3.7	74.977	675	675;686	0.00045173	0.6247	1.1603	44.665	2	3396100	2067800	1328200				212	5475;12088	True;True	5760;12870	10365;23466	14924;33912	14924;33912					1
sp|O43324|MCA3_HUMAN	sp|O43324|MCA3_HUMAN	1	1	1			>sp|O43324|MCA3_HUMAN Eukaryotic translation elongation factor 1 epsilon-1 OS=Homo sapiens GN=EEF1E1 PE=1 SV=1	1	1	1	1	5.7	5.7	5.7	19.81	174	174	0.0082675	0.91967	1.7652	NaN	1	29470000	14956000	14514000				213	654	TRUE	674	1196	1771	1771					1
sp|O43390|HNRPR_HUMAN	sp|O43390|HNRPR_HUMAN	16	16	12			>sp|O43390|HNRPR_HUMAN Heterogeneous nuclear ribonucleoprotein R OS=Homo sapiens GN=HNRNPR PE=1 SV=1	1	16	16	12	25.9	25.9	20.7	70.942	633	633	1.4627e-76	0.61565	1.2091	64.093	31	2738900000	2043200000	695620000				214	501;2381;2565;2935;4781;7384;8044;9573;11220;11463;11464;12362;13071;13150;14774;15455	True;True;True;True;True;True;True;True;True;True;True;True;True;True;True;True	516;2500;2692;3086;5020;7756;8450;8451;8452;10229;11957;12209;12210;13158;13898;13980;15714;16432	897;898;899;4439;4440;4727;4728;5392;8916;8917;14021;14022;14023;14024;15372;15373;15374;15375;15376;18797;18798;21832;21833;22269;22270;23930;23931;25331;25332;25333;25478;25479;25480;28862;30243;30244;30245	1320;1321;1322;1323;1324;1325;6449;6450;6451;6817;6818;7744;7745;12880;12881;12882;20336;20337;20338;20339;20340;22222;22223;22224;22225;22226;22227;22228;22229;22230;27343;27344;31567;31568;31569;31570;32179;32180;32181;34550;34551;36556;36557;36558;36769;36770;36771;36772;36773;41656;43664;43665;43666;43667;43668	1323;6450;6818;7745;12880;20338;22224;27344;31567;32179;32181;34550;36558;36771;41656;43665	140;141	118;119	99;214	197;198	1
sp|O43395|PRPF3_HUMAN	sp|O43395|PRPF3_HUMAN	8	8	8			>sp|O43395|PRPF3_HUMAN U4/U6 small nuclear ribonucleoprotein Prp3 OS=Homo sapiens GN=PRPF3 PE=1 SV=2	1	8	8	8	15.5	15.5	15.5	77.528	683	683	1.4711e-23	0.41496	0.81331	31.339	11	179100000	120510000	58583000				215	34;6019;7056;8166;8201;13387;14025;14450	True;True;True;True;True;True;True;True	35;6334;7418;8590;8626;14238;14914;15364	61;62;11568;13428;13429;15628;15629;15691;25978;27339;28223	91;92;93;16890;19511;19512;19513;19514;19515;22581;22582;22583;22672;37463;39455;39456;40755	92;16890;19512;22583;22672;37463;39455;40755		120;121		196;482	1
sp|O43396|TXNL1_HUMAN	sp|O43396|TXNL1_HUMAN	2	2	2			>sp|O43396|TXNL1_HUMAN Thioredoxin-like protein 1 OS=Homo sapiens GN=TXNL1 PE=1 SV=3	1	2	2	2	11.4	11.4	11.4	32.251	289	289	1.2769e-08	0.26989	0.53681	21.127	2	20246000	14873000	5372700				216	3609;14214	True;True	3795;15113	6651;27739	9505;40056	9505;40056					1
sp|O43447|PPIH_HUMAN	sp|O43447|PPIH_HUMAN	5	5	5			>sp|O43447|PPIH_HUMAN Peptidyl-prolyl cis-trans isomerase H OS=Homo sapiens GN=PPIH PE=1 SV=1	1	5	5	5	23.7	23.7	23.7	19.208	177	177	5.0749e-26	0.45248	0.88214	37.127	5	115710000	75386000	40324000				217	4466;4467;5238;5438;10292	True;True;True;True;True	4690;4691;5502;5715;5716;10988	8286;8287;8288;9849;10260;10261;10262;20209	11920;11921;11922;14202;14777;14778;14779;14780;14781;29321	11920;11922;14202;14780;29321	142	122	47	151	1
sp|O43463|SUV91_HUMAN	sp|O43463|SUV91_HUMAN	2	2	2			>sp|O43463|SUV91_HUMAN Histone-lysine N-methyltransferase SUV39H1 OS=Homo sapiens GN=SUV39H1 PE=1 SV=1	1	2	2	2	4.9	4.9	4.9	47.907	412	412	0.000345	0.56086	1.1289	42.995	2	29049000	17295000	11753000				218	4906;5073	True;True	5150;5327	9161;9540	13217;13776	13217;13776					1
sp|O43482|MS18B_HUMAN	sp|O43482|MS18B_HUMAN	3	3	3			>sp|O43482|MS18B_HUMAN Protein Mis18-beta OS=Homo sapiens GN=OIP5 PE=1 SV=2	1	3	3	3	13.1	13.1	13.1	24.691	229	229	4.5398e-07	0.5603	0.99242	51	3	50444000	27190000	23254000				219	5726;6170;11812	True;True;True	6022;6492;12577	10933;11852;22956	15760;17289;17290;33179;33180	15760;17290;33179					1
sp|O43488|ARK72_HUMAN;sp|Q8NHP1|ARK74_HUMAN	sp|O43488|ARK72_HUMAN;sp|Q8NHP1|ARK74_HUMAN	2;1	2;1	2;1			>sp|O43488|ARK72_HUMAN Aflatoxin B1 aldehyde reductase member 2 OS=Homo sapiens GN=AKR7A2 PE=1 SV=3;>sp|Q8NHP1|ARK74_HUMAN Aflatoxin B1 aldehyde reductase member 4 OS=Homo sapiens GN=AKR7L PE=2 SV=6	2	2	2	2	9.5	9.5	9.5	39.589	359	359;331	5.5727e-16	0.42754	0.85184	10.251	3	45464000	31422000	14042000				220	857;3781	True;True	889;3975	1631;1632;7013	2437;2438;2439;10097;10098	2438;10098					1
sp|O43502|RA51C_HUMAN	sp|O43502|RA51C_HUMAN	2	2	2			>sp|O43502|RA51C_HUMAN DNA repair protein RAD51 homolog 3 OS=Homo sapiens GN=RAD51C PE=1 SV=1	1	2	2	2	9	9	9	42.189	376	376	1.5753e-15	0.25314	0.50991	2.9808	3	48422000	37127000	11295000				221	2123;8708	True;True	2223;9148	4000;4001;16599	5852;5853;23994	5852;23994					1
sp|O43542|XRCC3_HUMAN	sp|O43542|XRCC3_HUMAN	3	3	3			>sp|O43542|XRCC3_HUMAN DNA repair protein XRCC3 OS=Homo sapiens GN=XRCC3 PE=1 SV=1	1	3	3	3	10.4	10.4	10.4	37.849	346	346	3.9454e-12	0.3758	0.74847	14.077	4	35573000	24659000	10914000				222	4621;8286;8735	True;True;True	4854;8713;9179	8589;15838;16666;16667	12367;22863;22864;24101;24102;24103	12367;22864;24101		123		155	1
sp|O43592|XPOT_HUMAN	sp|O43592|XPOT_HUMAN	15	15	15			>sp|O43592|XPOT_HUMAN Exportin-T OS=Homo sapiens GN=XPOT PE=1 SV=2	1	15	15	15	18.2	18.2	18.2	109.96	962	962	2.7348e-92	0.4534	0.87661	15.588	25	587860000	385930000	201930000				223	721;1021;2096;7105;8625;9414;9619;10204;10578;12692;12695;14120;14610;15542;15692	True;True;True;True;True;True;True;True;True;True;True;True;True;True;True	742;1072;2195;7468;9062;10058;10277;10278;10899;11285;11286;13501;13504;15014;15535;16526;16691	1326;1327;1959;1960;3943;13512;13513;13514;13515;13516;16430;18467;18880;18881;18882;18883;20074;20075;20076;20077;20710;20711;24611;24612;24613;24614;24617;27548;27549;27550;28539;30418;30705;30706	1976;1977;2936;2937;5772;19628;19629;19630;19631;19632;19633;23730;26891;27468;27469;27470;27471;27472;27473;27474;29150;29151;29152;29153;29154;30012;30013;30014;35534;35535;35536;35537;35541;39778;39779;39780;39781;41200;43914;43915;44326;44327	1976;2936;5772;19632;23730;26891;27470;29154;30013;35534;35541;39779;41200;43914;44327	143;144	124;125	650;845	559;625	1
sp|O43660|PLRG1_HUMAN	sp|O43660|PLRG1_HUMAN	4	4	4			>sp|O43660|PLRG1_HUMAN Pleiotropic regulator 1 OS=Homo sapiens GN=PLRG1 PE=1 SV=1	1	4	4	4	8.2	8.2	8.2	57.193	514	514	6.0884e-14	0.48886	0.99724	6.8741	8	97899000	64289000	33610000				224	1528;8744;9094;14994	True;True;True;True	1602;9188;9665;15943	2960;2961;2962;2963;16686;16687;17552;17553;29267	4416;4417;4418;4419;4420;24134;24135;25314;25315;25316;25317;42246	4417;24134;25315;42246		126		117	1
sp|O43663|PRC1_HUMAN	sp|O43663|PRC1_HUMAN	4	4	4			>sp|O43663|PRC1_HUMAN Protein regulator of cytokinesis 1 OS=Homo sapiens GN=PRC1 PE=1 SV=2	1	4	4	4	5.5	5.5	5.5	71.606	620	620	1.918e-07	0.52986	1.007	12.705	3	39798000	25119000	14679000				225	4269;10366;12188;13451	True;True;True;True	4483;11066;12975;14306	7937;20339;23652;26091	11430;29512;34176;37624	11430;29512;34176;37624	145		236		1
sp|O43670|ZN207_HUMAN	sp|O43670|ZN207_HUMAN	3	3	3			>sp|O43670|ZN207_HUMAN Zinc finger protein 207 OS=Homo sapiens GN=ZNF207 PE=1 SV=1	1	3	3	3	5.6	5.6	5.6	50.75	478	478	3.0456e-16	0.38263	0.82193	16.896	5	46515000	33226000	13288000				226	5662;10079;10086	True;True;True	5953;10767;10774	10794;19862;19863;19864;19873	15570;28867;28868;28869;28879	15570;28869;28879					1
sp|Q86U70|LDB1_HUMAN;sp|O43679|LDB2_HUMAN	sp|Q86U70|LDB1_HUMAN;sp|O43679|LDB2_HUMAN	1;1	1;1	1;1			>sp|Q86U70|LDB1_HUMAN LIM domain-binding protein 1 OS=Homo sapiens GN=LDB1 PE=1 SV=2;>sp|O43679|LDB2_HUMAN LIM domain-binding protein 2 OS=Homo sapiens GN=LDB2 PE=1 SV=1	2	1	1	1	2.4	2.4	2.4	46.532	411	411;373	0.00030294	0.37548	0.7385	NaN	1	7220800	4965400	2255400				227	9175	TRUE	9776	17780	25661	25661		127		281	1
sp|O43684|BUB3_HUMAN	sp|O43684|BUB3_HUMAN	12	12	12			>sp|O43684|BUB3_HUMAN Mitotic checkpoint protein BUB3 OS=Homo sapiens GN=BUB3 PE=1 SV=1	1	12	12	12	36.6	36.6	36.6	37.154	328	328	3.6689e-75	0.46828	0.89884	46.975	18	1695600000	1123600000	572070000				228	3677;7160;7661;7662;8109;9693;10354;10871;13314;13933;14612;15234	True;True;True;True;True;True;True;True;True;True;True;True	3866;7523;8047;8048;8530;10358;10359;11054;11596;14159;14813;15537;16197	6773;13622;13623;14614;14615;14616;14617;15506;19023;19024;20318;20319;21258;21259;25831;25832;27147;28541;28542;28543;29739;29740	9676;19791;19792;19793;21177;21178;21179;21180;21181;21182;22407;27671;27672;27673;29483;29484;29485;29486;30791;30792;37269;37270;39179;39180;41202;41203;41204;41205;41206;42890;42891	9676;19792;21177;21182;22407;27672;29486;30792;37270;39180;41202;42891	146;147	128	129;270	167	1
sp|O43707|ACTN4_HUMAN;sp|Q9H254|SPTN4_HUMAN;sp|P12814|ACTN1_HUMAN	sp|O43707|ACTN4_HUMAN	4;1;1	4;1;1	4;1;1			>sp|O43707|ACTN4_HUMAN Alpha-actinin-4 OS=Homo sapiens GN=ACTN4 PE=1 SV=2	3	4	4	4	5.3	5.3	5.3	104.85	911	911;2564;892	8.7548e-13	0.78788	1.5434	19.459	5	45883000	24577000	21306000				229	1912;8445;13031;14217	True;True;True;True	2002;8876;13857;15116	3634;16106;25254;27746;27747;27748	5331;23251;23252;36431;36432;40065;40066;40067;40068;40069	5331;23252;36432;40067		129		373	1
sp|O43709|WBS22_HUMAN	sp|O43709|WBS22_HUMAN	2	2	2			>sp|O43709|WBS22_HUMAN Uncharacterized methyltransferase WBSCR22 OS=Homo sapiens GN=WBSCR22 PE=1 SV=2	1	2	2	2	13.5	13.5	13.5	31.88	281	281	1.2105e-13	0.41807	0.8215	28.649	3	141610000	107650000	33959000				230	452;1476	True;True	466;1548	786;2862;2863	1147;4266;4267	1147;4267					1
sp|O43719|HTSF1_HUMAN	sp|O43719|HTSF1_HUMAN	13	13	13			>sp|O43719|HTSF1_HUMAN HIV Tat-specific factor 1 OS=Homo sapiens GN=HTATSF1 PE=1 SV=1	1	13	13	13	15.6	15.6	15.6	85.852	755	755	3.4475e-42	0.48875	0.97128	40.118	12	246710000	156250000	90464000				231	1039;3021;3058;3368;3369;4773;6631;6666;7549;7786;11140;12617;12770	True;True;True;True;True;True;True;True;True;True;True;True;True	1091;3177;3217;3540;3541;5012;6971;7008;7931;8177;11874;13424;13583	1994;5531;5591;6228;6229;6230;8895;12661;12727;14400;14867;21703;24485;24741	2983;7925;8005;8912;8913;8914;12846;18435;18529;20864;21526;31394;35365;35701	2983;7925;8005;8912;8913;12846;18435;18529;20864;21526;31394;35365;35701		130		160	1
sp|O43765|SGTA_HUMAN	sp|O43765|SGTA_HUMAN	2	2	2			>sp|O43765|SGTA_HUMAN Small glutamine-rich tetratricopeptide repeat-containing protein alpha OS=Homo sapiens GN=SGTA PE=1 SV=1	1	2	2	2	8	8	8	34.063	313	313	2.7339e-06	0.4304	0.86118	NaN	1	15945000	10306000	5639000				232	567;8934	True;True	584;9437	1020;17133	1504;24735;24736	1504;24735	148		129		1
sp|O43776|SYNC_HUMAN	sp|O43776|SYNC_HUMAN	2	2	2			>sp|O43776|SYNC_HUMAN Asparagine--tRNA ligase, cytoplasmic OS=Homo sapiens GN=NARS PE=1 SV=1	1	2	2	2	4.2	4.2	4.2	62.942	548	548	3.6334e-06	0.59615	1.1554	NaN	1	24148000	12244000	11904000				233	5309;15475	True;True	5577;16454	9997;30286	14414;14415;43723;43724;43725	14414;43723	149		511		1
sp|O43809|CPSF5_HUMAN	sp|O43809|CPSF5_HUMAN	5	5	5			>sp|O43809|CPSF5_HUMAN Cleavage and polyadenylation specificity factor subunit 5 OS=Homo sapiens GN=NUDT21 PE=1 SV=1	1	5	5	5	22	22	22	26.227	227	227	4.4787e-24	0.56473	1.1244	8.322	10	496160000	311590000	184570000				234	769;4759;8057;13023;15520	True;True;True;True;True	793;4998;8472;13849;16504	1421;8871;8872;15407;25233;25234;25235;30385;30386;30387	2107;2108;12812;12813;12814;22276;22277;36403;36404;36405;36406;43870;43871;43872;43873	2107;12812;22276;36406;43872					1
sp|O43813|LANC1_HUMAN	sp|O43813|LANC1_HUMAN	2	2	2			>sp|O43813|LANC1_HUMAN LanC-like protein 1 OS=Homo sapiens GN=LANCL1 PE=1 SV=1	1	2	2	2	4.8	4.8	4.8	45.283	399	399	9.8279e-05	0.47168	0.93908	23.233	2	77816000	53210000	24606000				235	385;8556	True;True	398;8993	680;16316	1004;23559	1004;23559					1
sp|O43913|ORC5_HUMAN	sp|O43913|ORC5_HUMAN	7	7	7			>sp|O43913|ORC5_HUMAN Origin recognition complex subunit 5 OS=Homo sapiens GN=ORC5 PE=1 SV=1	1	7	7	7	16.8	16.8	16.8	50.282	435	435	2.5108e-31	0.48164	0.89333	25.476	9	240930000	154770000	86159000				236	2132;2706;3050;7884;8258;13703;13808	True;True;True;True;True;True;True	2233;2839;3208;8279;8684;14571;14680	4016;4981;5573;15032;15033;15788;26548;26830;26831	5871;7187;7974;7975;21743;21744;22796;38244;38696;38697;38698	5871;7187;7975;21743;22796;38244;38696		131		133	1
sp|O43929|ORC4_HUMAN;Q2YDI2	sp|O43929|ORC4_HUMAN	5;2	5;2	5;2			>sp|O43929|ORC4_HUMAN Origin recognition complex subunit 4 OS=Homo sapiens GN=ORC4 PE=1 SV=2	2	5	5	5	11.7	11.7	11.7	50.377	436	436;436	7.7333e-21	0.39897	0.81983	33.632	6	145890000	104300000	41593000				237	4927;7197;7878;12509;15293	True;True;True;True;True	5171;7560;8272;8273;13314;16260	9238;13685;15021;15022;15023;24294;29849	13355;13356;19871;21728;21729;21730;21731;35102;43041	13355;19871;21728;35102;43041		132		412	1
sp|O60216|RAD21_HUMAN;sp|Q9H4I0|RD21L_HUMAN	sp|O60216|RAD21_HUMAN	17;2	17;2	17;2			>sp|O60216|RAD21_HUMAN Double-strand-break repair protein rad21 homolog OS=Homo sapiens GN=RAD21 PE=1 SV=2	2	17	17	17	32	32	32	71.689	631	631;556	1.5534e-278	0.41859	0.81655	44.824	24	1252700000	844850000	407870000				238	1135;1683;1684;2310;2311;2632;3791;4054;6623;6797;7659;8234;8828;10646;13280;13445;13484	True;True;True;True;True;True;True;True;True;True;True;True;True;True;True;True;True	1192;1766;1767;2423;2424;2762;3985;4259;6963;7149;8045;8660;9281;9282;11361;14124;14299;14342	2176;2177;2178;2179;3255;3256;3257;3258;4332;4333;4334;4838;7031;7498;12644;12645;12956;12957;12958;12959;14610;15745;15746;16847;16848;16849;20842;25767;25768;26080;26146;26147;26148	3264;3265;3266;3267;3268;3269;4826;4827;4828;4829;4830;4831;6312;6313;6314;6979;6980;10124;10784;18409;18410;18857;18858;18859;18860;18861;18862;18863;21171;22740;22741;24346;24347;24348;24349;24350;30189;30190;37179;37180;37181;37182;37183;37603;37604;37702;37703;37704	3268;4827;4829;6312;6314;6979;10124;10784;18410;18858;21171;22741;24348;30189;37181;37604;37703	150	133;134;135	392	87;468;563	1
sp|O60231|DHX16_HUMAN	sp|O60231|DHX16_HUMAN	14	13	13			>sp|O60231|DHX16_HUMAN Putative pre-mRNA-splicing factor ATP-dependent RNA helicase DHX16 OS=Homo sapiens GN=DHX16 PE=1 SV=2	1	14	13	13	17.8	16.9	16.9	119.26	1041	1041	8.262e-131	0.45091	0.89246	85.529	18	606730000	331040000	275700000				239	65;1358;1422;2025;2852;3688;6339;8324;8826;11166;13504;13611;14589;15619	True;True;True;True;True;True;True;True;True;True;True;True;True;False	66;1425;1494;2123;2992;3877;6668;8751;9279;11900;14364;14476;15514;16609;16610;16611	104;2642;2777;3822;5244;6833;6834;12152;12153;15895;15896;16845;21735;26183;26184;26185;26380;28503;30574;30575;30576	153;3947;3948;4149;4150;4151;5597;7552;9832;9833;9834;17716;17717;17718;22940;22941;22942;24344;31436;37749;37750;37751;37752;37753;38014;41149;44132;44133;44134;44135;44136	153;3947;4151;5597;7552;9832;17718;22940;24344;31436;37751;38014;41149;44134		112;113;136;137		496;500;555;655	1
sp|O60264|SMCA5_HUMAN	sp|O60264|SMCA5_HUMAN	76	76	56			>sp|O60264|SMCA5_HUMAN SWI/SNF-related matrix-associated actin-dependent regulator of chromatin subfamily A member 5 OS=Homo sapiens GN=SMARCA5 PE=1 SV=1	1	76	76	56	62.4	62.4	49	121.9	1052	1052	0	0.51783	1.025	32.189	186	25434000000	16077000000	9357200000				240	1015;1023;1345;1346;1694;1700;1858;1868;1884;1943;2682;2695;2942;3022;3305;3452;3743;4098;4477;4853;5079;5169;5340;5547;5681;5754;6059;6251;6316;6358;6690;6866;7190;7191;7227;7334;7431;7701;8005;8326;8340;8608;8925;9117;9214;9216;9401;9760;9761;9894;10057;10071;10078;10246;10432;10597;10627;10768;10931;10935;11158;11734;11892;12449;12619;12652;12800;13010;13204;13322;13396;14392;14466;15266;15326…	True;True;True;True;True;True;True;True;True;True;True;True;True;True;True;True;True;True;True;True;True;True;True;True;True;True;True;True;True;True;True;True;True;True;True;True;True;True;True;True;True;True;True;True;True;True;True;True;True;True;True;True;True;True;True;True;True;True;True;True;True;True;True;True;True;True;True;True;True;True;True;True;True;True;True;True	1066;1074;1411;1412;1778;1784;1945;1957;1973;2035;2814;2828;3093;3094;3178;3473;3629;3934;3935;4304;4701;5094;5333;5429;5608;5609;5610;5836;5972;5973;6050;6051;6375;6577;6645;6687;7032;7033;7219;7553;7554;7592;7704;7804;8088;8405;8753;8767;9045;9420;9698;9699;9834;9837;9838;10043;10044;10433;10434;10573;10745;10759;10766;10941;11135;11309;11341;11488;11657;11661;11892;12496;12659;13250;13426;1346…	1947;1948;1949;1950;1962;1963;1964;2566;2567;2568;2569;3275;3282;3283;3284;3552;3553;3568;3592;3593;3594;3688;3689;4940;4941;4963;4964;5400;5401;5532;5533;6093;6094;6376;6377;6932;6933;6934;6935;7587;8309;9044;9045;9557;9558;9559;9560;9733;9734;10055;10056;10057;10058;10059;10060;10061;10062;10063;10582;10827;10828;10829;10830;10831;10832;10833;10834;10986;10987;10988;10989;10990;10991;10992;1163…	2921;2922;2923;2924;2925;2939;2940;2941;2942;3819;3820;3821;3822;3823;3824;3825;4859;4860;4870;4871;4872;4873;5227;5228;5250;5282;5283;5284;5285;5286;5403;5404;5405;5406;7132;7133;7161;7162;7163;7164;7755;7756;7757;7926;7927;7928;8710;8711;8712;8713;9117;9118;9119;9120;9121;9976;9977;9978;9979;9980;9981;9982;9983;10920;11963;11964;11965;13058;13059;13060;13801;13802;13803;13804;13805;13806;13807;…	2924;2941;3822;3825;4860;4872;5228;5250;5283;5405;7132;7163;7757;7926;8710;9121;9976;10920;11963;13058;13803;14047;14503;15266;15618;15837;16989;17453;17635;17754;18584;19005;19851;19857;19942;20201;20505;21293;22105;22944;22970;23700;24701;25463;25829;25845;26846;27879;27885;28304;28814;28845;28866;29234;29694;30076;30149;30466;30929;30935;31427;32982;33415;34983;35369;35437;35780;36372;36945;37…	151;152;153;154;155;156;157	138;139;140;141;142;143;144;145;146;147;148;149;150;151	165;259;519;527;891;957;1001	222;419;429;485;508;520;556;650;653;705;901;995;1013;1037	1
sp|O60287|NPA1P_HUMAN	sp|O60287|NPA1P_HUMAN	3	3	3			>sp|O60287|NPA1P_HUMAN Nucleolar pre-ribosomal-associated protein 1 OS=Homo sapiens GN=URB1 PE=1 SV=4	1	3	3	3	1.4	1.4	1.4	254.39	2271	2271	2.904e-07	0.71196	1.313	14.815	3	12423000	7227200	5195400				241	258;8424;11946	True;True;True	267;8854;12715	480;16070;23213	749;23202;33559	749;23202;33559					1
sp|O60293|ZC3H1_HUMAN	sp|O60293|ZC3H1_HUMAN	2	2	2			>sp|O60293|ZC3H1_HUMAN Zinc finger C3H1 domain-containing protein OS=Homo sapiens GN=ZFC3H1 PE=1 SV=3	1	2	2	2	1.4	1.4	1.4	226.35	1989	1989	5.1864e-08	0.50648	0.96333	NaN	1	9565900	6189000	3376900				242	1731;12003	True;True	1815;12781	3328;23318	4927;33712	4927;33712	158		1494		1
sp|O60306|AQR_HUMAN	sp|O60306|AQR_HUMAN	2	2	2			>sp|O60306|AQR_HUMAN Intron-binding protein aquarius OS=Homo sapiens GN=AQR PE=1 SV=4	1	2	2	2	1.5	1.5	1.5	171.29	1485	1485	1.2627e-05	0.35982	0.69556	14.914	2	10530000	7516500	3013500				243	1240;14248	True;True	1298;15147	2358;27819;27820	3520;40171;40172	3520;40171	159		1144		1
sp|O60341|KDM1A_HUMAN	sp|O60341|KDM1A_HUMAN	17	17	17			>sp|O60341|KDM1A_HUMAN Lysine-specific histone demethylase 1A OS=Homo sapiens GN=KDM1A PE=1 SV=2	1	17	17	17	28.6	28.6	28.6	92.902	852	852	2.2769e-94	0.37822	0.75445	46.357	35	1079400000	738260000	341160000				244	2;1604;1713;2113;2719;4168;4454;5060;7337;8122;8926;9169;10850;13200;13415;14096;14274	True;True;True;True;True;True;True;True;True;True;True;True;True;True;True;True;True	2;1682;1797;2212;2853;2854;4375;4678;5311;5312;7707;8544;9421;9770;11573;14034;14266;14989;15173	6;3127;3128;3129;3302;3980;5001;5002;7722;7723;7724;7725;7726;8272;9507;9508;9509;9510;9511;9512;13932;13933;15526;17108;17772;17773;21215;21216;25576;25577;25578;25579;25580;26025;27491;27492;27493;27867;27868;27869;27870;27871	9;4658;4659;4660;4661;4894;5823;7218;7219;11106;11107;11108;11109;11110;11111;11903;13732;13733;13734;13735;13736;13737;13738;13739;13740;20205;20206;20207;20208;22436;24702;25649;25650;30731;30732;36903;36904;36905;36906;36907;36908;37526;39681;39682;39683;40235;40236;40237;40238;40239;40240;40241	9;4659;4894;5823;7219;11108;11903;13733;20206;22436;24702;25649;30732;36904;37526;39683;40235	160;161;162;163;164	152;153;154;155	195;360;491;618;623	332;342;377;833	1
sp|O95948|ONEC2_HUMAN;sp|O60422|ONEC3_HUMAN;sp|Q9UBC0|HNF6_HUMAN	sp|O95948|ONEC2_HUMAN;sp|O60422|ONEC3_HUMAN;sp|Q9UBC0|HNF6_HUMAN	1;1;1	1;1;1	1;1;1			>sp|O95948|ONEC2_HUMAN One cut domain family member 2 OS=Homo sapiens GN=ONECUT2 PE=2 SV=2;>sp|O60422|ONEC3_HUMAN One cut domain family member 3 OS=Homo sapiens GN=ONECUT3 PE=2 SV=2;>sp|Q9UBC0|HNF6_HUMAN Hepatocyte nuclear factor 6 OS=Homo sapiens GN=ONECU	3	1	1	1	2.2	2.2	2.2	54.303	504	504;494;465	0.0024036	0.33334	0.65732	NaN	1	4857700	3476400	1381300				245	15699	TRUE	16698	30714	44337	44337					1
sp|O60502|NCOAT_HUMAN	sp|O60502|NCOAT_HUMAN	1	1	1			>sp|O60502|NCOAT_HUMAN Bifunctional protein NCOAT OS=Homo sapiens GN=MGEA5 PE=1 SV=2	1	1	1	1	1	1	1	102.91	916	916	0.021855	NaN	NaN	NaN	0	0	0	0	+			246	11477	TRUE	12223	22294	32217	32217	165		663		1
sp|O60506|HNRPQ_HUMAN	sp|O60506|HNRPQ_HUMAN	9	5	5			>sp|O60506|HNRPQ_HUMAN Heterogeneous nuclear ribonucleoprotein Q OS=Homo sapiens GN=SYNCRIP PE=1 SV=2	1	9	5	5	14.1	8.8	8.8	69.602	623	623	2.9449e-28	0.72958	1.4616	23.12	9	145670000	77944000	67729000				247	399;501;2053;2381;7384;8045;8788;9569;11220	True;False;True;False;False;True;True;True;False	412;516;2151;2500;7756;8453;8454;8455;9234;10225;11957	702;897;898;899;3872;4439;4440;14021;14022;14023;14024;15377;15378;15379;15380;15381;15382;16772;18793;21832;21833	1034;1320;1321;1322;1323;1324;1325;5665;6449;6450;6451;20336;20337;20338;20339;20340;22231;22232;22233;22234;22235;22236;22237;22238;22239;24254;27338;31567;31568;31569;31570	1034;1323;5665;6450;20338;22231;24254;27338;31567	141	156;157	96	194;195	1
sp|O60518|RNBP6_HUMAN	sp|O60518|RNBP6_HUMAN	2	2	2			>sp|O60518|RNBP6_HUMAN Ran-binding protein 6 OS=Homo sapiens GN=RANBP6 PE=1 SV=2	1	2	2	2	2	2	2	124.71	1105	1105	2.7017e-05	NaN	NaN	NaN	0	0	0	0				248	9604;11768	True;True	10262;12533	18854;22884	27427;33087	27427;33087	166;167	158	31;952	32	1
sp|O60563|CCNT1_HUMAN	sp|O60563|CCNT1_HUMAN	1	1	1			>sp|O60563|CCNT1_HUMAN Cyclin-T1 OS=Homo sapiens GN=CCNT1 PE=1 SV=1	1	1	1	1	1.8	1.8	1.8	80.684	726	726	9.9561e-05	NaN	NaN	NaN	0	0	0	0				249	10645	TRUE	11360	20841	30188	30188		159		48	1
sp|O60610|DIAP1_HUMAN	sp|O60610|DIAP1_HUMAN	1	1	1			>sp|O60610|DIAP1_HUMAN Protein diaphanous homolog 1 OS=Homo sapiens GN=DIAPH1 PE=1 SV=2	1	1	1	1	1	1	1	141.35	1272	1272	0.0027284	1.0271	1.8366	NaN	1	1432600	729860	702780				250	12663	TRUE	13472	24559	35457;35458	35458					1
sp|O60664|PLIN3_HUMAN	sp|O60664|PLIN3_HUMAN	1	1	1			>sp|O60664|PLIN3_HUMAN Perilipin-3 OS=Homo sapiens GN=PLIN3 PE=1 SV=3	1	1	1	1	3.7	3.7	3.7	47.074	434	434	3.9708e-12	0.51471	1.029	NaN	1	17082000	10588000	6494100				251	13219	TRUE	14054	25633	36985	36985					1
sp|O60673|DPOLZ_HUMAN	sp|O60673|DPOLZ_HUMAN	6	6	6			>sp|O60673|DPOLZ_HUMAN DNA polymerase zeta catalytic subunit OS=Homo sapiens GN=REV3L PE=1 SV=2	1	6	6	6	2.5	2.5	2.5	352.77	3130	3130	4.3253e-12	0.35157	0.69258	63.495	5	51780000	33703000	18077000				252	5362;8280;9806;10037;11118;15209	True;True;True;True;True;True	5635;8706;10481;10725;11852;16172	10102;15830;19276;19794;21669;29700	14556;22853;28033;28774;31351;42841	14556;22853;28033;28774;31351;42841	168		2827		1
sp|O60675|MAFK_HUMAN	sp|O60675|MAFK_HUMAN	1	1	1			>sp|O60675|MAFK_HUMAN Transcription factor MafK OS=Homo sapiens GN=MAFK PE=1 SV=1	1	1	1	1	7.1	7.1	7.1	17.523	156	156	0.014916	0.55715	1.0398	NaN	1	5948400	4046900	1901500				253	13927	TRUE	14807	27050	39018	39018					1
sp|O60684|IMA7_HUMAN;sp|O15131|IMA5_HUMAN	sp|O60684|IMA7_HUMAN	7;2	7;2	3;0			>sp|O60684|IMA7_HUMAN Importin subunit alpha-7 OS=Homo sapiens GN=KPNA6 PE=1 SV=1	2	7	7	3	13.6	13.6	5	60.029	536	536;536	8.5589e-36	0.52005	1.0175	23.393	6	89339000	57602000	31737000				254	2387;3739;4247;6179;9300;13922;14899	True;True;True;True;True;True;True	2506;3930;4461;6501;9939;14801;15846	4447;6927;7902;11865;11866;11867;18245;18246;18247;27038;29101;29102	6459;9969;11377;17309;17310;17311;17312;17313;17314;26555;26556;26557;26558;39003;41978;41979;41980	6459;9969;11377;17313;26555;39003;41980	169;170;171		238;253;357		1
sp|O60701|UGDH_HUMAN	sp|O60701|UGDH_HUMAN	5	5	5			>sp|O60701|UGDH_HUMAN UDP-glucose 6-dehydrogenase OS=Homo sapiens GN=UGDH PE=1 SV=1	1	5	5	5	11.1	11.1	11.1	55.023	494	494	1.0522e-14	0.44336	0.90975	44.045	4	175660000	133800000	41859000				255	5091;5745;6991;14468;15043	True;True;True;True;True	5345;6041;7352;15385;15997	9575;10966;13302;28274;28275;29364	13829;15805;15806;19337;19338;40841;40842;42369	13829;15805;19338;40841;42369					1
sp|O60716|CTND1_HUMAN	sp|O60716|CTND1_HUMAN	1	1	1			>sp|O60716|CTND1_HUMAN Catenin delta-1 OS=Homo sapiens GN=CTNND1 PE=1 SV=1	1	1	1	1	2	2	2	108.17	968	968	0.00056107	NaN	NaN	NaN	0	0	0	0				256	13305	TRUE	14150	25813;25814	37248;37249	37249	172		692		1
sp|O60749|SNX2_HUMAN	sp|O60749|SNX2_HUMAN	1	1	1			>sp|O60749|SNX2_HUMAN Sorting nexin-2 OS=Homo sapiens GN=SNX2 PE=1 SV=2	1	1	1	1	2.7	2.7	2.7	58.47	519	519	1.5691e-05	0.7558	1.4615	NaN	1	22376000	11659000	10717000				257	1482	TRUE	1555	2873	4278;4279	4279					1
sp|O60765|Z354A_HUMAN	sp|O60765|Z354A_HUMAN	12	12	6			>sp|O60765|Z354A_HUMAN Zinc finger protein 354A OS=Homo sapiens GN=ZNF354A PE=2 SV=2	1	12	12	6	24.6	24.6	13.7	69.236	605	605	1.4169e-110	0.19557	0.38484	54.726	14	387410000	322500000	64906000				258	402;416;1699;2314;5414;6486;6577;10602;10746;12418;12833;14313	True;True;True;True;True;True;True;True;True;True;True;True	415;429;1783;2427;2428;5690;6821;6913;11314;11466;13218;13648;15213	707;724;725;726;3281;4337;4338;10198;10199;12406;12557;20763;21004;21005;24128;24876;27938	1042;1062;1063;1064;4869;6318;6319;14693;14694;14695;18074;18286;30088;30410;30411;34858;35891;40331	1042;1064;4869;6319;14693;18074;18286;30088;30410;34858;35891;40331	173	72	505	43	1
sp|O60779|S19A2_HUMAN	sp|O60779|S19A2_HUMAN	1	1	1			>sp|O60779|S19A2_HUMAN Thiamine transporter 1 OS=Homo sapiens GN=SLC19A2 PE=1 SV=2	1	1	1	1	1.2	1.2	1.2	55.399	497	497	0.034343	NaN	NaN	NaN	0	0	0	0	+			259	15028	TRUE	15982	29342	42343	42343	174		161		1
sp|Q16875|F263_HUMAN;sp|O60825|F262_HUMAN	sp|Q16875|F263_HUMAN;sp|O60825|F262_HUMAN	1;1	1;1	1;1			>sp|Q16875|F263_HUMAN 6-phosphofructo-2-kinase/fructose-2,6-bisphosphatase 3 OS=Homo sapiens GN=PFKFB3 PE=1 SV=1;>sp|O60825|F262_HUMAN 6-phosphofructo-2-kinase/fructose-2,6-bisphosphatase 2 OS=Homo sapiens GN=PFKFB2 PE=1 SV=2	2	1	1	1	1.9	1.9	1.9	59.608	520	520;505	0.0032504	0.53946	1.127	19.583	2	19544000	12919000	6624800				260	15583	TRUE	16568	30496;30497	44020;44021;44022;44023	44020					1
sp|O60832|DKC1_HUMAN	sp|O60832|DKC1_HUMAN	4	4	4			>sp|O60832|DKC1_HUMAN H/ACA ribonucleoprotein complex subunit 4 OS=Homo sapiens GN=DKC1 PE=1 SV=3	1	4	4	4	8.2	8.2	8.2	57.673	514	514	5.6352e-18	0.60271	1.1669	28.783	13	349880000	211250000	138630000				261	1081;3177;7234;7538	True;True;True;True	1133;3339;7600;7920	2077;2078;5841;5842;5843;13760;13761;14377;14378;14379;14380;14381;14382	3127;3128;3129;8344;8345;8346;19974;19975;19976;19977;20837;20838;20839;20840;20841;20842	3128;8345;19976;20841					1
sp|O60869|EDF1_HUMAN	sp|O60869|EDF1_HUMAN	8	8	8			>sp|O60869|EDF1_HUMAN Endothelial differentiation-related factor 1 OS=Homo sapiens GN=EDF1 PE=1 SV=1	1	8	8	8	45.3	45.3	45.3	16.368	148	148	1.4643e-24	0.45728	0.87402	21.062	12	369590000	256440000	113150000				262	613;4231;5795;6483;10175;11742;14309;14980	True;True;True;True;True;True;True;True	632;4444;6105;6818;10868;12506;15209;15929	1112;1113;1114;7877;11082;12402;20016;20017;22830;22831;27933;29240	1643;1644;1645;11341;11342;15968;18070;29075;29076;33011;33012;33013;33014;40324;42208	1643;11341;15968;18070;29075;33012;40324;42208					1
sp|O60870|KIN17_HUMAN	sp|O60870|KIN17_HUMAN	4	4	4			>sp|O60870|KIN17_HUMAN DNA/RNA-binding protein KIN17 OS=Homo sapiens GN=KIN PE=1 SV=2	1	4	4	4	9.7	9.7	9.7	45.373	393	393	5.9673e-11	0.53236	1.0106	29.214	6	114130000	70432000	43694000				263	3431;4421;5750;13008	True;True;True;True	3608;4642;6046;13832	6332;8201;10975;10976;25207;25208;25209	9053;11804;15820;15821;15822;36366;36367;36368;36369;36370	9053;11804;15820;36366					1
sp|O60884|DNJA2_HUMAN	sp|O60884|DNJA2_HUMAN	6	6	6			>sp|O60884|DNJA2_HUMAN DnaJ homolog subfamily A member 2 OS=Homo sapiens GN=DNAJA2 PE=1 SV=1	1	6	6	6	19.7	19.7	19.7	45.745	412	412	2.689e-19	0.3789	0.76429	12.439	7	209560000	150300000	59261000				264	6083;8767;10007;14252;14887;15450	True;True;True;True;True;True	6400;9213;10692;15151;15834;16427	11674;16727;16728;16729;16730;19664;27825;29077;30235	17040;24193;24194;24195;24196;28594;40177;41946;43653	17040;24193;28594;40177;41946;43653	175;176;177		143;146;308		1
sp|O60885|BRD4_HUMAN;sp|Q58F21|BRDT_HUMAN	sp|O60885|BRD4_HUMAN	15;1	13;1	10;0			>sp|O60885|BRD4_HUMAN Bromodomain-containing protein 4 OS=Homo sapiens GN=BRD4 PE=1 SV=2	2	15	13	10	10.4	8.9	7	152.22	1362	1362;947	1.5594e-55	0.49523	0.90869	36.451	17	572990000	364150000	208850000				265	149;150;5796;6660;7024;8040;8088;9086;10549;10784;11133;12221;15092;15765;15766	True;True;True;True;True;False;True;True;False;True;True;True;True;True;True	152;153;6106;7000;7001;7385;8445;8507;9654;11252;11506;11867;13009;16048;16766;16767	260;261;262;11083;12713;12714;12715;13363;15362;15363;15467;17535;20646;20647;20648;20649;21075;21076;21693;21694;21695;23711;29457;30836;30837	422;423;424;425;15969;18507;18508;18509;19425;19426;22209;22210;22211;22354;25293;29917;29918;29919;29920;29921;29922;29923;29924;30511;30512;30513;31379;31380;31381;31382;31383;34259;42489;42490;44514;44515	422;424;15969;18507;19425;22210;22354;25293;29924;30511;31379;34259;42490;44514;44515	178;179	160	429;674	452	1
sp|O60888|CUTA_HUMAN	sp|O60888|CUTA_HUMAN	1	1	1			>sp|O60888|CUTA_HUMAN Protein CutA OS=Homo sapiens GN=CUTA PE=1 SV=2	1	1	1	1	7.8	7.8	7.8	19.116	179	179	0.00046364	0.57097	1.074	NaN	1	9179200	6457100	2722100				266	13448	TRUE	14302	26087	37620	37620					1
sp|O60921|HUS1_HUMAN	sp|O60921|HUS1_HUMAN	4	4	4			>sp|O60921|HUS1_HUMAN Checkpoint protein HUS1 OS=Homo sapiens GN=HUS1 PE=1 SV=1	1	4	4	4	20	20	20	31.691	280	280	7.097e-14	0.26157	0.51378	49.192	4	35357000	27106000	8250500				267	2097;6024;6189;7954	True;True;True;True	2196;6339;6513;8352	3944;3945;11575;11576;11892;15194	5773;5774;5775;16898;16899;17350;21975	5773;16898;17350;21975	180		44		1
sp|O60934|NBN_HUMAN	sp|O60934|NBN_HUMAN	21	21	21			>sp|O60934|NBN_HUMAN Nibrin OS=Homo sapiens GN=NBN PE=1 SV=1	1	21	21	21	32.2	32.2	32.2	84.958	754	754	9.3092e-102	0.54201	1.0595	37.594	28	1207600000	831130000	376470000				268	1263;2999;5246;6030;6633;7906;8002;8050;8868;9051;9111;9786;10054;10262;10629;11499;12832;13540;14784;14785;15476	True;True;True;True;True;True;True;True;True;True;True;True;True;True;True;True;True;True;True;True;True	1323;3155;5511;6345;6973;8302;8402;8463;9337;9604;9605;9691;9692;10460;10742;10957;11343;12248;13647;14401;15724;15725;16455	2402;2403;5500;9860;9861;9862;9863;11586;12663;15090;15091;15279;15280;15395;15396;16957;17447;17448;17449;17631;17632;19237;19821;19822;19823;20164;20813;22332;22333;24875;26236;26237;28877;28878;28879;30287	3580;3581;3582;7884;14218;14219;14220;14221;16911;18437;21834;21835;22085;22086;22087;22088;22259;22260;22261;24503;25175;25176;25177;25453;25454;27976;28805;28806;28807;28808;28809;29260;30151;32280;32281;32282;35890;37819;37820;41677;41678;41679;43726	3581;7884;14218;16911;18437;21834;22087;22259;24503;25176;25453;27976;28806;29260;30151;32282;35890;37820;41678;41679;43726	181;182;183	161;162;163	323;478;487	83;395;416	1
sp|O60942|MCE1_HUMAN	sp|O60942|MCE1_HUMAN	7	7	7			>sp|O60942|MCE1_HUMAN mRNA-capping enzyme OS=Homo sapiens GN=RNGTT PE=1 SV=1	1	7	7	7	12.4	12.4	12.4	68.556	597	597	7.717e-24	0.37868	0.72653	137.26	5	100480000	69664000	30812000				269	3580;4760;6630;9550;10988;12907;14660	True;True;True;True;True;True;True	3766;4999;6970;10204;11717;13727;15599	6602;8873;8874;12660;18719;18720;21455;25022;25023;25024;28649	9423;12815;12816;12817;18434;27225;27226;27227;31070;36105;36106;36107;41358	9423;12816;18434;27226;31070;36105;41358	184;185		375;419		1
sp|O75083|WDR1_HUMAN	sp|O75083|WDR1_HUMAN	1	1	1			>sp|O75083|WDR1_HUMAN WD repeat-containing protein 1 OS=Homo sapiens GN=WDR1 PE=1 SV=4	1	1	1	1	2.3	2.3	2.3	66.193	606	606	4.2364e-06	0.58791	1.1123	NaN	1	8550000	5176600	3373400				270	8803	TRUE	9249	16796	24286	24286					1
sp|O75122|CLAP2_HUMAN	sp|O75122|CLAP2_HUMAN	1	1	1			>sp|O75122|CLAP2_HUMAN CLIP-associating protein 2 OS=Homo sapiens GN=CLASP2 PE=1 SV=2	1	1	1	1	1.2	1.2	1.2	141.13	1294	1294	1.3511e-11	1.1995	2.1165	NaN	1	13429000	5939700	7489600				271	14585	TRUE	15510	28494	41137	41137					1
sp|O75131|CPNE3_HUMAN;sp|Q9UBL6|CPNE7_HUMAN;sp|Q9HCH3|CPNE5_HUMAN;sp|Q86YQ8|CPNE8_HUMAN;sp|O95741|CPNE6_HUMAN;sp|Q96A23|CPNE4_HUMAN;sp|Q8IYJ1|CPNE9_HUMAN;sp|Q96FN4|CPNE2_HUMAN	sp|O75131|CPNE3_HUMAN	12;1;1;1;1;1;1;1	12;1;1;1;1;1;1;1	12;1;1;1;1;1;1;1			>sp|O75131|CPNE3_HUMAN Copine-3 OS=Homo sapiens GN=CPNE3 PE=1 SV=1	8	12	12	12	25.5	25.5	25.5	60.13	537	537;633;593;564;557;557;553;548	7.6342e-51	0.47605	0.9292	37.448	16	441860000	254760000	187100000				272	1988;2421;3407;5573;6589;10180;10307;10793;12075;12307;13883;15103	True;True;True;True;True;True;True;True;True;True;True;True	2083;2543;3583;5863;6926;10873;11004;11515;12857;13100;14759;16061	3764;3765;4504;6291;10626;10627;10628;10629;12574;12575;20024;20025;20026;20229;20230;21089;23444;23445;23446;23447;23846;26969;29492	5506;5507;5508;6529;6530;9001;15326;15327;15328;15329;15330;15331;18306;18307;18308;29084;29085;29086;29087;29348;29349;30534;33884;33885;33886;33887;34437;34438;38901;38902;42548	5508;6530;9001;15328;18306;29085;29348;30534;33887;34438;38901;42548	186;187;188;189	164	15;54;249;506	176	1
sp|O75150|BRE1B_HUMAN	sp|O75150|BRE1B_HUMAN	5	4	4			>sp|O75150|BRE1B_HUMAN E3 ubiquitin-protein ligase BRE1B OS=Homo sapiens GN=RNF40 PE=1 SV=4	1	5	4	4	5.3	4.6	4.6	113.65	1001	1001	9.8499e-12	0.2858	0.55742	79.421	3	41041000	27652000	13389000				273	865;1110;2909;8220;11173	True;False;True;True;True	897;1167;3051;3052;8645;11908	1649;2131;5333;5334;15718;21747	2463;3204;7667;7668;22706;31449	2463;3204;7668;22706;31449	190	165	210	564	1
sp|O75151|PHF2_HUMAN	sp|O75151|PHF2_HUMAN	4	2	2			>sp|O75151|PHF2_HUMAN Lysine-specific demethylase PHF2 OS=Homo sapiens GN=PHF2 PE=1 SV=4	1	4	2	2	5.2	3.3	3.3	120.77	1096	1096	1.4002e-29	0.98218	1.9528	137.33	2	21352000	8047000	13305000				274	4622;6364;8194;13919	True;True;False;False	4855;6693;8619;14798	8590;12186;15682;15683;27034	12368;17771;22662;22663;38998;38999	12368;17771;22662;38998					1
sp|O75152|ZC11A_HUMAN	sp|O75152|ZC11A_HUMAN	6	6	6			>sp|O75152|ZC11A_HUMAN Zinc finger CCCH domain-containing protein 11A OS=Homo sapiens GN=ZC3H11A PE=1 SV=3	1	6	6	6	7.7	7.7	7.7	89.13	810	810	1.094e-15	0.5651	1.1781	91.37	9	216360000	83948000	132410000				275	164;2467;12493;12524;13740;13746	True;True;True;True;True;True	168;2590;13297;13329;14612;14618	288;4570;24268;24314;26682;26683;26698;26699;26700	472;6607;35064;35065;35130;38474;38475;38497;38498;38499	472;6607;35065;35130;38475;38499					1
sp|O75155|CAND2_HUMAN	sp|O75155|CAND2_HUMAN	5	1	1			>sp|O75155|CAND2_HUMAN Cullin-associated NEDD8-dissociated protein 2 OS=Homo sapiens GN=CAND2 PE=1 SV=3	1	5	1	1	4	1.1	1.1	135.25	1236	1236	1.146e-14	0.4089	0.80837	13.199	4	93660000	67317000	26343000				276	1386;3130;3468;9170;10263	True;False;False;False;False	1456;3290;3645;9771;10958	2698;2699;2700;2701;5742;6404;17774;20165	4028;4029;4030;4031;4032;4033;8205;9163;25651;25652;29261	4031;8205;9163;25652;29261					1
sp|O75182|SIN3B_HUMAN	sp|O75182|SIN3B_HUMAN	2	2	2			>sp|O75182|SIN3B_HUMAN Paired amphipathic helix protein Sin3b OS=Homo sapiens GN=SIN3B PE=1 SV=2	1	2	2	2	1.7	1.7	1.7	133.06	1162	1162	0.00017502	0.39239	0.68951	NaN	1	2076300	1556700	519610				277	9795;10858	True;True	10470;11582	19257;21234	28009;30757	28009;30757					1
sp|O75190|DNJB6_HUMAN;sp|Q8WWF6|DNJB3_HUMAN	sp|O75190|DNJB6_HUMAN;sp|Q8WWF6|DNJB3_HUMAN	1;1	1;1	1;1			>sp|O75190|DNJB6_HUMAN DnaJ homolog subfamily B member 6 OS=Homo sapiens GN=DNAJB6 PE=1 SV=2;>sp|Q8WWF6|DNJB3_HUMAN DnaJ homolog subfamily B member 3 OS=Homo sapiens GN=DNAJB3 PE=1 SV=1	2	1	1	1	4	4	4	36.087	326	326;145	0.0009709	0.77264	1.5192	NaN	1	80708000	45196000	35512000				278	10807	TRUE	11529	21116	30575	30575					1
sp|O75312|ZPR1_HUMAN	sp|O75312|ZPR1_HUMAN	1	1	1			>sp|O75312|ZPR1_HUMAN Zinc finger protein ZPR1 OS=Homo sapiens GN=ZNF259 PE=1 SV=1	1	1	1	1	2.6	2.6	2.6	50.925	459	459	2.2611e-09	0.46223	0.87035	NaN	1	49373000	36118000	13255000				279	3847	TRUE	4041	7124	10256	10256					1
sp|O75317|UBP12_HUMAN;sp|P62068|UBP46_HUMAN	sp|O75317|UBP12_HUMAN;sp|P62068|UBP46_HUMAN	1;1	1;1	1;1			>sp|O75317|UBP12_HUMAN Ubiquitin carboxyl-terminal hydrolase 12 OS=Homo sapiens GN=USP12 PE=1 SV=2;>sp|P62068|UBP46_HUMAN Ubiquitin carboxyl-terminal hydrolase 46 OS=Homo sapiens GN=USP46 PE=1 SV=1	2	1	1	1	2.2	2.2	2.2	42.857	370	370;366	0.012197	0.50412	0.9362	NaN	1	4028900	2991800	1037100				280	15078	TRUE	16033	29431	42455	42455					1
sp|O75340|PDCD6_HUMAN	sp|O75340|PDCD6_HUMAN	3	3	3			>sp|O75340|PDCD6_HUMAN Programmed cell death protein 6 OS=Homo sapiens GN=PDCD6 PE=1 SV=1	1	3	3	3	17.3	17.3	17.3	21.868	191	191	1.2651e-10	0.54013	0.99235	29.239	3	49738000	32570000	17168000				281	522;8385;10186	True;True;True	537;8815;10881	937;16003;20036	1385;1386;23107;29098;29099	1385;23107;29099					1
sp|O75346|ZN253_HUMAN;sp|Q15929|ZNF56_HUMAN;sp|Q96SE7|ZN347_HUMAN;sp|Q96JL9|ZN333_HUMAN;sp|Q3MIS6|ZN528_HUMAN;sp|Q8NB42|ZN527_HUMAN;sp|Q03938|ZNF90_HUMAN;sp|Q86XU0|ZN677_HUMAN;sp|A8MT65|ZN891_HUMAN;sp|Q8WV37|ZN480_HUMAN;sp|Q9HBT8|Z286A_HUMAN;sp|Q8IW36|ZN695_HUMAN;sp|Q5HY98|ZN766_HUMAN;sp|Q8N9Z0|ZN610_HUMAN;sp|Q8N859|ZN713_HUMAN;sp|Q5FWF6|ZN789_HUMAN	sp|O75346|ZN253_HUMAN;sp|Q15929|ZNF56_HUMAN	3;2;1;1;1;1;1;1;1;1;1;1;1;1;1;1	1;0;0;0;0;0;0;0;0;0;0;0;0;0;0;0	1;0;0;0;0;0;0;0;0;0;0;0;0;0;0;0			>sp|O75346|ZN253_HUMAN Zinc finger protein 253 OS=Homo sapiens GN=ZNF253 PE=2 SV=2;>sp|Q15929|ZNF56_HUMAN Putative zinc finger protein 56 OS=Homo sapiens GN=ZNF56 PE=5 SV=2	16	3	1	1	7.4	2.2	2.2	57.602	499	499;161;839;665;628;609;601;584;544;535;521;515;468;462;430;425	8.3102e-09	NaN	NaN	NaN	0	0	0	0	+			282	2314;5414;10091	False;False;True	2427;2428;5690;10779	4337;4338;10198;10199;19883	6318;6319;14693;14694;14695;28893;28894;28895	6319;14693;28893		72		33	1
sp|O75347|TBCA_HUMAN	sp|O75347|TBCA_HUMAN	1	1	1			>sp|O75347|TBCA_HUMAN Tubulin-specific chaperone A OS=Homo sapiens GN=TBCA PE=1 SV=3	1	1	1	1	16.7	16.7	16.7	12.855	108	108	3.5896e-06	0.33571	0.60024	NaN	1	37172000	25781000	11392000				283	5634	TRUE	5924	10745	15499	15499					1
sp|O75367|H2AY_HUMAN	sp|O75367|H2AY_HUMAN	12	12	10			>sp|O75367|H2AY_HUMAN Core histone macro-H2A.1 OS=Homo sapiens GN=H2AFY PE=1 SV=4	1	12	12	10	36	36	29	39.617	372	372	5.6597e-71	0.54665	1.081	12.806	32	2773300000	1774600000	998660000				284	136;520;634;3749;4890;7243;9310;9311;9312;10763;11615;11806	True;True;True;True;True;True;True;True;True;True;True;True	139;535;653;3941;5133;7609;9949;9950;9951;11483;12368;12571	232;233;929;930;931;932;933;934;935;1145;1146;1147;1148;6946;9126;9127;9128;9129;9130;9131;9132;9133;13778;13779;18259;18260;18261;18262;21034;21035;22546;22547;22548;22549;22550;22948;22949	360;361;362;1371;1372;1373;1374;1375;1376;1377;1378;1379;1380;1381;1382;1383;1687;1688;1689;1690;1691;1692;10000;13167;13168;13169;13170;13171;13172;13173;13174;13175;13176;13177;13178;13179;20000;20001;26574;26575;26576;26577;30453;30454;30455;30456;32578;32579;32580;32581;32582;32583;32584;32585;33168;33169;33170;33171	361;1379;1692;10000;13172;20001;26574;26575;26577;30456;32581;33169	191;192;193		276;286;297		1
sp|O75369|FLNB_HUMAN;sp|Q14315|FLNC_HUMAN	sp|O75369|FLNB_HUMAN	9;2	7;0	7;0			>sp|O75369|FLNB_HUMAN Filamin-B OS=Homo sapiens GN=FLNB PE=1 SV=2	2	9	7	7	4.5	3.8	3.8	278.16	2602	2602;2725	4.4472e-46	0.77911	1.5593	16.229	5	47932000	27671000	20261000				285	5083;5268;7558;7859;12060;14365;14421;14686;14933	True;True;False;False;True;True;True;True;True	5337;5535;7940;8252;12841;15275;15333;15625;15882	9565;9910;14422;14423;14424;14425;14989;23416;23417;28060;28169;28704;29147	13815;13816;14291;20898;20899;20900;20901;20902;20903;20904;21687;21688;33846;33847;40518;40676;40677;41435;42043	13815;14291;20900;21688;33847;40518;40677;41435;42043	194;195		450;455		1
sp|O75376|NCOR1_HUMAN	sp|O75376|NCOR1_HUMAN	3	3	3			>sp|O75376|NCOR1_HUMAN Nuclear receptor corepressor 1 OS=Homo sapiens GN=NCOR1 PE=1 SV=2	1	3	3	3	1.4	1.4	1.4	270.21	2440	2440	8.1716e-07	0.66778	1.2942	30.561	5	86399000	49415000	36984000				286	6051;9378;11204	True;True;True	6367;10019;11941	11621;11622;18387;18388;21806	16961;16962;26774;26775;26776;31530	16962;26774;31530					1
sp|O75390|CISY_HUMAN	sp|O75390|CISY_HUMAN	1	1	1			>sp|O75390|CISY_HUMAN Citrate synthase, mitochondrial OS=Homo sapiens GN=CS PE=1 SV=2	1	1	1	1	2.4	2.4	2.4	51.712	466	466	1.3849e-05	0.58838	1.1418	5.9176	3	76136000	45887000	30249000				287	6173	TRUE	6495	11857;11858;11859	17298;17299;17300;17301;17302	17299					1
sp|O75391|SPAG7_HUMAN	sp|O75391|SPAG7_HUMAN	1	1	1			>sp|O75391|SPAG7_HUMAN Sperm-associated antigen 7 OS=Homo sapiens GN=SPAG7 PE=1 SV=2	1	1	1	1	4.8	4.8	4.8	26.034	227	227	3.6526e-05	NaN	NaN	NaN	0	0	0	0				288	13785	TRUE	14657	26771;26772	38603;38604	38603	196		191		1
sp|O75400|PR40A_HUMAN	sp|O75400|PR40A_HUMAN	5	5	5			>sp|O75400|PR40A_HUMAN Pre-mRNA-processing factor 40 homolog A OS=Homo sapiens GN=PRPF40A PE=1 SV=2	1	5	5	5	6.2	6.2	6.2	108.8	957	957	6.582e-23	0.55434	1.1174	31.64	5	160520000	100640000	59878000				289	3709;7032;11183;11998;14812	True;True;True;True;True	3898;7393;11918;12775;15754	6878;13377;13378;21766;23309;28939	9897;9898;19442;19443;31474;33699;41756;41757	9898;19443;31474;33699;41756		166		649	1
sp|O75419|CDC45_HUMAN	sp|O75419|CDC45_HUMAN	11	11	11			>sp|O75419|CDC45_HUMAN Cell division control protein 45 homolog OS=Homo sapiens GN=CDC45 PE=1 SV=1	1	11	11	11	19.1	19.1	19.1	65.568	566	566	1.6333e-58	0.48027	0.97722	30.578	14	337540000	219920000	117620000				290	1926;2914;5983;8229;8775;8917;10083;11475;11995;13458;15764	True;True;True;True;True;True;True;True;True;True;True	2018;3058;6297;8654;9221;9405;10771;12221;12772;14314;16765	3663;3664;5341;11487;15730;15731;16741;16742;17072;19869;19870;22291;22292;23301;26103;30835	5372;5373;7676;16747;16748;22721;22722;22723;24212;24213;24649;28875;28876;32211;32212;32213;32214;33687;33688;37638;44513	5372;7676;16747;22721;24212;24649;28876;32214;33687;37638;44513	197	167;168	479	1;343	1
sp|O75439|MPPB_HUMAN	sp|O75439|MPPB_HUMAN	1	1	1			>sp|O75439|MPPB_HUMAN Mitochondrial-processing peptidase subunit beta OS=Homo sapiens GN=PMPCB PE=1 SV=2	1	1	1	1	2.2	2.2	2.2	54.366	489	489	0.00016949	0.49293	1.0472	0.22095	2	11219000	7589100	3629900				291	12034	TRUE	12813	23364;23365	33772;33773;33774	33774					1
sp|O75448|MED24_HUMAN	sp|O75448|MED24_HUMAN	3	3	3			>sp|O75448|MED24_HUMAN Mediator of RNA polymerase II transcription subunit 24 OS=Homo sapiens GN=MED24 PE=1 SV=1	1	3	3	3	4.8	4.8	4.8	110.3	989	989	4.3324e-12	0.40323	0.7657	3.701	3	13967000	9617500	4349400				292	4636;11508;15100	True;True;True	4869;12259;16058	8614;22351;29483	12401;32303;42529	12401;32303;42529					1
sp|O75475|PSIP1_HUMAN	sp|O75475|PSIP1_HUMAN	16	16	15			>sp|O75475|PSIP1_HUMAN PC4 and SFRS1-interacting protein OS=Homo sapiens GN=PSIP1 PE=1 SV=1	1	16	16	15	25.3	25.3	23.8	60.103	530	530	2.4471e-80	0.47674	0.94375	25.506	31	2406800000	1542500000	864220000				293	1419;1879;3477;3684;4009;4565;4797;5004;5195;6457;9688;9882;12396;13974;14348;14908	True;True;True;True;True;True;True;True;True;True;True;True;True;True;True;True	1491;1968;3654;3655;3873;4212;4792;5036;5251;5252;5457;6791;10352;10353;10560;13192;13193;14857;15256;15855;15856	2773;3582;3583;3584;6416;6417;6418;6825;6826;6827;7406;8477;8945;9385;9386;9781;12361;12362;19016;19017;19018;19438;19439;24084;24085;24086;24087;27224;28020;28021;29113;29114	4143;5267;5268;5269;5270;9181;9182;9183;9184;9819;9820;9821;9822;9823;9824;10643;12208;12209;12920;13557;13558;14120;18017;18018;18019;18020;27662;27663;27664;28281;28282;28283;34800;34801;34802;34803;34804;34805;39281;40452;40453;41993;41994;41995	4143;5267;9181;9821;10643;12208;12920;13557;14120;18018;27664;28281;34802;39281;40453;41993		169;170;171;172		396;413;418;426	1
sp|O75494|SRS10_HUMAN	sp|O75494|SRS10_HUMAN	2	2	2			>sp|O75494|SRS10_HUMAN Serine/arginine-rich splicing factor 10 OS=Homo sapiens GN=SRSF10 PE=1 SV=1	1	2	2	2	8.8	8.8	8.8	31.3	262	262	0.00011238	0.67471	1.3292	28.956	3	74720000	44870000	29850000				294	10052;15464	True;True	10740;16442	19817;19818;30261	28801;28802;43689;43690	28802;43689					1
sp|O75496|GEMI_HUMAN	sp|O75496|GEMI_HUMAN	2	2	2			>sp|O75496|GEMI_HUMAN Geminin OS=Homo sapiens GN=GMNN PE=1 SV=1	1	2	2	2	10	10	10	23.565	209	209	5.9163e-06	0.36835	0.6304	47.04	2	26379000	18829000	7550700				295	2933;10446	True;True	3084;11149	5390;20495	7742;29723;29724	7742;29723					1
sp|O75529|TAF5L_HUMAN	sp|O75529|TAF5L_HUMAN	2	2	2			>sp|O75529|TAF5L_HUMAN TAF5-like RNA polymerase II p300/CBP-associated factor-associated factor 65 kDa subunit 5L OS=Homo sapiens GN=TAF5L PE=1 SV=1	1	2	2	2	3.6	3.6	3.6	66.155	589	589	5.7806e-06	0.54055	1.046	NaN	1	13139000	7850700	5288100				296	4138;8742	True;True	4344;9186	7659;16682	11022;11023;24129	11023;24129	198		342		1
sp|O75530|EED_HUMAN	sp|O75530|EED_HUMAN	6	6	6			>sp|O75530|EED_HUMAN Polycomb protein EED OS=Homo sapiens GN=EED PE=1 SV=2	1	6	6	6	14.5	14.5	14.5	50.197	441	441	2.9213e-25	0.51938	1.0663	73.451	6	184920000	80833000	104090000				297	2589;5393;5501;5782;9011;13293	True;True;True;True;True;True	2717;5668;5787;6090;9547;9548;14137	4771;10166;10452;11055;17355;17356;17357;25790	6881;14648;15066;15930;25048;25049;25050;25051;37215	6881;14648;15066;15930;25049;37215	199	173;174	182	180;376	1
sp|O75531|BAF_HUMAN	sp|O75531|BAF_HUMAN	1	1	1			>sp|O75531|BAF_HUMAN Barrier-to-autointegration factor OS=Homo sapiens GN=BANF1 PE=1 SV=1	1	1	1	1	27	27	27	10.058	89	89	0.00012544	0.4073	0.78885	35.913	3	68708000	45864000	22844000				298	1896	TRUE	1985;1986	3610;3611;3612;3613	5304;5305;5306;5307;5308	5305		175		15	1
sp|O75533|SF3B1_HUMAN	sp|O75533|SF3B1_HUMAN	21	21	21			>sp|O75533|SF3B1_HUMAN Splicing factor 3B subunit 1 OS=Homo sapiens GN=SF3B1 PE=1 SV=3	1	21	21	21	17.3	17.3	17.3	145.83	1304	1304	6.3439e-90	0.53519	1.0648	21.486	32	884500000	548970000	335530000				299	651;678;1377;3815;4053;4242;4265;7173;9855;10559;10644;11936;12498;12786;13256;13877;14128;14842;15127;15128;15249	True;True;True;True;True;True;True;True;True;True;True;True;True;True;True;True;True;True;True;True;True	671;699;1447;4009;4258;4456;4479;7536;10532;11262;11359;12704;13303;13600;14094;14753;15024;15784;16085;16086;16213	1190;1191;1234;2680;7072;7497;7895;7925;7926;13642;19384;19385;20670;20840;23195;24276;24766;24767;24768;24769;24770;25715;26952;26953;26954;27562;27563;28995;28996;29533;29534;29535;29536;29537;29769	1761;1762;1763;1826;4002;4003;10182;10782;10783;11370;11406;11407;19819;28212;28213;29952;30187;33533;33534;35076;35729;35730;35731;35732;35733;35734;35735;37113;38872;38873;38874;38875;39798;39799;39800;39801;41839;41840;41841;42609;42610;42611;42612;42613;42614;42930	1761;1826;4002;10182;10783;11370;11407;19819;28213;29952;30187;33533;35076;35731;37113;38872;39801;41840;42610;42614;42930	200	176	1244	1006	1
sp|O75563|SKAP2_HUMAN	sp|O75563|SKAP2_HUMAN	1	1	1			>sp|O75563|SKAP2_HUMAN Src kinase-associated phosphoprotein 2 OS=Homo sapiens GN=SKAP2 PE=1 SV=1	1	1	1	1	1.7	1.7	1.7	41.216	359	359	0.047747	0.29788	0.56151	NaN	1	71776000	54641000	17135000	+			300	9077	TRUE	9640	17509	25256	25256		177		173	1
sp|O75582|KS6A5_HUMAN	sp|O75582|KS6A5_HUMAN	2	2	1			>sp|O75582|KS6A5_HUMAN Ribosomal protein S6 kinase alpha-5 OS=Homo sapiens GN=RPS6KA5 PE=1 SV=1	1	2	2	1	2.7	2.7	1.7	89.864	802	802	1.0641e-05	0.56805	1.0811	20.185	2	15412000	9369400	6042600				301	2063;5436	True;True	2161;5713	3886;10249	5688;14756	5688;14756					1
sp|O75608|LYPA1_HUMAN	sp|O75608|LYPA1_HUMAN	2	2	2			>sp|O75608|LYPA1_HUMAN Acyl-protein thioesterase 1 OS=Homo sapiens GN=LYPLA1 PE=1 SV=1	1	2	2	2	8.3	8.3	8.3	24.669	230	230	0.00010824	0.29652	0.58424	4.4461	2	37218000	29845000	7373600				302	788;13236	True;True	812;14073	1453;25683	2157;37071	2157;37071					1
sp|O75643|U520_HUMAN	sp|O75643|U520_HUMAN	32	32	32			>sp|O75643|U520_HUMAN U5 small nuclear ribonucleoprotein 200 kDa helicase OS=Homo sapiens GN=SNRNP200 PE=1 SV=2	1	32	32	32	17.9	17.9	17.9	244.5	2136	2136	2.2146e-191	0.5073	1.0312	50.445	40	1113800000	677380000	436430000				303	513;1726;1959;2633;4324;4427;4502;4687;5545;6132;6277;8146;8501;8768;8877;8879;9027;9165;9225;9269;11905;11942;12126;12913;12984;13290;13298;14119;14727;14728;15289;15523	True;True;True;True;True;True;True;True;True;True;True;True;True;True;True;True;True;True;True;True;True;True;True;True;True;True;True;True;True;True;True;True	528;1810;2051;2763;4540;4648;4726;4922;5834;6450;6605;8570;8933;9214;9349;9351;9571;9765;9850;9903;12673;12710;12711;12910;13734;13808;14134;14142;14143;15013;15666;15667;16255;16507	920;3322;3717;3718;4839;8031;8218;8360;8717;8718;10580;11758;11759;12031;12032;15577;15578;15579;15580;15581;15582;16194;16195;16731;16971;16973;17394;17765;17940;18183;23138;23204;23205;23206;23207;23532;25036;25037;25169;25786;25799;25800;27547;28779;28780;28781;28782;28783;28784;29841;29842;29843;30392	1358;4918;5439;5440;5441;6981;6982;11567;11832;12048;12577;12578;12579;15263;15264;17152;17153;17154;17534;17535;17536;22506;22507;22508;22509;22510;22511;22512;22513;23375;23376;24197;24520;24522;25098;25640;25885;26463;33447;33545;33546;33547;33548;33549;33550;33551;34010;34011;36125;36126;36316;37209;37228;37229;37230;39777;41542;41543;41544;41545;41546;41547;41548;41549;41550;43030;43031;4303…	1358;4918;5439;6982;11567;11832;12048;12578;15264;17153;17536;22509;23375;24197;24520;24522;25098;25640;25885;26463;33447;33547;34010;36126;36316;37209;37228;39777;41542;41544;43030;43882	201;202;203;204;205;206;207	178;179;180;181;182;183	133;428;516;1127;1278;1359;1580	551;900;1122;1126;1367;1764	1
sp|O75676|KS6A4_HUMAN	sp|O75676|KS6A4_HUMAN	2	1	1			>sp|O75676|KS6A4_HUMAN Ribosomal protein S6 kinase alpha-4 OS=Homo sapiens GN=RPS6KA4 PE=1 SV=1	1	2	1	1	2.5	1.4	1.4	85.605	772	772	2.4303e-06	0.27932	0.55726	NaN	1	7938900	6131300	1807600				304	5361;5436	True;False	5634;5713	10101;10249	14555;14756	14555;14756					1
sp|O75694|NU155_HUMAN	sp|O75694|NU155_HUMAN	11	11	11			>sp|O75694|NU155_HUMAN Nuclear pore complex protein Nup155 OS=Homo sapiens GN=NUP155 PE=1 SV=1	1	11	11	11	9.7	9.7	9.7	155.2	1391	1391	2.7235e-53	0.61419	1.1721	12.555	13	236320000	142830000	93490000				305	5906;6013;6116;6423;7011;7834;8348;8958;10130;12570;13925	True;True;True;True;True;True;True;True;True;True;True	6218;6328;6434;6755;7372;8226;8775;9474;10819;13377;14805	11357;11560;11561;11729;12279;13341;14948;15930;17199;19933;24392;27044;27045;27046;27047	16572;16878;16879;16880;16881;17117;17886;17887;19395;21636;21637;22993;22994;24828;28954;28955;35237;39010;39011;39012;39013	16572;16878;17117;17887;19395;21637;22994;24828;28954;35237;39011		184;185;186		10;1104;1241	1
sp|O75717|WDHD1_HUMAN	sp|O75717|WDHD1_HUMAN	56	56	56			>sp|O75717|WDHD1_HUMAN WD repeat and HMG-box DNA-binding protein 1 OS=Homo sapiens GN=WDHD1 PE=1 SV=1	1	56	56	56	46.6	46.6	46.6	125.97	1129	1129	0	0.52448	1.0163	42.245	115	13344000000	8453300000	4890500000				306	50;51;52;669;670;677;1574;1693;1772;2954;2986;3448;3723;3968;4139;4181;4313;4529;4664;5047;6061;6140;6207;6208;6618;6639;6789;6852;7377;7759;8063;8193;8365;8366;8395;9445;9446;9800;9901;10087;10201;10444;11496;11991;11992;12400;12407;12779;12894;14020;14568;14854;15055;15056;15057;15194	True;True;True;True;True;True;True;True;True;True;True;True;True;True;True;True;True;True;True;True;True;True;True;True;True;True;True;True;True;True;True;True;True;True;True;True;True;True;True;True;True;True;True;True;True;True;True;True;True;True;True;True;True;True;True;True	51;52;53;690;691;698;1651;1777;1857;1858;3108;3109;3141;3142;3625;3913;4171;4345;4388;4389;4529;4753;4754;4897;5296;6377;6458;6459;6533;6534;6958;6979;7140;7205;7748;8147;8481;8618;8792;8793;8825;10091;10092;10475;10581;10775;10896;11147;12244;12767;12768;12769;13198;13199;13207;13593;13713;14907;14908;15493;15796;15797;15798;16009;16010;16011;16154	81;82;83;84;1221;1222;1223;1233;3063;3064;3065;3066;3273;3274;3399;3400;3401;5422;5423;5424;5425;5426;5481;5482;5483;6369;6896;6897;6898;7339;7660;7661;7662;7663;7664;7665;7750;7751;7752;8013;8014;8015;8402;8403;8404;8405;8674;9466;9467;11640;11641;11772;11773;11774;11775;11914;11915;11916;12632;12633;12671;12672;12673;12945;13042;13999;14000;14001;14002;14003;14004;14798;14799;14800;14801;14802;…	118;119;120;121;122;123;124;1804;1805;1806;1807;1808;1809;1822;1823;1824;1825;4563;4564;4565;4566;4567;4568;4569;4570;4855;4856;4857;4858;5012;5013;5014;5015;5016;5017;5018;5019;7782;7783;7784;7785;7786;7787;7788;7789;7856;7857;7858;7859;7860;7861;9108;9921;9922;9923;9924;9925;10547;11024;11025;11026;11027;11028;11029;11145;11146;11147;11148;11149;11537;11538;11539;11540;12105;12106;12107;12108;1…	118;122;124;1807;1809;1824;4564;4856;5014;7787;7859;9108;9922;10547;11026;11147;11537;12110;12504;13665;16994;17179;17378;17380;18389;18448;18841;18979;20305;21423;22294;22661;23037;23043;23135;26952;26953;28020;28331;28883;29141;29718;32266;33667;33669;34811;34838;35719;36068;39444;41103;41868;42401;42402;42405;42802	208;209;210;211;212;213;214;215	187;188;189;190;191;192;193;194;195;196;197	60;170;180;304;598;662;716;781	124;332;364;365;725;766;788;925;927;939;1051	1
sp|O75792|RNH2A_HUMAN	sp|O75792|RNH2A_HUMAN	13	13	13			>sp|O75792|RNH2A_HUMAN Ribonuclease H2 subunit A OS=Homo sapiens GN=RNASEH2A PE=1 SV=2	1	13	13	13	46.5	46.5	46.5	33.395	299	299	2.9094e-74	0.44229	0.81939	76.065	17	1625300000	1004400000	620930000				307	207;661;2390;2658;6115;6540;6950;7010;8221;8294;8472;12664;13163	True;True;True;True;True;True;True;True;True;True;True;True;True	213;682;2509;2789;6433;6876;7307;7371;8646;8721;8904;13473;13993	376;377;1210;1211;4450;4883;11725;11726;11727;11728;12492;13210;13339;13340;15719;15851;15852;15853;16152;16153;24560;24561;25508;25509	608;609;610;1789;1790;1791;6463;7037;7038;17113;17114;17115;17116;18194;19213;19391;19392;19393;19394;22707;22708;22879;22880;22881;22882;22883;23323;23324;35459;35460;35461;35462;36813;36814;36815	610;1790;6463;7037;17114;18194;19213;19394;22708;22880;23323;35459;36813	216;217		24;181		1
sp|O75818|RPP40_HUMAN	sp|O75818|RPP40_HUMAN	1	1	1			>sp|O75818|RPP40_HUMAN Ribonuclease P protein subunit p40 OS=Homo sapiens GN=RPP40 PE=1 SV=3	1	1	1	1	3.6	3.6	3.6	41.833	363	363	0.00072743	0.52748	1.0795	NaN	1	7162300	4544800	2617500				308	9672	TRUE	10332	18981	27616;27617	27617		198		61	1
sp|O75820|ZN189_HUMAN	sp|O75820|ZN189_HUMAN	4	4	4			>sp|O75820|ZN189_HUMAN Zinc finger protein 189 OS=Homo sapiens GN=ZNF189 PE=2 SV=2	1	4	4	4	5.8	5.8	5.8	72.975	626	626	5.2178e-09	0.24431	0.44178	97.036	3	47025000	29624000	17401000				309	3039;4170;9873;11466	True;True;True;True	3196;4377;10550;12212	5555;7729;19419;22274	7953;11115;28257;28258;32185	7953;11115;28258;32185	218		385		1
sp|O75821|EIF3G_HUMAN	sp|O75821|EIF3G_HUMAN	1	1	1			>sp|O75821|EIF3G_HUMAN Eukaryotic translation initiation factor 3 subunit G OS=Homo sapiens GN=EIF3G PE=1 SV=2	1	1	1	1	2.8	2.8	2.8	35.611	320	320	8.107e-05	0.91368	1.2269	NaN	1	32520000	14096000	18424000				310	10902	TRUE	11628	21311	30856	30856					1
sp|O75832|PSD10_HUMAN	sp|O75832|PSD10_HUMAN	3	3	3			>sp|O75832|PSD10_HUMAN 26S proteasome non-ATPase regulatory subunit 10 OS=Homo sapiens GN=PSMD10 PE=1 SV=1	1	3	3	3	15.9	15.9	15.9	24.428	226	226	5.3584e-10	0.4814	0.97192	5.0085	3	370460000	244690000	125770000				311	3863;4088;13356	True;True;True	4058;4293;14205	7153;7154;7566;7567;25916	10297;10298;10299;10300;10888;10889;10890;10891;37375;37376	10298;10889;37375	219		107		1
sp|O75874|IDHC_HUMAN;sp|P48735|IDHP_HUMAN	sp|O75874|IDHC_HUMAN	3;1	3;1	3;1			>sp|O75874|IDHC_HUMAN Isocitrate dehydrogenase [NADP] cytoplasmic OS=Homo sapiens GN=IDH1 PE=1 SV=2	2	3	3	3	8	8	8	46.659	414	414;452	9.1956e-07	0.40664	0.7744	13.177	4	66424000	44431000	21994000				312	4340;4517;9494	True;True;True	4556;4741;10143	8053;8382;8383;18602	11600;12081;12082;27067	11600;12082;27067					1
sp|O75925|PIAS1_HUMAN	sp|O75925|PIAS1_HUMAN	6	6	5			>sp|O75925|PIAS1_HUMAN E3 SUMO-protein ligase PIAS1 OS=Homo sapiens GN=PIAS1 PE=1 SV=2	1	6	6	5	12	12	9.7	71.835	651	651	1.2994e-21	0.27963	0.52768	48.54	6	234780000	185190000	49593000				313	439;8497;10554;13381;14866;14891	True;True;True;True;True;True	452;8929;11257;14232;15812;15838	763;16189;20662;20663;20664;25968;25969;29042;29043;29089;29090;29091	1118;23370;29943;29944;29945;29946;37451;37452;41899;41900;41901;41961;41962;41963;41964;41965	1118;23370;29943;37452;41899;41962	220;221		49;335		1
sp|O75928|PIAS2_HUMAN	sp|O75928|PIAS2_HUMAN	3	1	1			>sp|O75928|PIAS2_HUMAN E3 SUMO-protein ligase PIAS2 OS=Homo sapiens GN=PIAS2 PE=1 SV=3	1	3	1	1	6.1	1.6	1.6	68.24	621	621	9.4839e-10	0.30647	0.59524	NaN	1	46376000	33654000	12722000				314	8497;10557;14865	False;True;False	8929;11260;15811	16189;20667;20668;29039;29040;29041	23370;29949;29950;41896;41897;41898	23370;29949;41896					1
sp|O75934|SPF27_HUMAN	sp|O75934|SPF27_HUMAN	3	3	3			>sp|O75934|SPF27_HUMAN Pre-mRNA-splicing factor SPF27 OS=Homo sapiens GN=BCAS2 PE=1 SV=1	1	3	3	3	16.9	16.9	16.9	26.131	225	225	8.2477e-09	0.75061	1.4053	44.514	2	54503000	31089000	23415000				315	2368;5237;10619	True;True;True	2487;5501;11331	4424;9848;20791	6424;6425;6426;14201;30127	6426;14201;30127					1
sp|O75937|DNJC8_HUMAN	sp|O75937|DNJC8_HUMAN	14	14	14			>sp|O75937|DNJC8_HUMAN DnaJ homolog subfamily C member 8 OS=Homo sapiens GN=DNAJC8 PE=1 SV=2	1	14	14	14	51.4	51.4	51.4	29.841	253	253	8.4223e-76	0.45712	0.89291	60.629	24	2131300000	1336700000	794600000				316	341;737;738;2258;2528;2612;7321;7879;7880;8578;9391;10548;10706;10939	True;True;True;True;True;True;True;True;True;True;True;True;True;True	352;759;760;2366;2654;2741;7691;8274;8275;9015;10032;11251;11425;11665	602;1350;1351;1352;1353;1354;1355;1356;4243;4674;4803;4804;13896;15024;15025;15026;15027;16351;18417;20644;20645;20940;20941;21371	905;2005;2006;2007;2008;2009;2010;2011;2012;2013;2014;6191;6192;6744;6929;6930;6931;20152;21732;21733;21734;21735;21736;21737;23613;23614;26819;29915;29916;30325;30326;30946	905;2006;2013;6191;6744;6929;20152;21734;21736;23613;26819;29915;30325;30946					1
sp|O75940|SPF30_HUMAN	sp|O75940|SPF30_HUMAN	3	3	3			>sp|O75940|SPF30_HUMAN Survival of motor neuron-related-splicing factor 30 OS=Homo sapiens GN=SMNDC1 PE=1 SV=1	1	3	3	3	23.5	23.5	23.5	26.711	238	238	2.2291e-11	0.60019	1.1019	18.385	2	21283000	14361000	6921600				317	2083;6399;14211	True;True;True	2182;6730;15110	3923;12233;27731	5739;17824;40043	5739;17824;40043	222	199	214	145	1
sp|O75947|ATP5H_HUMAN	sp|O75947|ATP5H_HUMAN	1	1	1			>sp|O75947|ATP5H_HUMAN ATP synthase subunit d, mitochondrial OS=Homo sapiens GN=ATP5H PE=1 SV=3	1	1	1	1	10.6	10.6	10.6	18.491	161	161	0.0015312	0.62007	1.3242	NaN	1	6540700	3536900	3003900				318	6986	TRUE	7347	13291	19323	19323					1
sp|O76003|GLRX3_HUMAN	sp|O76003|GLRX3_HUMAN	9	9	9			>sp|O76003|GLRX3_HUMAN Glutaredoxin-3 OS=Homo sapiens GN=GLRX3 PE=1 SV=2	1	9	9	9	30.4	30.4	30.4	37.432	335	335	3.0929e-39	0.47796	0.98589	124.41	17	1138800000	363010000	775750000				319	1277;1575;2838;2866;3957;5199;7242;10584;15410	True;True;True;True;True;True;True;True;True	1337;1652;2977;3007;4158;5461;7608;11295;16385	2424;3067;3068;5212;5213;5214;5215;5264;5265;5266;5267;7319;9787;13777;20731;30174;30175	3606;4571;4572;4573;7504;7505;7506;7507;7576;7577;7578;7579;7580;7581;10523;10524;14127;19999;30049;43580;43581;43582	3606;4573;7507;7578;10523;14127;19999;30049;43582		200		165	1
sp|O76021|RL1D1_HUMAN	sp|O76021|RL1D1_HUMAN	4	4	4			>sp|O76021|RL1D1_HUMAN Ribosomal L1 domain-containing protein 1 OS=Homo sapiens GN=RSL1D1 PE=1 SV=3	1	4	4	4	7.6	7.6	7.6	54.972	490	490	1.9156e-14	0.72556	1.4597	15.833	6	98148000	54138000	44011000				320	4355;13727;13728;14755	True;True;True;True	4571;14597;14598;15694	8085;26603;26604;26605;26606;28834	11638;38327;38328;38329;38330;38331;38332;38333;38334;41618	11638;38329;38332;41618					1
sp|O76064|RNF8_HUMAN	sp|O76064|RNF8_HUMAN	2	2	2			>sp|O76064|RNF8_HUMAN E3 ubiquitin-protein ligase RNF8 OS=Homo sapiens GN=RNF8 PE=1 SV=1	1	2	2	2	4.1	4.1	4.1	55.517	485	485	1.9106e-05	0.47756	0.9971	NaN	1	14883000	9821300	5062000				321	5156;13572	True;True	5414;14435	9713;26295	14020;37893	14020;37893	223	201	55	58	1
sp|O76071|CIAO1_HUMAN	sp|O76071|CIAO1_HUMAN	3	3	3			>sp|O76071|CIAO1_HUMAN Probable cytosolic iron-sulfur protein assembly protein CIAO1 OS=Homo sapiens GN=CIAO1 PE=1 SV=1	1	3	3	3	9.7	9.7	9.7	37.84	339	339	8.901e-07	0.3723	0.71198	13.999	3	25193000	16196000	8997000				322	12448;12491;14707	True;True;True	13249;13295;15646	24203;24266;28744;28745	34980;35061;41493;41494	34980;35061;41494	224		123		1
sp|O94762|RECQ5_HUMAN	sp|O94762|RECQ5_HUMAN	19	19	19			>sp|O94762|RECQ5_HUMAN ATP-dependent DNA helicase Q5 OS=Homo sapiens GN=RECQL5 PE=1 SV=2	1	19	19	19	19.2	19.2	19.2	108.86	991	991	4.3031e-73	0.41385	0.72418	26.691	19	662880000	430010000	232870000				323	1433;1562;1682;2181;3006;3190;3894;4432;5944;6395;6765;6799;7812;9333;11954;12481;12609;13355;14078	True;True;True;True;True;True;True;True;True;True;True;True;True;True;True;True;True;True;True	1505;1639;1765;2287;3162;3353;4093;4654;6256;6726;7116;7151;8203;9972;12723;13284;13416;14203;14204;14971	2791;3040;3253;3254;4117;5507;5869;7215;8225;11415;11416;12229;12906;12907;12962;14905;18306;23225;24249;24463;25913;25914;25915;27443	4168;4169;4527;4528;4823;4824;4825;6012;7894;8382;10386;11843;16648;16649;16650;17820;18788;18789;18790;18791;18867;21578;26667;26668;33573;35038;35335;35336;37372;37373;37374;39598	4168;4528;4823;6012;7894;8382;10386;11843;16650;17820;18790;18867;21578;26668;33573;35038;35335;37373;39598	225;226;227;228;229	202	51;431;434;832;922	39	1
sp|O94776|MTA2_HUMAN	sp|O94776|MTA2_HUMAN	26	26	21			>sp|O94776|MTA2_HUMAN Metastasis-associated protein MTA2 OS=Homo sapiens GN=MTA2 PE=1 SV=1	1	26	26	21	35	35	28.4	75.022	668	668	1.0979e-200	0.42992	0.87738	35.103	48	2618300000	1720900000	897440000				324	723;906;1451;1981;1985;2119;2557;4307;8102;8171;8620;8621;9817;9857;10235;10294;10378;10633;10771;10999;11135;13394;14140;15051;15655;15656	True;True;True;True;True;True;True;True;True;True;True;True;True;True;True;True;True;True;True;True;True;True;True;True;True;True	744;939;1523;2074;2078;2079;2219;2684;4521;4522;8522;8595;9057;9058;10492;10534;10930;10990;11079;11347;11491;11728;11869;14245;15036;16005;16653;16654	1330;1704;2824;3750;3754;3755;3756;3757;3758;3759;3991;3992;3993;4716;4717;7998;7999;8000;8001;15494;15495;15496;15637;15638;15639;15640;15641;16425;16426;19294;19389;20122;20123;20211;20212;20360;20361;20362;20820;21050;21051;21472;21473;21697;25986;25987;27591;29378;29379;29380;30642;30643	1980;2538;4217;5486;5487;5491;5492;5493;5494;5495;5496;5497;5498;5841;5842;5843;5844;6801;6802;6803;11514;11515;11516;11517;11518;22390;22391;22392;22393;22593;22594;22595;22596;22597;22598;22599;22600;22601;23723;23724;23725;28060;28217;29208;29209;29323;29324;29325;29542;29543;29544;30159;30160;30473;30474;30475;31089;31090;31385;31386;37473;37474;37475;39850;39851;42385;42386;42387;42388;44231…	1980;2538;4217;5486;5491;5841;6802;11516;22392;22596;23723;23725;28060;28217;29208;29325;29543;30159;30474;31090;31386;37475;39850;42388;44231;44232	230;231	203;204;205	44;209	235;557;625	1
sp|O94782|UBP1_HUMAN	sp|O94782|UBP1_HUMAN	12	12	12			>sp|O94782|UBP1_HUMAN Ubiquitin carboxyl-terminal hydrolase 1 OS=Homo sapiens GN=USP1 PE=1 SV=1	1	12	12	12	14.8	14.8	14.8	88.206	785	785	1.6932e-42	0.35186	0.63489	25.768	17	361700000	259870000	101840000				325	2430;5826;6063;6117;7369;9978;9988;11054;14156;15241;15521;15716	True;True;True;True;True;True;True;True;True;True;True;True	2552;6137;6379;6435;7740;10662;10672;11786;15052;16204;16505;16715	4514;11130;11131;11643;11730;11731;11732;13990;13991;19598;19611;19612;21563;27624;29755;29756;30388;30741	6541;16038;16039;16998;17118;17119;17120;17121;20291;20292;20293;28497;28514;28515;31208;39901;42911;42912;43874;44377	6541;16039;16998;17119;20292;28497;28514;31208;39901;42911;43874;44377					1
sp|Q15139|KPCD1_HUMAN;sp|O94806|KPCD3_HUMAN	sp|Q15139|KPCD1_HUMAN;sp|O94806|KPCD3_HUMAN	1;1	1;1	1;1			>sp|Q15139|KPCD1_HUMAN Serine/threonine-protein kinase D1 OS=Homo sapiens GN=PRKD1 PE=1 SV=2;>sp|O94806|KPCD3_HUMAN Serine/threonine-protein kinase D3 OS=Homo sapiens GN=PRKD3 PE=1 SV=1	2	1	1	1	1.6	1.6	1.6	101.7	912	912;890	0.0018155	1.4498	2.757	NaN	1	9343000	2986500	6356500				326	12534	TRUE	13339	24332	35155	35155					1
sp|O94842|TOX4_HUMAN;sp|O15405|TOX3_HUMAN;sp|O94900|TOX_HUMAN	sp|O94842|TOX4_HUMAN	4;1;1	4;1;1	4;1;1			>sp|O94842|TOX4_HUMAN TOX high mobility group box family member 4 OS=Homo sapiens GN=TOX4 PE=1 SV=1	3	4	4	4	8.5	8.5	8.5	66.194	621	621;576;526	1.4268e-15	0.39013	0.76833	21.788	6	57083000	39658000	17425000				327	4345;4532;12504;13752	True;True;True;True	4561;4758;13309;14624	8063;8064;8065;8417;24285;24286;26714	11612;11613;11614;11615;12128;35087;35088;38520	11612;12128;35087;38520					1
sp|O94864|ST65G_HUMAN	sp|O94864|ST65G_HUMAN	1	1	1			>sp|O94864|ST65G_HUMAN STAGA complex 65 subunit gamma OS=Homo sapiens GN=SUPT7L PE=1 SV=1	1	1	1	1	3.4	3.4	3.4	46.192	414	414	0.008174	0.35009	0.67736	NaN	1	16131000	11442000	4689600				328	15769	TRUE	16770	30842	44522	44522					1
sp|O94880|PHF14_HUMAN	sp|O94880|PHF14_HUMAN	7	7	7			>sp|O94880|PHF14_HUMAN PHD finger protein 14 OS=Homo sapiens GN=PHF14 PE=1 SV=2	1	7	7	7	8.1	8.1	8.1	100.05	888	888	1.6251e-18	0.38673	0.78213	46.895	8	141090000	97621000	43473000				329	1558;4662;8080;8350;10551;11379;12419	True;True;True;True;True;True;True	1635;4895;8498;8777;11254;12125;13219	3031;8672;15456;15934;20655;20656;22129;22130;24129;24130	4515;12502;22340;22341;22999;29931;29932;29933;31987;31988;31989;34859;34860	4515;12502;22340;22999;29932;31988;34860	232	206	471	431	1
sp|O94888|UBXN7_HUMAN	sp|O94888|UBXN7_HUMAN	3	3	3			>sp|O94888|UBXN7_HUMAN UBX domain-containing protein 7 OS=Homo sapiens GN=UBXN7 PE=1 SV=2	1	3	3	3	8.2	8.2	8.2	54.862	489	489	9.9142e-12	0.34936	0.6737	15.822	3	34864000	24042000	10822000				330	3313;7410;11406	True;True;True	3481;7782;12152	6106;14074;14075;22177	8727;8728;20409;20410;20411;32055	8727;20409;32055					1
sp|O94906|PRP6_HUMAN	sp|O94906|PRP6_HUMAN	8	8	8			>sp|O94906|PRP6_HUMAN Pre-mRNA-processing factor 6 OS=Homo sapiens GN=PRPF6 PE=1 SV=1	1	8	8	8	8.9	8.9	8.9	106.92	941	941	3.1071e-21	0.58268	1.1754	21.484	9	325980000	193590000	132400000				331	167;515;657;1521;2483;3036;5919;9768	True;True;True;True;True;True;True;True	171;530;678;1595;2607;3193;6231;10441	293;922;1201;2943;2944;4597;5552;11375;19195;19196;19197	477;1360;1778;4388;4389;6637;6638;7950;16597;27911;27912;27913;27914;27915;27916	477;1360;1778;4388;6638;7950;16597;27916					1
sp|O94979|SC31A_HUMAN	sp|O94979|SC31A_HUMAN	1	1	1			>sp|O94979|SC31A_HUMAN Protein transport protein Sec31A OS=Homo sapiens GN=SEC31A PE=1 SV=3	1	1	1	1	1.1	1.1	1.1	133.01	1220	1220	1.6868e-05	0.7253	1.3209	NaN	1	3592700	1995400	1597300				332	10853	TRUE	11577	21227	30747	30747					1
sp|O95071|UBR5_HUMAN	sp|O95071|UBR5_HUMAN	19	19	19			>sp|O95071|UBR5_HUMAN E3 ubiquitin-protein ligase UBR5 OS=Homo sapiens GN=UBR5 PE=1 SV=2	1	19	19	19	8.1	8.1	8.1	309.35	2799	2799	9.3332e-64	0.52092	1.0315	37.972	21	278280000	185150000	93129000				333	146;1318;1571;1598;4409;4727;6033;6164;7779;7998;8371;9979;10527;10922;13978;14492;14533;14711;15628	True;True;True;True;True;True;True;True;True;True;True;True;True;True;True;True;True;True;True	149;1383;1648;1676;4628;4964;6348;6486;8168;8398;8798;10663;11230;11648;14862;15410;15457;15650;16622	257;2522;3060;3121;8177;8792;11589;11841;11842;14848;15274;15970;15971;19599;19600;20612;21342;27233;28317;28318;28400;28401;28750;30592;30593	418;3756;4560;4650;4651;11764;12686;16914;17276;17277;21500;22080;23051;23052;28498;28499;28500;28501;29876;30909;39297;40897;40898;40899;40900;41009;41010;41011;41501;44161;44162;44163	418;3756;4560;4650;11764;12686;16914;17276;21500;22080;23051;28499;29876;30909;39297;40899;41011;41501;44161	233;234;235	207	730;1093;2267	2272	1
sp|O95104|SFR15_HUMAN	sp|O95104|SFR15_HUMAN	5	2	2			>sp|O95104|SFR15_HUMAN Splicing factor, arginine/serine-rich 15 OS=Homo sapiens GN=SCAF4 PE=1 SV=3	1	5	2	2	3.8	1.6	1.6	125.87	1147	1147	2.86e-12	0.72323	1.4099	71.483	2	34759000	19707000	15052000				334	5036;5145;13606;14511;14723	True;False;True;False;False	5285;5401;14470;15431;15662	9453;9680;26368;28358;28359;28772;28773;28774	13647;13976;37999;40955;40956;40957;41532;41533;41534;41535;41536;41537	13647;13976;37999;40957;41532					1
sp|O95155|UBE4B_HUMAN	sp|O95155|UBE4B_HUMAN	2	2	2			>sp|O95155|UBE4B_HUMAN Ubiquitin conjugation factor E4 B OS=Homo sapiens GN=UBE4B PE=1 SV=1	1	2	2	2	2.5	2.5	2.5	146.18	1302	1302	0.00010308	0.33199	0.59763	NaN	1	3070800	2466800	603930				335	7038;8861	True;True	7399;9328	13389;16948	19459;24492	19459;24492	236	208	448	447	1
sp|O95183|VAMP5_HUMAN	sp|O95183|VAMP5_HUMAN	1	1	1			>sp|O95183|VAMP5_HUMAN Vesicle-associated membrane protein 5 OS=Homo sapiens GN=VAMP5 PE=1 SV=1	1	1	1	1	6	6	6	12.805	116	116	0.0032062	0.58314	1.156	1.4257	2	190110000	117410000	72696000				336	7026	TRUE	7387	13365;13366	19429;19430	19430					1
sp|O95218|ZRAB2_HUMAN	sp|O95218|ZRAB2_HUMAN	8	8	8			>sp|O95218|ZRAB2_HUMAN Zinc finger Ran-binding domain-containing protein 2 OS=Homo sapiens GN=ZRANB2 PE=1 SV=2	1	8	8	8	24.8	24.8	24.8	37.404	330	330	4.4161e-29	0.41679	0.87471	18.927	8	704940000	512450000	192490000				337	469;1446;1641;4299;11141;12706;12949;15535	True;True;True;True;True;True;True;True	484;1518;1723;4513;11875;13515;13772;16519	817;2812;2813;2814;2815;2816;3193;3194;7988;21704;24632;25098;30408	1184;4196;4197;4198;4199;4200;4201;4202;4203;4204;4205;4206;4207;4746;4747;11501;31395;31396;35558;36220;36221;43900	1184;4207;4746;11501;31395;35558;36221;43900	237;238;239;240;241		20;71;74;85;88		1
sp|O95232|LC7L3_HUMAN	sp|O95232|LC7L3_HUMAN	8	8	8			>sp|O95232|LC7L3_HUMAN Luc7-like protein 3 OS=Homo sapiens GN=LUC7L3 PE=1 SV=2	1	8	8	8	17.6	17.6	17.6	51.466	432	432	1.0449e-63	0.5321	0.98808	73.312	8	422990000	237560000	185440000				338	1371;5548;7066;7067;9570;13967;15592;15784	True;True;True;True;True;True;True;True	1440;5837;7428;7429;10226;14849;14850;16577;16786	2668;10583;13444;13445;18794;27215;27216;30512;30864	3983;3984;15267;19531;19532;19533;19534;27339;27340;39272;39273;44045;44553	3983;15267;19532;19533;27339;39273;44045;44553	242;243	209	40;43	213	1
sp|O95235|KI20A_HUMAN	sp|O95235|KI20A_HUMAN	4	4	4			>sp|O95235|KI20A_HUMAN Kinesin-like protein KIF20A OS=Homo sapiens GN=KIF20A PE=1 SV=1	1	4	4	4	4.6	4.6	4.6	100.28	890	890	3.1608e-08	0.45302	0.88652	36.921	5	26917000	17260000	9657200				339	4175;9826;11744;14113	True;True;True;True	4382;10501;12508;15007	7738;19306;22833;27527;27528	11130;11131;28077;33016;39730;39731;39732	11131;28077;33016;39731					1
sp|O95239|KIF4A_HUMAN;sp|Q2VIQ3|KIF4B_HUMAN;sp|Q6ZMV9|KIF6_HUMAN;sp|Q9Y496|KIF3A_HUMAN	sp|O95239|KIF4A_HUMAN;sp|Q2VIQ3|KIF4B_HUMAN	24;12;1;1	24;12;1;1	24;12;1;1			>sp|O95239|KIF4A_HUMAN Chromosome-associated kinesin KIF4A OS=Homo sapiens GN=KIF4A PE=1 SV=3;>sp|Q2VIQ3|KIF4B_HUMAN Chromosome-associated kinesin KIF4B OS=Homo sapiens GN=KIF4B PE=1 SV=2	4	24	24	24	24.4	24.4	24.4	139.88	1232	1232;1234;814;699	1.5039e-117	0.44676	0.89109	24.822	34	1179900000	811990000	367870000				340	1999;2230;4328;4552;4796;5491;5600;6520;7253;7537;7674;7951;8546;9829;10475;11283;12250;12862;13412;13641;14308;14615;15256;15568	True;True;True;True;True;True;True;True;True;True;True;True;True;True;True;True;True;True;True;True;True;True;True;True	2095;2337;4544;4779;5035;5777;5890;6855;7619;7919;8060;8349;8982;10504;11178;12025;13039;13679;14263;14507;14508;15208;15541;15542;16221;16553	3779;4198;8035;8454;8944;10409;10674;10675;12463;13792;14375;14376;14639;14640;15191;16302;16303;19313;20533;20534;21960;21961;23756;24929;26022;26430;26431;26432;26433;27927;27928;27929;27930;27931;27932;28549;28550;28551;29784;30464	5529;6121;11571;11572;11573;12181;12917;12918;12919;14991;15391;15392;15393;15394;18155;20018;20835;20836;21214;21215;21216;21972;23538;23539;23540;23541;28090;29771;29772;31747;31748;34318;35970;35971;37523;38082;38083;38084;38085;38086;40316;40317;40318;40319;40320;40321;40322;40323;41213;41214;41215;41216;41217;42953;43972	5529;6121;11572;12181;12917;14991;15391;18155;20018;20835;21214;21972;23539;28090;29771;31748;34318;35970;37523;38083;40321;41213;42953;43972	244;245;246	210;211;212	312;443;1159	205;309;943	1
sp|O95251|KAT7_HUMAN	sp|O95251|KAT7_HUMAN	4	4	4			>sp|O95251|KAT7_HUMAN Histone acetyltransferase KAT7 OS=Homo sapiens GN=KAT7 PE=1 SV=1	1	4	4	4	8.8	8.8	8.8	70.642	611	611	7.9971e-11	0.40843	0.7679	28.027	4	62894000	43150000	19745000				341	2705;4962;8246;10240	True;True;True;True	2838;5208;8672;10935	4980;9317;15766;15767;20132	7185;7186;13471;22768;22769;22770;29219	7185;13471;22768;29219					1
sp|O95295|SNAPN_HUMAN	sp|O95295|SNAPN_HUMAN	1	1	1			>sp|O95295|SNAPN_HUMAN SNARE-associated protein Snapin OS=Homo sapiens GN=SNAPIN PE=1 SV=1	1	1	1	1	10.3	10.3	10.3	14.874	136	136	4.1083e-08	1.0681	1.906	NaN	1	15506000	7792200	7714300				342	15120	TRUE	16078	29524	42596	42596					1
sp|O95336|6PGL_HUMAN	sp|O95336|6PGL_HUMAN	1	1	1			>sp|O95336|6PGL_HUMAN 6-phosphogluconolactonase OS=Homo sapiens GN=PGLS PE=1 SV=2	1	1	1	1	4.7	4.7	4.7	27.547	258	258	0.00010774	0.38193	0.75258	26.53	2	13580000	9698100	3882300				343	14993	TRUE	15942	29265;29266	42243;42244;42245	42244					1
sp|O95340|PAPS2_HUMAN	sp|O95340|PAPS2_HUMAN	5	3	3			>sp|O95340|PAPS2_HUMAN Bifunctional 3-phosphoadenosine 5-phosphosulfate synthase 2 OS=Homo sapiens GN=PAPSS2 PE=1 SV=2	1	5	3	3	8.8	5.4	5.4	69.5	614	614	1.1915e-24	0.3831	0.73246	31.454	3	46935000	31385000	15550000				344	3908;4554;4943;8560;9592	False;False;True;True;True	4107;4781;5189;8997;10250	7231;7232;8456;9276;16320;18833	10409;10410;12183;13409;23563;27396	10409;12183;13409;23563;27396	135		43		1
sp|O95347|SMC2_HUMAN	sp|O95347|SMC2_HUMAN	31	31	31			>sp|O95347|SMC2_HUMAN Structural maintenance of chromosomes protein 2 OS=Homo sapiens GN=SMC2 PE=1 SV=2	1	31	31	31	28	28	28	135.65	1197	1197	8.2433e-186	0.52944	1.0415	49.949	49	1968200000	1025100000	943130000				345	745;1650;1998;2179;3604;3736;4378;4912;5563;5744;6290;6373;6644;7708;7717;8226;9432;9563;9799;10661;10876;11644;12141;12202;12351;12559;12811;12995;13017;13739;15721	True;True;True;True;True;True;True;True;True;True;True;True;True;True;True;True;True;True;True;True;True;True;True;True;True;True;True;True;True;True;True	767;1732;2094;2285;3790;3927;4595;5156;5852;6040;6618;6703;6984;8095;8104;8651;10077;10217;10474;11376;11601;12399;12927;12990;13147;13366;13626;13819;13841;14611;16720	1365;1366;3204;3778;4115;6645;6646;6922;6923;8128;8129;8130;8131;8132;9174;10610;10964;10965;12050;12202;12680;14709;14723;15726;18494;18754;18755;19263;19264;20860;21264;22612;22613;22614;23563;23564;23676;23912;24372;24818;24819;24820;25186;25187;25224;26679;26680;26681;30748;30749	2027;2028;2029;2030;4758;5527;5528;6010;9497;9498;9963;9964;11696;11697;11698;11699;11700;11701;11702;13231;15306;15803;15804;17560;17787;18459;21308;21309;21327;22717;26929;27266;27267;27268;28015;28016;28017;28018;30216;30798;32682;32683;32684;32685;32686;32687;34052;34053;34054;34209;34210;34521;35210;35211;35814;35815;35816;35817;35818;36339;36340;36390;36391;38470;38471;38472;38473;44386;443…	2030;4758;5527;6010;9497;9963;11701;13231;15306;15803;17560;17787;18459;21308;21327;22717;26929;27266;28015;30216;30798;32686;34052;34209;34521;35211;35815;36339;36390;38470;44387	247		585		1
sp|O95372|LYPA2_HUMAN	sp|O95372|LYPA2_HUMAN	2	2	2			>sp|O95372|LYPA2_HUMAN Acyl-protein thioesterase 2 OS=Homo sapiens GN=LYPLA2 PE=1 SV=1	1	2	2	2	6.9	6.9	6.9	24.737	231	231	0.00036932	0.58749	1.1826	21.807	2	43598000	27069000	16529000				346	3342;5868	True;True	3513;6180	6173;11285	8834;16443	8834;16443		213		68	1
sp|O95373|IPO7_HUMAN	sp|O95373|IPO7_HUMAN	13	13	13			>sp|O95373|IPO7_HUMAN Importin-7 OS=Homo sapiens GN=IPO7 PE=1 SV=1	1	13	13	13	13.2	13.2	13.2	119.52	1038	1038	3.1087e-55	0.57538	1.1332	32.982	14	394250000	242230000	152020000				347	337;574;3071;3450;3475;4162;4677;10169;10532;10533;11351;13253;15474	True;True;True;True;True;True;True;True;True;True;True;True;True	348;591;3230;3627;3652;4369;4912;10861;11235;11236;12097;14091;16453	596;597;598;1033;5613;5614;6372;6412;7712;8702;20005;20619;20620;20621;22081;25711;30284;30285	897;898;899;900;901;1521;8043;8044;9112;9175;11092;11093;12555;29063;29883;29884;29885;31917;37109;43721;43722	897;1521;8043;9112;9175;11093;12555;29063;29883;29885;31917;37109;43721	248;249		415;757		1
sp|O95376|ARI2_HUMAN	sp|O95376|ARI2_HUMAN	2	2	2			>sp|O95376|ARI2_HUMAN E3 ubiquitin-protein ligase ARIH2 OS=Homo sapiens GN=ARIH2 PE=1 SV=1	1	2	2	2	6.7	6.7	6.7	57.818	493	493	3.0519e-44	0.32419	0.60339	28.014	3	34367000	23474000	10893000				348	13320;15533	True;True	14165;16517	25840;25841;30406	37278;37279;43898	37278;43898					1
sp|O95391|SLU7_HUMAN	sp|O95391|SLU7_HUMAN	1	1	1			>sp|O95391|SLU7_HUMAN Pre-mRNA-splicing factor SLU7 OS=Homo sapiens GN=SLU7 PE=1 SV=2	1	1	1	1	2.2	2.2	2.2	68.386	586	586	1.7272e-05	0.35175	0.66361	NaN	1	10032000	7749300	2282800				349	10714	TRUE	11433	20951	30336;30337	30336					1
sp|O95400|CD2B2_HUMAN	sp|O95400|CD2B2_HUMAN	5	5	5			>sp|O95400|CD2B2_HUMAN CD2 antigen cytoplasmic tail-binding protein 2 OS=Homo sapiens GN=CD2BP2 PE=1 SV=1	1	5	5	5	12.6	12.6	12.6	37.646	341	341	2.7779e-18	0.47788	0.91272	13.365	5	146450000	97747000	48707000				350	3100;3101;4436;6591;8407	True;True;True;True;True	3259;3260;4658;6928;8837	5697;5698;5699;8232;12579;16038	8141;8142;8143;11851;18313;23163	8141;8142;11851;18313;23163					1
sp|O95409|ZIC2_HUMAN;sp|O60481|ZIC3_HUMAN;sp|Q15915|ZIC1_HUMAN;sp|Q8N9L1|ZIC4_HUMAN	sp|O95409|ZIC2_HUMAN;sp|O60481|ZIC3_HUMAN;sp|Q15915|ZIC1_HUMAN;sp|Q8N9L1|ZIC4_HUMAN	2;1;1;1	2;1;1;1	2;1;1;1			>sp|O95409|ZIC2_HUMAN Zinc finger protein ZIC 2 OS=Homo sapiens GN=ZIC2 PE=1 SV=2;>sp|O60481|ZIC3_HUMAN Zinc finger protein ZIC 3 OS=Homo sapiens GN=ZIC3 PE=1 SV=1;>sp|Q15915|ZIC1_HUMAN Zinc finger protein ZIC 1 OS=Homo sapiens GN=ZIC1 PE=2 SV=2;>sp|Q8N9L1	4	2	2	2	3	3	3	55.005	532	532;467;447;334	4.0433e-05	0.32271	0.64145	21.81	2	22544000	14952000	7591700				351	7477;8674	True;True	7855;9113	14260;16531	20676;20677;23886	20676;23886					1
sp|O95433|AHSA1_HUMAN	sp|O95433|AHSA1_HUMAN	5	5	5			>sp|O95433|AHSA1_HUMAN Activator of 90 kDa heat shock protein ATPase homolog 1 OS=Homo sapiens GN=AHSA1 PE=1 SV=1	1	5	5	5	21.6	21.6	21.6	38.274	338	338	1.8245e-19	0.43142	0.87103	18.33	6	282780000	199870000	82910000				352	3073;6095;12780;13406;14123	True;True;True;True;True	3232;6413;13594;14257;15017	5616;11689;24759;26010;27553;27554	8046;17060;35720;37508;39786;39787;39788;39789	8046;17060;35720;37508;39788					1
sp|O95453|PARN_HUMAN	sp|O95453|PARN_HUMAN	2	2	2			>sp|O95453|PARN_HUMAN Poly(A)-specific ribonuclease PARN OS=Homo sapiens GN=PARN PE=1 SV=1	1	2	2	2	4.2	4.2	4.2	73.45	639	639	3.3174e-05	0.60053	1.2482	23.988	3	10861000	6729000	4132200				353	14267;14620	True;True	15166;15548	27852;27853;27854;28561	40213;40214;40215;40216;41228	40214;41228					1
sp|O95456|PSMG1_HUMAN	sp|O95456|PSMG1_HUMAN	2	2	2			>sp|O95456|PSMG1_HUMAN Proteasome assembly chaperone 1 OS=Homo sapiens GN=PSMG1 PE=1 SV=1	1	2	2	2	7.3	7.3	7.3	32.854	288	288	3.5782e-15	0.39726	0.75736	14.994	2	58445000	40631000	17814000				354	13477;14084	True;True	14335;14977	26135;26136;27449	37688;37689;39606	37689;39606	250		157		1
sp|O95551|TYDP2_HUMAN	sp|O95551|TYDP2_HUMAN	3	3	3			>sp|O95551|TYDP2_HUMAN Tyrosyl-DNA phosphodiesterase 2 OS=Homo sapiens GN=TDP2 PE=1 SV=1	1	3	3	3	9.1	9.1	9.1	40.929	362	362	2.6809e-18	0.33456	0.66645	29.243	5	136410000	95249000	41163000				355	2374;11779;12158	True;True;True	2493;12544;12944	4431;22905;22906;23602;23603	6436;33108;33109;34110;34111	6436;33108;34110					1
sp|O95602|RPA1_HUMAN	sp|O95602|RPA1_HUMAN	7	7	6			>sp|O95602|RPA1_HUMAN DNA-directed RNA polymerase I subunit RPA1 OS=Homo sapiens GN=POLR1A PE=1 SV=2	1	7	7	6	5.1	5.1	4.5	194.81	1720	1720	2.1557e-16	0.48259	0.98607	3.5758	2	21471000	14344000	7126900				356	2619;5450;7552;9415;11886;12479;13360	True;True;True;True;True;True;True	2748;5729;7934;10059;12653;13282;14210	4815;10280;14403;18468;23108;23109;24247;25927	6944;6945;14802;20868;26892;33408;33409;35035;37390	6945;14802;20868;26892;33408;35035;37390	251;252;253	214;215	582;822;937	1263;1264	1
sp|O95619|YETS4_HUMAN	sp|O95619|YETS4_HUMAN	3	3	3			>sp|O95619|YETS4_HUMAN YEATS domain-containing protein 4 OS=Homo sapiens GN=YEATS4 PE=1 SV=1	1	3	3	3	15.9	15.9	15.9	26.499	227	227	3.8629e-11	0.50038	0.98925	47.818	3	25096000	15513000	9583100				357	4756;7530;8824	True;True;True	4995;7910;9277	8867;14351;16843	12808;20805;24341;24342	12808;20805;24341					1
sp|O95677|EYA4_HUMAN	sp|O95677|EYA4_HUMAN	3	3	2			>sp|O95677|EYA4_HUMAN Eyes absent homolog 4 OS=Homo sapiens GN=EYA4 PE=1 SV=2	1	3	3	2	6.1	6.1	4.4	69.504	639	639	1.0624e-07	0.27096	0.5539	18.126	4	21991000	17927000	4063800				358	9737;11913;14504	True;True;True	10410;12681;15423	19120;19121;23156;28343;28344;28345	27803;27804;33480;40937;40938;40939	27803;33480;40939					1
sp|O95696|BRD1_HUMAN;sp|Q9ULD4|BRPF3_HUMAN	sp|O95696|BRD1_HUMAN	9;1	9;1	8;0			>sp|O95696|BRD1_HUMAN Bromodomain-containing protein 1 OS=Homo sapiens GN=BRD1 PE=1 SV=1	2	9	9	8	7.8	7.8	7.2	119.52	1058	1058;1205	5.4704e-20	0.53632	1.0084	45.825	10	132020000	75718000	56302000				359	1744;5105;5258;7862;8323;8336;8564;11069;11113	True;True;True;True;True;True;True;True;True	1829;5360;5524;8255;8750;8763;9001;11801;11847	3347;9603;9884;9885;9886;14993;15894;15912;16327;21587;21661	4946;13868;14253;14254;14255;21692;22939;22962;23575;23576;31245;31342	4946;13868;14254;21692;22939;22962;23575;31245;31342	254		937		1
sp|O95707|RPP29_HUMAN	sp|O95707|RPP29_HUMAN	1	1	1			>sp|O95707|RPP29_HUMAN Ribonuclease P protein subunit p29 OS=Homo sapiens GN=POP4 PE=1 SV=2	1	1	1	1	4.5	4.5	4.5	25.424	220	220	0.0036883	0.38857	0.72632	NaN	1	9964000	7203000	2760900				360	7328	TRUE	7698	13913	20183	20183					1
sp|O95757|HS74L_HUMAN	sp|O95757|HS74L_HUMAN	23	20	18			>sp|O95757|HS74L_HUMAN Heat shock 70 kDa protein 4L OS=Homo sapiens GN=HSPA4L PE=1 SV=3	1	23	20	18	34.4	29.8	27.3	94.511	839	839	4.8783e-106	0.5087	0.92745	93.216	16	614440000	201730000	412720000				361	579;1116;1983;2577;3891;5373;5952;6763;7707;8046;8055;8110;8431;8795;8982;9291;9368;9458;10882;11306;11425;11530;12495	True;True;True;True;False;True;True;True;True;False;True;True;True;True;False;True;True;True;True;True;True;True;True	596;1173;2076;2704;4090;5646;6264;7114;8094;8456;8469;8470;8531;8861;9241;9506;9930;10009;10107;11607;12048;12171;12281;13299	1045;2141;2142;3752;4752;7208;7209;7210;7211;10125;11435;12904;14708;15383;15404;15405;15507;16079;16783;16784;17279;17280;18234;18372;18542;18543;18544;21281;21282;21994;22206;22391;24271	1537;3220;3221;5489;6851;6852;10377;10378;10379;10380;10381;14590;16677;18785;18786;21307;22240;22241;22272;22273;22274;22408;23213;24269;24270;24944;24945;24946;26537;26754;26991;26992;26993;26994;30821;30822;31794;32092;32362;35070	1537;3220;5489;6851;10379;14590;16677;18785;21307;22240;22273;22408;23213;24269;24946;26537;26754;26992;30822;31794;32092;32362;35070	255;256;257;258;259;260;261;262	216;217	140;167;245;270;290;310;376;380	171;277	1
sp|O95758|PTBP3_HUMAN	sp|O95758|PTBP3_HUMAN	5	1	1			>sp|O95758|PTBP3_HUMAN Polypyrimidine tract-binding protein 3 OS=Homo sapiens GN=PTBP3 PE=1 SV=2	1	5	1	1	7.1	1.4	1.4	59.689	552	552	1.9565e-20	NaN	NaN	NaN	0	0	0	0	+			362	2628;4963;5532;8585;15003	False;True;False;False;False	2758;5209;5820;9022;15955;15956	4831;4832;9318;10543;16363;16364;29291;29292;29293;29294;29295;29296	6970;6971;6972;6973;13472;15207;15208;23639;23640;23641;23642;42274;42275;42276;42277;42278;42279;42280;42281;42282;42283	6972;13472;15208;23639;42281		218		90	1
sp|O95785|WIZ_HUMAN	sp|O95785|WIZ_HUMAN	35	35	35			>sp|O95785|WIZ_HUMAN Protein Wiz OS=Homo sapiens GN=WIZ PE=1 SV=2	1	35	35	35	21.9	21.9	21.9	178.67	1651	1651	0	0.33155	0.65127	32.099	81	5567500000	4060400000	1507100000				363	33;318;715;2509;2885;3744;4055;4056;4889;6468;6624;6850;7257;7733;7930;9061;9753;10102;10110;10125;10200;10493;10574;10575;10590;11111;11224;11738;11739;12092;12101;12118;12563;13350;13795	True;True;True;True;True;True;True;True;True;True;True;True;True;True;True;True;True;True;True;True;True;True;True;True;True;True;True;True;True;True;True;True;True;True;True	34;329;736;2635;3027;3936;4260;4261;5132;6802;6964;7203;7623;8121;8328;9616;9617;10426;10790;10798;10814;10895;11196;11279;11280;11281;11301;11845;11961;12500;12501;12874;12884;12902;13370;14196;14667	57;58;59;60;573;1315;4641;4642;5299;5300;5301;6936;6937;6938;7499;7500;7501;7502;7503;7504;9124;9125;12379;12380;12646;12647;13040;13797;13798;13799;13800;13801;14750;15148;17462;17463;17464;17465;17466;17467;17468;17469;17470;19151;19152;19153;19154;19898;19899;19907;19908;19927;19928;20061;20062;20063;20064;20065;20561;20701;20702;20703;20704;20739;21659;21839;21840;22817;22818;23472;23483;2350…	82;83;84;85;86;87;88;89;90;868;869;1962;6695;6696;7619;7620;7621;7622;7623;9984;9985;9986;9987;9988;10785;10786;10787;10788;10789;10790;10791;10792;13164;13165;13166;18042;18043;18044;18045;18411;18412;18413;18414;18977;20024;20025;20026;20027;20028;20029;20030;20031;20032;21358;21911;25191;25192;25193;25194;25195;25196;25197;25198;25199;25200;25201;25202;25203;27845;27846;27847;27848;27849;27850…	87;869;1962;6696;7622;9987;10785;10788;13165;18043;18414;18977;20031;21358;21911;25202;27845;28913;28925;28947;29134;29806;30002;30005;30057;31340;31577;32992;32993;33921;33935;33975;35228;37358;38653	263	219;220;221;222;223	1279	1069;1113;1114;1253;1626	1
sp|O95793|STAU1_HUMAN	sp|O95793|STAU1_HUMAN	1	1	1			>sp|O95793|STAU1_HUMAN Double-stranded RNA-binding protein Staufen homolog 1 OS=Homo sapiens GN=STAU1 PE=1 SV=2	1	1	1	1	2.1	2.1	2.1	63.182	577	577	0.0010327	0.80244	1.595	NaN	1	9561100	4520500	5040600				364	9240	TRUE	9872	17975	25931	25931					1
sp|O95801|TTC4_HUMAN	sp|O95801|TTC4_HUMAN	3	3	3			>sp|O95801|TTC4_HUMAN Tetratricopeptide repeat protein 4 OS=Homo sapiens GN=TTC4 PE=1 SV=3	1	3	3	3	14.2	14.2	14.2	44.678	387	387	1.5136e-15	0.48326	0.85113	20.538	3	52663000	32706000	19958000				365	19;8389;12393	True;True;True	20;8819;13189	35;36;16010;23987	45;46;47;23115;34634	46;23115;34634	264		238		1
sp|O95816|BAG2_HUMAN	sp|O95816|BAG2_HUMAN	2	2	2			>sp|O95816|BAG2_HUMAN BAG family molecular chaperone regulator 2 OS=Homo sapiens GN=BAG2 PE=1 SV=1	1	2	2	2	10.4	10.4	10.4	23.772	211	211	4.7098e-12	0.57481	1.0252	NaN	1	8944600	5908300	3036300				366	3626;11039	True;True	3813;11771	6679;21541	9545;31183	9545;31183	265		162		1
sp|Q9UKE5|TNIK_HUMAN;sp|Q8N4C8|MINK1_HUMAN;sp|O95819|M4K4_HUMAN	sp|Q9UKE5|TNIK_HUMAN;sp|Q8N4C8|MINK1_HUMAN;sp|O95819|M4K4_HUMAN	1;1;1	1;1;1	1;1;1			>sp|Q9UKE5|TNIK_HUMAN TRAF2 and NCK-interacting protein kinase OS=Homo sapiens GN=TNIK PE=1 SV=1;>sp|Q8N4C8|MINK1_HUMAN Misshapen-like kinase 1 OS=Homo sapiens GN=MINK1 PE=1 SV=2;>sp|O95819|M4K4_HUMAN Mitogen-activated protein kinase kinase kinase kinase 4	3	1	1	1	0.5	0.5	0.5	154.94	1360	1360;1332;1239	0.014689	NaN	NaN	NaN	0	0	0	0				367	770	TRUE	794	1422	2109	2109					1
sp|O95831|AIFM1_HUMAN	sp|O95831|AIFM1_HUMAN	2	2	2			>sp|O95831|AIFM1_HUMAN Apoptosis-inducing factor 1, mitochondrial OS=Homo sapiens GN=AIFM1 PE=1 SV=1	1	2	2	2	4.4	4.4	4.4	66.9	613	613	4.6671e-06	0.55534	1.0972	42.701	2	31085000	22064000	9021100				368	5988;14637	True;True	6302;15571	11495;28605	16758;16759;41297	16759;41297					1
sp|O95861|BPNT1_HUMAN	sp|O95861|BPNT1_HUMAN	6	6	6			>sp|O95861|BPNT1_HUMAN 3(2),5-bisphosphate nucleotidase 1 OS=Homo sapiens GN=BPNT1 PE=1 SV=1	1	6	6	6	25.6	25.6	25.6	33.392	308	308	2.6767e-36	0.45264	0.88414	81.626	8	263450000	149610000	113840000				369	555;1200;5514;8606;8726;12693	True;True;True;True;True;True	572;1258;5802;9043;9168;9169;13502	999;1000;1001;1002;2298;10498;10499;16403;16404;16639;16640;16641;24615	1477;1478;1479;1480;1481;1482;3434;15141;15142;15143;15144;23694;23695;23696;23697;24053;24054;24055;35538	1477;3434;15144;23696;24054;35538	266;267;268	224	42;206;243	210	1
sp|O95980|RECK_HUMAN	sp|O95980|RECK_HUMAN	1	1	1			>sp|O95980|RECK_HUMAN Reversion-inducing cysteine-rich protein with Kazal motifs OS=Homo sapiens GN=RECK PE=1 SV=1	1	1	1	1	1.8	1.8	1.8	106.46	971	971	0.012052	NaN	NaN	NaN	0	0	0	0				370	6346	TRUE	6675	12164	17734	17734	269	225	415	409	1
sp|O95983|MBD3_HUMAN	sp|O95983|MBD3_HUMAN	5	5	4			>sp|O95983|MBD3_HUMAN Methyl-CpG-binding domain protein 3 OS=Homo sapiens GN=MBD3 PE=1 SV=1	1	5	5	4	19.9	19.9	17.5	32.844	291	291	2.6779e-43	0.43694	0.82009	32.206	5	219880000	152710000	67174000				371	4252;8409;9769;11741;14849	True;True;True;True;True	4466;8839;10442;12505;15791	7907;7908;16040;19198;22829;29005	11382;11383;11384;11385;23165;23166;27917;27918;33010;41851	11385;23166;27918;33010;41851	270		215		1
sp|O96017|CHK2_HUMAN	sp|O96017|CHK2_HUMAN	5	5	5			>sp|O96017|CHK2_HUMAN Serine/threonine-protein kinase Chk2 OS=Homo sapiens GN=CHEK2 PE=1 SV=1	1	5	5	5	15.3	15.3	15.3	60.914	543	543	9.4726e-23	0.4484	0.92323	14.22	5	80116000	56999000	23117000				372	5647;6431;13109;13142;13452	True;True;True;True;True	5937;6763;13939;13972;14307	10763;12292;12293;25415;25466;25467;26092;26093	15522;17910;17911;17912;36682;36754;36755;37625;37626	15522;17910;36682;36754;37625	271;272		231;385		1
sp|O96019|ACL6A_HUMAN;sp|O94805|ACL6B_HUMAN	sp|O96019|ACL6A_HUMAN	6;1	6;1	6;1			>sp|O96019|ACL6A_HUMAN Actin-like protein 6A OS=Homo sapiens GN=ACTL6A PE=1 SV=1	2	6	6	6	15.9	15.9	15.9	47.46	429	429;426	2.2825e-38	0.53909	1.0397	12.186	8	546420000	352380000	194050000				373	7559;7722;10328;11362;12073;12685	True;True;True;True;True;True	7941;8110;11026;12108;12854;12855;13494	14426;14427;14735;20272;22102;22103;23439;23440;23441;24599;24600	20905;20906;21341;29412;29413;31949;31950;33877;33878;33879;33880;33881;35518;35519	20905;21341;29413;31950;33878;35519	273	226;227	206	122;204	1
sp|O96028|NSD2_HUMAN	sp|O96028|NSD2_HUMAN	2	2	2			>sp|O96028|NSD2_HUMAN Probable histone-lysine N-methyltransferase NSD2 OS=Homo sapiens GN=WHSC1 PE=1 SV=1	1	2	2	2	2	2	2	152.26	1365	1365	1.9154e-16	0.55855	1.0804	NaN	1	23326000	15113000	8212700				374	6441;10891	True;True	6773;11616	12310;21291	17936;30831	17936;30831	274		464		1
sp|P00338|LDHA_HUMAN	sp|P00338|LDHA_HUMAN	11	11	9			>sp|P00338|LDHA_HUMAN L-lactate dehydrogenase A chain OS=Homo sapiens GN=LDHA PE=1 SV=2	1	11	11	9	31.6	31.6	26.2	36.688	332	332	3.1812e-86	0.54363	1.1134	10.253	21	1966200000	1251700000	714450000				375	2357;3439;6180;8094;8642;10875;11212;13146;14230;14265;14995	True;True;True;True;True;True;True;True;True;True;True	2475;3616;6502;8513;9079;11600;11949;13976;15129;15164;15944	4402;6348;6349;6350;6351;6352;11868;15478;16464;16465;16466;21263;21820;21821;25473;27776;27777;27778;27846;27847;27848;27849;27850;29268;29269;29270	6399;6400;9073;9074;9075;9076;9077;9078;9079;9080;9081;17315;17316;22371;23774;23775;23776;23777;23778;30797;31549;31550;31551;31552;31553;36764;40104;40105;40106;40107;40108;40205;40206;40207;40208;40209;40210;40211;42247;42248;42249;42250	6399;9078;17315;22371;23776;30797;31551;36764;40106;40211;42247	275	228	163	276	1
sp|P00390|GSHR_HUMAN	sp|P00390|GSHR_HUMAN	2	2	2			>sp|P00390|GSHR_HUMAN Glutathione reductase, mitochondrial OS=Homo sapiens GN=GSR PE=1 SV=2	1	2	2	2	5.7	5.7	5.7	56.256	522	522	1.2662e-12	0.45878	0.94372	35.695	4	55351000	35720000	19630000				376	836;4136	True;True	865;4342	1556;1557;1558;7656	2304;2305;2306;2307;2308;11017	2307;11017					1
sp|P00403|COX2_HUMAN	sp|P00403|COX2_HUMAN	1	1	1			>sp|P00403|COX2_HUMAN Cytochrome c oxidase subunit 2 OS=Homo sapiens GN=MT-CO2 PE=1 SV=1	1	1	1	1	4.4	4.4	4.4	25.565	227	227	0.0032997	0.55425	1.085	NaN	1	6149800	3697300	2452500				377	15111	TRUE	16069	29511	42579	42579					1
sp|P00491|PNPH_HUMAN	sp|P00491|PNPH_HUMAN	4	4	4			>sp|P00491|PNPH_HUMAN Purine nucleoside phosphorylase OS=Homo sapiens GN=PNP PE=1 SV=2	1	4	4	4	15.9	15.9	15.9	32.118	289	289	3.2896e-10	0.59716	1.1737	33.427	5	105490000	60258000	45236000				378	7390;8627;12433;14079	True;True;True;True	7762;9064;13234;14972	14035;14036;16433;24167;27444	20355;20356;23734;34921;39599;39600	20356;23734;34921;39600					1
sp|P00492|HPRT_HUMAN	sp|P00492|HPRT_HUMAN	3	3	3			>sp|P00492|HPRT_HUMAN Hypoxanthine-guanine phosphoribosyltransferase OS=Homo sapiens GN=HPRT1 PE=1 SV=2	1	3	3	3	15.1	15.1	15.1	24.579	218	218	4.1891e-11	0.66991	1.3156	28.937	7	139820000	83517000	56299000				379	10009;11669;13269	True;True;True	10694;12426;12427;14112;14113	19666;22668;22669;22670;25744;25745;25746	28597;32778;32779;32780;37148;37149;37150;37151;37152	28597;32779;37149		229;230		95;143	1
sp|P00505|AATM_HUMAN	sp|P00505|AATM_HUMAN	6	6	6			>sp|P00505|AATM_HUMAN Aspartate aminotransferase, mitochondrial OS=Homo sapiens GN=GOT2 PE=1 SV=3	1	6	6	6	12.3	12.3	12.3	47.517	430	430	1.4471e-37	0.65412	1.3314	56.851	10	227920000	122560000	105360000				380	3769;5043;5044;5312;6288;13431	True;True;True;True;True;True	3962;5292;5293;5580;6616;14283	6986;6987;6988;9461;9462;9463;10000;10001;12048;26053	10056;10057;10058;13658;13659;13660;13661;14418;14419;17558;37565;37566	10056;13658;13660;14418;17558;37565					1
sp|P00558|PGK1_HUMAN	sp|P00558|PGK1_HUMAN	28	28	22			>sp|P00558|PGK1_HUMAN Phosphoglycerate kinase 1 OS=Homo sapiens GN=PGK1 PE=1 SV=3	1	28	28	22	64	64	52	44.614	417	417	2.4524e-298	0.43336	0.85395	42.928	53	4773000000	3207700000	1565200000				381	181;194;313;458;459;550;840;1854;2860;3271;3415;3416;5546;6096;6160;7416;8539;9724;11848;12924;13836;13975;13976;14332;14513;14882;15298;15342	True;True;True;True;True;True;True;True;True;True;True;True;True;True;True;True;True;True;True;True;True;True;True;True;True;True;True;True	185;200;324;472;473;567;869;1941;3000;3438;3591;3592;5835;6414;6482;7788;8975;10397;12614;13745;14710;14858;14859;14860;15236;15433;15434;15829;16265;16311	323;324;349;350;351;352;353;354;562;563;564;796;797;982;983;984;985;1562;1563;3547;3548;5254;5255;6025;6026;6027;6304;6305;6306;6307;10581;11690;11691;11692;11837;14084;14085;14086;14087;14088;16286;16287;19096;19097;19098;23024;23025;23026;25054;26888;27225;27226;27227;27228;27229;27230;27978;27979;27980;28361;28362;28363;29069;29855;29925;29926	519;520;521;562;563;564;565;566;567;568;569;570;571;572;573;574;575;852;853;854;855;856;1160;1161;1447;1448;1449;1450;1451;1452;1453;1454;2313;2314;2315;5218;5219;5220;5221;7565;7566;8614;8615;8616;9018;9019;9020;9021;15265;17061;17062;17063;17064;17270;20423;20424;20425;20426;20427;20428;20429;23509;23510;23511;27766;27767;27768;27769;27770;27771;33277;33278;33279;33280;33281;33282;36150;36151;3…	519;564;853;1160;1161;1448;2314;5219;7565;8615;9018;9020;15265;17062;17270;20426;23509;27768;33277;36151;38786;39285;39289;40396;40960;41934;43047;43134	276;277;278;279	231;232;233;234	50;99;108;316	29;176;190;251	1
sp|P00568|KAD1_HUMAN	sp|P00568|KAD1_HUMAN	2	2	2			>sp|P00568|KAD1_HUMAN Adenylate kinase isoenzyme 1 OS=Homo sapiens GN=AK1 PE=1 SV=3	1	2	2	2	11.9	11.9	11.9	21.635	194	194	4.1231e-05	0.70896	1.3887	47.827	2	78089000	41239000	36849000				382	3156;15481	True;True	3318;16460	5802;30296	8291;43745	8291;43745					1
sp|P00742|FA10_HUMAN	sp|P00742|FA10_HUMAN	1	1	1			>sp|P00742|FA10_HUMAN Coagulation factor X OS=Homo sapiens GN=F10 PE=1 SV=2	1	1	1	1	1.6	1.6	1.6	54.731	488	488	0.028161	NaN	NaN	NaN	0	0	0	0	+			383	6151	TRUE	6472	11802;11803	17215;17216;17217;17218	17216	280		241		1
sp|P00918|CAH2_HUMAN	sp|P00918|CAH2_HUMAN	5	5	5			>sp|P00918|CAH2_HUMAN Carbonic anhydrase 2 OS=Homo sapiens GN=CA2 PE=1 SV=2	1	5	5	5	24.2	24.2	24.2	29.246	260	260	7.3922e-27	0.41297	0.85139	22.448	10	543040000	360880000	182160000				384	1498;4103;14197;15070;15395	True;True;True;True;True	1571;4309;15094;16025;16368	2904;7592;7593;27701;27702;27703;27704;29421;29422;30032;30033;30034;30035;30036	4323;4324;10925;10926;40001;40002;40003;40004;40005;42443;42444;42445;43283;43284;43285;43286;43287;43288	4324;10925;40001;42445;43286					1
sp|P01008|ANT3_HUMAN	sp|P01008|ANT3_HUMAN	1	1	1			>sp|P01008|ANT3_HUMAN Antithrombin-III OS=Homo sapiens GN=SERPINC1 PE=1 SV=1	1	1	1	1	3.9	3.9	3.9	52.602	464	464	0.026751	0.045238	0.094521	NaN	1	654200000	628070000	26125000	+			385	2978	TRUE	3133	5469	7842	7842		235		370	1
sp|P01040|CYTA_HUMAN	sp|P01040|CYTA_HUMAN	1	1	1			>sp|P01040|CYTA_HUMAN Cystatin-A OS=Homo sapiens GN=CSTA PE=1 SV=1	1	1	1	1	21.4	21.4	21.4	11.006	98	98	0.004817	0.21324	0.42647	NaN	1	5598700	4142100	1456600				386	5846	TRUE	6158	11242	16377	16377					1
sp|P01774|HV313_HUMAN;sp|P01775|HV314_HUMAN;sp|P01776|HV315_HUMAN	sp|P01774|HV313_HUMAN;sp|P01775|HV314_HUMAN;sp|P01776|HV315_HUMAN	1;1;1	1;1;1	1;1;1			>sp|P01774|HV313_HUMAN Ig heavy chain V-III region POM OS=Homo sapiens PE=1 SV=1;>sp|P01775|HV314_HUMAN Ig heavy chain V-III region LAY OS=Homo sapiens PE=1 SV=1;>sp|P01776|HV315_HUMAN Ig heavy chain V-III region WAS OS=Homo sapiens PE=1 SV=1	3	1	1	1	6.7	6.7	6.7	12.71	119	119;119;117	0.0045632	0.11272	0.22141	NaN	1	23288000	21332000	1955300				387	4293	TRUE	4507	7974	11479	11479					1
sp|P01834|IGKC_HUMAN	sp|P01834|IGKC_HUMAN	1	1	1			>sp|P01834|IGKC_HUMAN Ig kappa chain C region OS=Homo sapiens GN=IGKC PE=1 SV=1	1	1	1	1	17	17	17	11.609	106	106	0.0010377	0.48247	1.0336	NaN	1	12655000	9347800	3307600				388	13629	TRUE	14495	26411	38054	38054					1
sp|P01876|IGHA1_HUMAN;sp|P01877|IGHA2_HUMAN	sp|P01876|IGHA1_HUMAN;sp|P01877|IGHA2_HUMAN	2;2	2;2	2;2			>sp|P01876|IGHA1_HUMAN Ig alpha-1 chain C region OS=Homo sapiens GN=IGHA1 PE=1 SV=2;>sp|P01877|IGHA2_HUMAN Ig alpha-2 chain C region OS=Homo sapiens GN=IGHA2 PE=1 SV=3	2	2	2	2	5.4	5.4	5.4	37.654	353	353;340	4.687e-05	0.44617	0.84721	190.72	2	41687000	31087000	10600000				389	11305;15288	True;True	12047;16254	21993;29840	31793;43029	31793;43029					1
sp|P02452|CO1A1_HUMAN	sp|P02452|CO1A1_HUMAN	1	1	1			>sp|P02452|CO1A1_HUMAN Collagen alpha-1(I) chain OS=Homo sapiens GN=COL1A1 PE=1 SV=5	1	1	1	1	0.6	0.6	0.6	138.94	1464	1464	0.0012011	0.13138	0.25396	NaN	1	6227100	5162200	1065000				390	4026	TRUE	4229	7439	10694	10694					1
sp|P02545|LMNA_HUMAN	sp|P02545|LMNA_HUMAN	7	6	6			>sp|P02545|LMNA_HUMAN Prelamin-A/C OS=Homo sapiens GN=LMNA PE=1 SV=1	1	7	6	6	11.6	10.4	10.4	74.139	664	664	2.6768e-40	0.7365	1.4394	65.502	9	379980000	287110000	92872000				391	2588;5947;7685;7817;8456;11798;13932	True;True;True;False;True;True;True	2716;6259;8071;8208;8887;12563;14812	4770;11421;11422;11423;14670;14671;14912;14913;16125;22938;27146	6880;16655;16656;16657;16658;16659;21256;21257;21258;21585;21586;23288;33156;39178	6880;16659;21257;21586;23288;33156;39178					1
sp|P02788|TRFL_HUMAN;Q0IIK2;Q29443	sp|P02788|TRFL_HUMAN	3;1;1	3;1;1	3;1;1			>sp|P02788|TRFL_HUMAN Lactotransferrin OS=Homo sapiens GN=LTF PE=1 SV=6	3	3	3	3	4.6	4.6	4.6	78.181	710	710;704;685	1.8337e-06	0.31908	0.61283	0.19641	2	21378000	16332000	5046600				392	3612;9612;15782	True;True;True	3798;10270;16784	6654;18867;30862	9508;27446;44551	9508;27446;44551	281		668		1
sp|P04075|ALDOA_HUMAN;sp|P05062|ALDOB_HUMAN	sp|P04075|ALDOA_HUMAN	24;2	24;2	20;0			>sp|P04075|ALDOA_HUMAN Fructose-bisphosphate aldolase A OS=Homo sapiens GN=ALDOA PE=1 SV=2	2	24	24	20	57.1	57.1	43.7	39.42	364	364;364	0	0.63119	1.224	31.553	43	4292700000	2555900000	1736800000				393	126;127;208;713;858;1733;1899;2881;3662;4131;4183;4184;4765;6397;8300;8301;10512;10909;11068;11724;11725;14369;15367;15725	True;True;True;True;True;True;True;True;True;True;True;True;True;True;True;True;True;True;True;True;True;True;True;True	128;129;214;734;890;1817;1989;3023;3850;3851;4337;4391;4392;5004;6728;8727;8728;11215;11635;11800;12486;12487;15279;16338;16724	214;215;216;217;378;379;380;381;382;1309;1310;1311;1312;1313;1633;1634;1635;1636;3330;3616;5293;5294;6748;6749;6750;6751;6752;7648;7755;7756;7757;7758;8881;8882;8883;12231;15860;15861;15862;15863;20592;21318;21319;21583;21584;21585;21586;22788;22789;22790;22791;22792;28068;28069;29982;29983;30753;30754	333;334;335;336;337;338;339;340;611;612;613;614;615;616;1954;1955;1956;1957;1958;1959;2440;2441;2442;2443;2444;4929;5311;7613;7614;9645;9646;9647;9648;9649;9650;11006;11152;11153;11154;11155;11156;11157;11158;12828;12829;12830;12831;12832;17822;22891;22892;22893;22894;22895;22896;22897;29848;29849;30865;30866;30867;31239;31240;31241;31242;31243;31244;32945;32946;32947;32948;32949;32950;40530;4053…	334;339;615;1954;2440;4929;5311;7614;9650;11006;11153;11156;12828;17822;22892;22894;29849;30866;31241;32947;32950;40530;43223;44393	282;283;284	236	178;202;339	251	1
sp|P04080|CYTB_HUMAN	sp|P04080|CYTB_HUMAN	1	1	1			>sp|P04080|CYTB_HUMAN Cystatin-B OS=Homo sapiens GN=CSTB PE=1 SV=2	1	1	1	1	12.2	12.2	12.2	11.139	98	98	1.7799e-06	0.46196	0.86254	NaN	1	4379500	2844000	1535500				394	12209	TRUE	12997	23688	34229	34229					1
sp|P04181|OAT_HUMAN	sp|P04181|OAT_HUMAN	2	2	2			>sp|P04181|OAT_HUMAN Ornithine aminotransferase, mitochondrial OS=Homo sapiens GN=OAT PE=1 SV=1	1	2	2	2	5	5	5	48.534	439	439	1.9254e-05	0.74188	1.4901	15.223	2	13109000	7956200	5152500				395	3246;4331	True;True	3412;4547	5966;8039	8516;11580	8516;11580					1
sp|P04259|K2C6B_HUMAN	sp|P04259|K2C6B_HUMAN	36	2	1			>sp|P04259|K2C6B_HUMAN Keratin, type II cytoskeletal 6B OS=Homo sapiens GN=KRT6B PE=1 SV=5	1	36	2	1	54.1	4.6	1.6	60.066	564	564	0	0.3691	0.74249	29.689	3	272740000	202890000	69856000				396	248;264;945;1180;1322;2294;3210;3255;3256;3493;4018;4562;4581;4855;4856;5999;6629;7816;7872;8355;9542;9561;9562;9579;9953;10266;10465;10593;11948;11949;12215;12595;12596;14399;15321;15406	False;False;False;False;True;False;False;False;False;False;False;False;False;False;False;False;False;False;False;False;False;False;False;False;False;False;True;False;False;False;False;False;False;False;False;False	257;273;983;984;985;1238;1387;2405;2406;3375;3422;3423;3672;4221;4789;4808;5096;5097;6313;6969;8207;8265;8266;8782;10195;10215;10216;10235;10637;10961;11168;11305;12717;12718;13003;13402;13403;15311;16289;16381	458;487;1786;1787;1788;1789;1790;2269;2270;2527;4309;4310;4311;5900;5984;5985;5986;5987;5988;5989;5990;5991;6449;6450;7428;8472;8473;8474;8504;8505;9047;9048;11532;11533;12657;12658;12659;14910;14911;15007;15008;15009;15010;15941;18699;18745;18746;18747;18748;18749;18750;18751;18752;18753;18809;18810;19561;20168;20169;20519;20520;20746;23216;23217;23218;23219;23702;23703;24441;24442;24443;24444;2…	719;756;2664;2665;2666;2667;2668;3396;3397;3765;6285;6286;6287;8420;8548;8549;8550;8551;8552;8553;8554;8555;9224;9225;9226;9227;10680;12203;12204;12205;12244;12245;13062;13063;16839;16840;18430;18431;18432;18433;21583;21584;21709;21710;21711;21712;23009;27204;27257;27258;27259;27260;27261;27262;27263;27264;27265;27362;27363;28454;29265;29266;29755;29756;30067;30068;33564;33565;33566;33567;34245;3…	719;756;2667;3396;3765;6287;8420;8551;8553;9224;10680;12204;12245;13062;13063;16840;18431;21584;21711;23009;27204;27258;27261;27362;28454;29266;29756;30068;33564;33567;34245;35304;35305;40620;43093;43575	8;9;10	12;13;14;15	51;77;474	279;309;322;452	1
sp|P04264|K2C1_HUMAN;P04264	sp|P04264|K2C1_HUMAN;P04264	56;55	56;55	41;40	Keratin, type II cytoskeletal 1	KRT1	>sp|P04264|K2C1_HUMAN Keratin, type II cytoskeletal 1 OS=Homo sapiens GN=KRT1 PE=1 SV=6;>P04264 SWISS-PROT:P04264 Tax_Id=9606 Gene_Symbol=KRT1 Keratin, type II cytoskeletal 1	2	56	56	41	75	75	64.9	66.038	644	644;644	0	0.082924	0.14812	170.74	155	67234000000	58794000000	8440400000				397	262;263;1178;2299;2360;3494;3495;3682;3958;4064;4114;4579;4580;4640;4860;5230;6376;6785;6786;7053;7213;7225;7226;7972;8064;8065;8356;8357;9136;9544;9545;9561;9562;9698;9879;10416;10417;10418;11138;11161;11162;11172;11520;11680;11700;11701;11775;11872;11873;11940;12955;13161;13271;14833;15254;15406	True;True;True;True;True;True;True;True;True;True;True;True;True;True;True;True;True;True;True;True;True;True;True;True;True;True;True;True;True;True;True;True;True;True;True;True;True;True;True;True;True;True;True;True;True;True;True;True;True;True;True;True;True;True;True;True	271;272;1236;2411;2412;2478;2479;3673;3674;3871;4159;4269;4320;4806;4807;4873;5101;5493;6706;6707;7136;7137;7415;7576;7588;7589;7590;7591;8370;8371;8482;8483;8783;8784;9727;9728;10198;10199;10215;10216;10365;10366;10367;10556;11119;11120;11121;11872;11895;11896;11907;12271;12439;12459;12460;12540;12639;12640;12708;13778;13991;14115;15775;16219;16381	484;485;486;2265;2266;2267;4316;4317;4318;4319;4406;4407;4408;4409;4410;4411;4412;6451;6452;6453;6454;6455;6456;6457;6458;6459;6782;6783;6784;6785;6786;6787;6788;6789;6790;6791;6792;6793;6794;6795;6796;6797;6798;6799;6800;6801;6802;6803;6804;6805;6806;6807;6808;6809;6810;6811;6812;6813;6814;6815;6816;6817;6818;6819;6820;6821;6822;6823;7320;7321;7514;7515;7516;7613;8500;8501;8502;8503;8623;8624;86…	753;754;755;3392;3393;3394;6293;6294;6295;6296;6405;6406;6407;6408;6409;6410;6411;9228;9229;9230;9231;9232;9233;9234;9235;9236;9237;9691;9692;9693;9694;9695;9696;9697;9698;9699;9700;9701;9702;9703;9704;9705;9706;9707;9708;9709;9710;9711;9712;9713;9714;9715;9716;9717;9718;9719;9720;9721;9722;9723;9724;9725;9726;9727;9728;9729;9730;9731;9732;9733;9734;9735;9736;9737;9738;9739;9740;9741;9742;9743;97…	754;755;3392;6294;6411;9229;9234;9749;10525;10805;10959;12240;12243;12414;13071;14184;17793;18836;18837;19505;19915;19937;19940;22027;22297;22298;23011;23013;25537;27213;27216;27258;27261;27690;28268;29638;29641;29647;31390;31430;31431;31448;32328;32825;32870;32872;33099;33359;33372;33542;36232;36805;37156;41828;42948;43575	285;286	237;238;239;240;241;242;243	49;497	259;262;296;326;339;469;493	1
sp|P04406|G3P_HUMAN;sp|O14556|G3PT_HUMAN	sp|P04406|G3P_HUMAN	19;1	19;1	19;1			>sp|P04406|G3P_HUMAN Glyceraldehyde-3-phosphate dehydrogenase OS=Homo sapiens GN=GAPDH PE=1 SV=3	2	19	19	19	54	54	54	36.053	335	335;408	1.131e-196	0.57315	1.1158	15.63	48	6933500000	4404000000	2529500000				398	62;310;433;3409;3844;5523;7644;8527;8646;8647;10202;13645;14215;14297;14747;14748;15062;15063;15262	True;True;True;True;True;True;True;True;True;True;True;True;True;True;True;True;True;True;True	63;321;446;3585;4038;5811;8029;8962;8963;9084;9085;10897;14512;15114;15197;15686;15687;16016;16017;16018;16227	96;97;559;751;752;753;6293;6294;7113;7114;7115;7116;7117;7118;10521;10522;10523;10524;10525;10526;14581;14582;16256;16257;16258;16259;16260;16261;16262;16263;16264;16475;16476;16477;16478;16479;20068;20069;20070;26438;26439;27740;27741;27742;27903;27904;27905;27906;28813;28814;28815;28816;28817;28818;28819;28820;28821;29404;29405;29406;29407;29792;29793;29794;29795	138;139;140;141;142;143;848;1095;1096;1097;1098;1099;1100;1101;1102;1103;1104;9003;9004;10232;10233;10234;10235;10236;10237;10238;10239;10240;10241;10242;10243;10244;10245;10246;15173;15174;15175;15176;15177;15178;15179;15180;15181;15182;15183;21130;21131;21132;21133;23464;23465;23466;23467;23468;23469;23470;23471;23472;23473;23474;23475;23476;23477;23478;23793;23794;23795;23796;23797;23798;23799…	139;848;1100;9003;10240;15181;21131;23465;23793;23803;29143;38092;40058;40280;41593;41598;42422;42423;42965	287;288;289	244;245;246	152;156;247	231;328;331	1
sp|P04440|DPB1_HUMAN	sp|P04440|DPB1_HUMAN	1	1	1			>sp|P04440|DPB1_HUMAN HLA class II histocompatibility antigen, DP beta 1 chain OS=Homo sapiens GN=HLA-DPB1 PE=1 SV=1	1	1	1	1	4.3	4.3	4.3	29.159	258	258	0.044393	NaN	NaN	NaN	0	0	0	0	+			399	10258	TRUE	10953	20159	29252	29252	290		44		1
sp|P04637|P53_HUMAN	sp|P04637|P53_HUMAN	6	6	6			>sp|P04637|P53_HUMAN Cellular tumor antigen p53 OS=Homo sapiens GN=TP53 PE=1 SV=4	1	6	6	6	17.8	17.8	17.8	43.653	393	393	8.6009e-26	0.56905	1.0704	18.909	4	140180000	92108000	48074000				400	1737;7434;12521;12703;13804;14059	True;True;True;True;True;True	1821;7807;13326;13512;14676;14951	3334;3335;14149;24309;24627;24628;24629;26819;26820;27402	4933;4934;20514;20515;35122;35553;35554;35555;38682;38683;38684;39539	4933;20515;35122;35554;38682;39539	291;292;293		124;141;182		1
sp|P04792|HSPB1_HUMAN	sp|P04792|HSPB1_HUMAN	1	1	1			>sp|P04792|HSPB1_HUMAN Heat shock protein beta-1 OS=Homo sapiens GN=HSPB1 PE=1 SV=2	1	1	1	1	4.9	4.9	4.9	22.782	205	205	0.014218	NaN	NaN	NaN	0	0	0	0				401	7329	TRUE	7699	13914	20184	20184					1
sp|P04843|RPN1_HUMAN	sp|P04843|RPN1_HUMAN	3	3	3			>sp|P04843|RPN1_HUMAN Dolichyl-diphosphooligosaccharide--protein glycosyltransferase subunit 1 OS=Homo sapiens GN=RPN1 PE=1 SV=1	1	3	3	3	5.8	5.8	5.8	68.569	607	607	1.0829e-08	0.72036	1.4193	48.404	2	45089000	25593000	19496000				402	910;5489;13832	True;True;True	944;5775;14705	1718;10407;26869	2560;2561;14989;38750;38751	2560;14989;38751					1
sp|P04908|H2A1B_HUMAN;sp|Q7L7L0|H2A3_HUMAN;sp|Q93077|H2A1C_HUMAN	sp|P04908|H2A1B_HUMAN;sp|Q7L7L0|H2A3_HUMAN;sp|Q93077|H2A1C_HUMAN	6;6;5	1;1;1	1;1;1			>sp|P04908|H2A1B_HUMAN Histone H2A type 1-B/E OS=Homo sapiens GN=HIST1H2AB PE=1 SV=2;>sp|Q7L7L0|H2A3_HUMAN Histone H2A type 3 OS=Homo sapiens GN=HIST3H2A PE=1 SV=3;>sp|Q93077|H2A1C_HUMAN Histone H2A type 1-C OS=Homo sapiens GN=HIST1H2AC PE=1 SV=3	3	6	1	1	26.2	8.5	8.5	14.135	130	130;130;130	4.9317e-57	0.58423	1.2299	10.99	3	1571200000	906270000	664950000				403	486;4924;4925;6472;9322;9324	False;False;False;False;False;True	501;5168;5169;6807;9961;9963	854;855;856;857;858;859;860;861;862;863;864;865;866;867;868;869;870;871;872;873;874;875;9204;9205;9206;9207;9208;9209;9210;9211;9212;9213;9214;9215;9216;9217;9218;9219;9220;9221;9222;9223;9224;9225;9226;9227;9228;9229;9230;9231;9232;9233;12386;12387;18279;18280;18281;18288;18289;18290	1243;1244;1245;1246;1247;1248;1249;1250;1251;1252;1253;1254;1255;1256;1257;1258;1259;1260;1261;1262;1263;1264;1265;1266;1267;1268;1269;1270;1271;1272;1273;1274;1275;1276;1277;1278;1279;1280;1281;1282;1283;1284;1285;1286;1287;1288;1289;1290;1291;13272;13273;13274;13275;13276;13277;13278;13279;13280;13281;13282;13283;13284;13285;13286;13287;13288;13289;13290;13291;13292;13293;13294;13295;13296;1329…	1249;13297;13338;18053;26604;26641					1
sp|P05089|ARGI1_HUMAN	sp|P05089|ARGI1_HUMAN	1	1	1			>sp|P05089|ARGI1_HUMAN Arginase-1 OS=Homo sapiens GN=ARG1 PE=1 SV=2	1	1	1	1	3.4	3.4	3.4	34.735	322	322	0.006622	0.083542	0.17502	NaN	1	2266700	2212200	54507				404	13005	TRUE	13829	25204	36362	36362					1
sp|P05091|ALDH2_HUMAN	sp|P05091|ALDH2_HUMAN	1	1	1			>sp|P05091|ALDH2_HUMAN Aldehyde dehydrogenase, mitochondrial OS=Homo sapiens GN=ALDH2 PE=1 SV=2	1	1	1	1	2.9	2.9	2.9	56.381	517	517	0.0011333	0.82451	1.6284	NaN	1	31063000	18187000	12875000				405	1008	TRUE	1059	1933	2898	2898					1
sp|P05114|HMGN1_HUMAN	sp|P05114|HMGN1_HUMAN	6	6	6			>sp|P05114|HMGN1_HUMAN Non-histone chromosomal protein HMG-14 OS=Homo sapiens GN=HMGN1 PE=1 SV=3	1	6	6	6	56	56	56	10.659	100	100	1.7041e-58	0.57137	1.0443	26.521	4	105890000	71440000	34450000				406	6936;6937;8369;10155;10156;14909	True;True;True;True;True;True	7293;7294;8796;10845;10846;15857	13193;13194;15968;19975;19976;29115	19193;19194;23047;23048;29017;29018;41996	19193;19194;23047;29017;29018;41996					1
sp|P05141|ADT2_HUMAN;sp|P12236|ADT3_HUMAN;sp|P12235|ADT1_HUMAN;sp|Q9H0C2|ADT4_HUMAN	sp|P05141|ADT2_HUMAN;sp|P12236|ADT3_HUMAN;sp|P12235|ADT1_HUMAN	9;7;5;3	9;7;5;3	9;7;5;3			>sp|P05141|ADT2_HUMAN ADP/ATP translocase 2 OS=Homo sapiens GN=SLC25A5 PE=1 SV=7;>sp|P12236|ADT3_HUMAN ADP/ATP translocase 3 OS=Homo sapiens GN=SLC25A6 PE=1 SV=4;>sp|P12235|ADT1_HUMAN ADP/ATP translocase 1 OS=Homo sapiens GN=SLC25A4 PE=1 SV=4	4	9	9	9	28.9	28.9	28.9	32.852	298	298;298;298;315	1.591e-44	1.0287	2.1005	18.112	14	667480000	313970000	353500000				407	1880;2972;3887;4306;4433;7902;10383;12682;15437	True;True;True;True;True;True;True;True;True	1969;3127;4086;4520;4655;8298;11084;13491;16413	3585;3586;5460;5461;7199;7200;7201;7997;8226;8227;15082;20368;20369;24595;24596;30214;30215	5271;5272;5273;5274;7830;7831;10365;10366;10367;11512;11513;11844;11845;21823;21824;29552;29553;29554;35509;35510;35511;35512;43627;43628;43629;43630	5272;7831;10365;11512;11844;21823;29552;35512;43627	294		160		1
sp|P05165|PCCA_HUMAN	sp|P05165|PCCA_HUMAN	6	6	6			>sp|P05165|PCCA_HUMAN Propionyl-CoA carboxylase alpha chain, mitochondrial OS=Homo sapiens GN=PCCA PE=1 SV=4	1	6	6	6	9.2	9.2	9.2	80.058	728	728	4.6803e-15	0.79894	1.5685	30.96	5	100240000	52880000	47365000				408	958;1119;2404;4754;8822;14946	True;True;True;True;True;True	1000;1176;2525;4993;9274;15895	1808;2145;4473;8863;8864;16839;29174	2687;3228;3229;6491;12804;12805;24336;24337;42079	2687;3229;6491;12804;24336;42079		247		625	1
sp|P05166|PCCB_HUMAN	sp|P05166|PCCB_HUMAN	4	4	4			>sp|P05166|PCCB_HUMAN Propionyl-CoA carboxylase beta chain, mitochondrial OS=Homo sapiens GN=PCCB PE=1 SV=3	1	4	4	4	9.5	9.5	9.5	58.215	539	539	1.9011e-07	0.75019	1.3786	7.433	4	44676000	23996000	20680000				409	5758;8019;9489;12647	True;True;True;True	6056;8419;10138;13456	11005;15316;18594;18595;24536	15856;22146;27056;27057;35430	15856;22146;27057;35430					1
sp|P05198|IF2A_HUMAN	sp|P05198|IF2A_HUMAN	3	3	3			>sp|P05198|IF2A_HUMAN Eukaryotic translation initiation factor 2 subunit 1 OS=Homo sapiens GN=EIF2S1 PE=1 SV=3	1	3	3	3	10.8	10.8	10.8	36.112	315	315	7.1576e-22	0.70785	1.3746	13.345	4	96457000	58989000	37468000				410	12783;13762;15168	True;True;True	13597;14634;16128	24762;24763;26728;29629	35723;35724;35725;35726;38539;42751	35723;38539;42751					1
sp|P05204|HMGN2_HUMAN;sp|O00479|HMGN4_HUMAN	sp|P05204|HMGN2_HUMAN	3;1	3;1	3;1			>sp|P05204|HMGN2_HUMAN Non-histone chromosomal protein HMG-17 OS=Homo sapiens GN=HMGN2 PE=1 SV=3	2	3	3	3	37.8	37.8	37.8	9.3926	90	90;90	1.7214e-19	0.51354	0.61039	62.962	4	140640000	86630000	54012000				411	2622;12746;14333	True;True;True	2751;13558;15237	4819;24705;27981;27982	6951;35655;35656;40397;40398;40399;40400;40401	6951;35656;40397					1
sp|P05388|RLA0_HUMAN;sp|Q8NHW5|RLA0L_HUMAN	sp|P05388|RLA0_HUMAN;sp|Q8NHW5|RLA0L_HUMAN	7;7	7;7	7;7			>sp|P05388|RLA0_HUMAN 60S acidic ribosomal protein P0 OS=Homo sapiens GN=RPLP0 PE=1 SV=1;>sp|Q8NHW5|RLA0L_HUMAN 60S acidic ribosomal protein P0-like OS=Homo sapiens GN=RPLP0P6 PE=5 SV=1	2	7	7	7	23	23	23	34.273	317	317;317	1.1609e-30	0.95405	1.8974	25.486	11	254730000	127860000	126860000				412	434;2137;2504;4451;5515;13479;14700	True;True;True;True;True;True;True	447;2239;2630;4675;5803;14337;15639	754;755;756;757;758;4023;4024;4635;8266;10500;10501;10502;26138;26139;26140;28729	1105;1106;1107;1108;1109;1110;1111;1112;5879;5880;6689;11896;11897;15145;15146;15147;37691;37692;37693;37694;37695;41467	1107;5880;6689;11897;15147;37695;41467	295	248	119	101	1
sp|P05423|RPC4_HUMAN	sp|P05423|RPC4_HUMAN	3	3	3			>sp|P05423|RPC4_HUMAN DNA-directed RNA polymerase III subunit RPC4 OS=Homo sapiens GN=POLR3D PE=1 SV=2	1	3	3	3	6.3	6.3	6.3	44.395	398	398	4.6109e-08	0.56281	1.0885	5.4206	4	53746000	34045000	19701000				413	2332;12868;14791	True;True;True	2448;13686;15731	4370;24941;28888;28889	6359;6360;35987;35988;41691;41692	6360;35988;41692					1
sp|P05455|LA_HUMAN	sp|P05455|LA_HUMAN	17	17	17			>sp|P05455|LA_HUMAN Lupus La protein OS=Homo sapiens GN=SSB PE=1 SV=2	1	17	17	17	38.5	38.5	38.5	46.836	408	408	1.1281e-161	0.48133	0.91235	41.157	37	1835900000	1254500000	581390000				414	663;1828;2603;3175;3176;4261;4586;4587;5445;5446;6432;7177;8589;8817;10440;11703;12120	True;True;True;True;True;True;True;True;True;True;True;True;True;True;True;True;True	684;1915;2732;3337;3338;4475;4815;4816;5723;5724;6764;7540;9026;9266;9267;11143;12462;12463;12904	1213;1214;3495;3496;4788;4789;5839;5840;7920;7921;8517;8518;8519;8520;8521;8522;10271;10272;10273;12294;13646;16371;16372;16373;16374;16375;16376;16824;16825;16826;20484;20485;22739;22740;22741;23514;23515;23516;23517	1793;1794;1795;5140;5141;6903;6904;6905;8342;8343;11398;11399;11400;11401;12264;12265;12266;12267;12268;12269;12270;12271;14790;14791;14792;14793;17913;19823;23652;23653;23654;23655;23656;23657;23658;23659;23660;24317;24318;24319;29708;29709;29710;32876;32877;32878;32879;32880;33980;33981;33982;33983;33984;33985	1794;5140;6905;8342;8343;11400;12264;12269;14790;14793;17913;19823;23655;24318;29708;32877;33984		249;250		10;80	1
sp|P06132|DCUP_HUMAN	sp|P06132|DCUP_HUMAN	2	2	2			>sp|P06132|DCUP_HUMAN Uroporphyrinogen decarboxylase OS=Homo sapiens GN=UROD PE=1 SV=2	1	2	2	2	5.7	5.7	5.7	40.786	367	367	1.3958e-07	0.49976	1.0077	11.752	2	25211000	17052000	8159200				415	3239;12048	True;True	3405;12828	5952;5953;23395	8492;8493;8494;8495;33819	8492;33819	296;297		65;66		1
sp|P06400|RB_HUMAN	sp|P06400|RB_HUMAN	3	3	3			>sp|P06400|RB_HUMAN Retinoblastoma-associated protein OS=Homo sapiens GN=RB1 PE=1 SV=2	1	3	3	3	4.2	4.2	4.2	106.16	928	928	1.0617e-11	0.41712	0.85558	21.857	2	98453000	71087000	27366000				416	1546;5821;14692	True;True;True	1622;6132;15631	2996;11120;28711;28712	4463;16024;16025;41445;41446;41447	4463;16024;41445	298		853		1
sp|P06454|PTMA_HUMAN	sp|P06454|PTMA_HUMAN	1	1	1			>sp|P06454|PTMA_HUMAN Prothymosin alpha OS=Homo sapiens GN=PTMA PE=1 SV=2	1	1	1	1	12.6	12.6	12.6	12.203	111	111	1.394e-05	0.49518	0.52127	NaN	1	11908000	8344800	3563200				417	43	TRUE	44	74	110	110					1
sp|P06493|CDK1_HUMAN	sp|P06493|CDK1_HUMAN	10	10	9			>sp|P06493|CDK1_HUMAN Cyclin-dependent kinase 1 OS=Homo sapiens GN=CDK1 PE=1 SV=3	1	10	10	9	36.7	36.7	34	34.095	297	297	7.8097e-47	0.42577	0.83639	33.656	23	870110000	613680000	256420000				418	346;2070;5951;7006;7304;8838;9022;12055;13574;15557	True;True;True;True;True;True;True;True;True;True	357;2169;6263;7367;7671;9298;9564;9565;12836;14437;16542	608;609;610;611;612;3900;3901;3902;3903;11434;13331;13332;13333;13870;16899;16900;17385;17386;23406;23407;26298;26299;30451	911;912;913;914;915;916;917;918;5707;5708;5709;5710;5711;16676;19380;19381;19382;20118;24417;24418;24419;25086;25087;25088;33833;33834;33835;37896;37897;37898;43955;43956	914;5710;16676;19380;20118;24417;25087;33834;37896;43955		251;252;253		32;267;280	1
sp|P06576|ATPB_HUMAN	sp|P06576|ATPB_HUMAN	7	7	7			>sp|P06576|ATPB_HUMAN ATP synthase subunit beta, mitochondrial OS=Homo sapiens GN=ATP5B PE=1 SV=3	1	7	7	7	17.2	17.2	17.2	56.559	529	529	2.0209e-35	0.63944	1.2985	14.923	10	121360000	72535000	48826000				419	5777;8657;8684;13687;13888;13889;15061	True;True;True;True;True;True;True	6085;9095;9123;14555;14765;14766;14767;16015	11050;16500;16553;26526;26977;26978;26979;29400;29401;29402;29403	15923;23837;23838;23918;38217;38218;38912;38913;38914;38915;42416;42417;42418;42419;42420;42421	15923;23837;23918;38218;38912;38913;42420		254;255		145;272	1
sp|P06702|S10A9_HUMAN	sp|P06702|S10A9_HUMAN	1	1	1			>sp|P06702|S10A9_HUMAN Protein S100-A9 OS=Homo sapiens GN=S100A9 PE=1 SV=1	1	1	1	1	13.2	13.2	13.2	13.242	114	114	0.0071386	0.64848	1.3464	111.67	2	10930000	6173800	4755800				420	9474	TRUE	10123	18567;18568	27021;27022	27022					1
sp|P06730|IF4E_HUMAN	sp|P06730|IF4E_HUMAN	2	2	2			>sp|P06730|IF4E_HUMAN Eukaryotic translation initiation factor 4E OS=Homo sapiens GN=EIF4E PE=1 SV=2	1	2	2	2	9.7	9.7	9.7	25.097	217	217	2.69e-08	0.61186	1.2353	41.591	4	54559000	35487000	19072000				421	6154;15284	True;True	6475;16250	11809;11810;11811;29830;29831	17229;17230;17231;43014;43015;43016;43017	17231;43016					1
sp|P06733|ENOA_HUMAN;sp|P09104|ENOG_HUMAN;sp|P13929|ENOB_HUMAN	sp|P06733|ENOA_HUMAN	28;2;2	28;2;2	28;2;2			>sp|P06733|ENOA_HUMAN Alpha-enolase OS=Homo sapiens GN=ENO1 PE=1 SV=2	3	28	28	28	57.4	57.4	57.4	47.168	434	434;434;434	0	0.48815	0.94706	24.491	48	8654200000	5572200000	3082000000				422	178;179;180;1431;1833;1834;2359;2613;3696;4443;5218;5308;6642;6643;8127;9392;11318;11440;11509;11543;11544;12045;12977;12978;14685;15095;15393;15522	True;True;True;True;True;True;True;True;True;True;True;True;True;True;True;True;True;True;True;True;True;True;True;True;True;True;True;True	182;183;184;1503;1920;1921;2477;2742;3885;4667;5481;5576;6982;6983;8550;10033;12060;12186;12260;12295;12296;12825;13801;13802;15624;16052;16366;16506	310;311;312;313;314;315;316;317;318;319;320;321;322;2788;3502;3503;3504;4404;4405;4805;6854;8252;8253;8254;8255;9818;9819;9992;9993;9994;9995;9996;12677;12678;12679;15540;15541;18418;22012;22231;22352;22353;22354;22355;22419;22420;22421;22422;23390;25153;25154;25155;25156;25157;28701;28702;28703;29467;30029;30030;30389;30390;30391	500;501;502;503;504;505;506;507;508;509;510;511;512;513;514;515;516;517;518;4163;5148;5149;5150;5151;5152;5153;6402;6403;6404;6932;6933;9863;11879;11880;11881;11882;11883;14164;14165;14403;14404;14405;14406;14407;14408;14409;14410;14411;14412;14413;18455;18456;18457;18458;22458;22459;26820;31816;31817;32127;32304;32305;32306;32307;32308;32398;32399;32400;32401;32402;32403;32404;33813;36296;36297;…	501;510;512;4163;5148;5153;6402;6932;9863;11880;14164;14405;18456;18458;22458;26820;31817;32127;32305;32399;32401;33813;36296;36302;41429;42507;43280;43880	299;300;301;302	256	337;339;357;389	244	1
sp|P06737|PYGL_HUMAN;sp|P11217|PYGM_HUMAN	sp|P06737|PYGL_HUMAN	11;1	11;1	10;0			>sp|P06737|PYGL_HUMAN Glycogen phosphorylase, liver form OS=Homo sapiens GN=PYGL PE=1 SV=4	2	11	11	10	16.3	16.3	14.9	97.147	847	847;842	3.0789e-32	0.49721	0.94611	16.928	13	230810000	140140000	90666000				423	1068;1550;1885;2109;6131;7655;8638;12820;14296;14616;15423	True;True;True;True;True;True;True;True;True;True;True	1120;1626;1974;2208;6449;8040;8041;9075;13635;15196;15543;16399	2053;3000;3595;3976;11754;11755;11756;11757;14604;14605;16457;16458;24843;24844;27902;28552;30193	3076;4468;5287;5819;17147;17148;17149;17150;17151;21164;21165;23765;23766;35846;35847;35848;40279;41218;43603	3076;4468;5287;5819;17147;21164;23766;35846;40279;41218;43603		257		636	1
sp|P06744|G6PI_HUMAN;Q3ZBD7	sp|P06744|G6PI_HUMAN	10;3	10;3	10;3			>sp|P06744|G6PI_HUMAN Glucose-6-phosphate isomerase OS=Homo sapiens GN=GPI PE=1 SV=4	2	10	10	10	19.9	19.9	19.9	63.146	558	558;557	2.006e-50	0.52451	1.0466	18.672	18	558870000	338700000	220170000				424	2169;2868;4851;5831;9055;9676;12228;12869;13102;14073	True;True;True;True;True;True;True;True;True;True	2275;3009;5092;6142;9609;10336;13016;13687;13931;14966	4103;5270;9040;9041;9042;11215;17453;17454;18986;18987;23719;24942;24943;25395;27430;27431;27432;27433	5997;7585;13053;13054;13055;13056;16337;25181;25182;27625;27626;27627;34268;35989;35990;36646;36647;39581;39582;39583;39584;39585;39586	5997;7585;13054;16337;25182;27626;34268;35990;36646;39582					1
sp|P06746|DPOLB_HUMAN	sp|P06746|DPOLB_HUMAN	10	10	10			>sp|P06746|DPOLB_HUMAN DNA polymerase beta OS=Homo sapiens GN=POLB PE=1 SV=3	1	10	10	10	36.7	36.7	36.7	38.177	335	335	1.5713e-35	0.45438	0.9089	22.144	12	304310000	209440000	94872000				425	147;1078;2540;3555;5956;6652;6899;7860;14223;14876	True;True;True;True;True;True;True;True;True;True	150;1130;2667;3738;6268;6992;7256;8253;15122;15822	258;2073;4690;6563;11440;11441;11442;12695;13134;14990;14991;27761;27762;29059;29060;29061	419;3121;6764;9373;16685;16686;16687;16688;18483;19112;21689;21690;40086;40087;41921;41922;41923;41924	419;3121;6764;9373;16685;18483;19112;21689;40087;41922	303;304	258	178;239	236	1
sp|P06748|NPM_HUMAN	sp|P06748|NPM_HUMAN	18	18	18			>sp|P06748|NPM_HUMAN Nucleophosmin OS=Homo sapiens GN=NPM1 PE=1 SV=2	1	18	18	18	43.9	43.9	43.9	32.575	294	294	1.5536e-165	0.57408	1.1417	28.103	50	11550000000	6938700000	4611600000				426	225;4496;4497;4516;7984;7985;9099;9156;9157;11139;11270;11726;11727;12011;13720;13721;13987;14977	True;True;True;True;True;True;True;True;True;True;True;True;True;True;True;True;True;True	232;4720;4721;4740;8384;8385;9673;9674;9753;9754;9755;9756;11873;12012;12488;12489;12789;14589;14590;14591;14871;15926	409;410;8348;8349;8350;8351;8352;8353;8381;15257;15258;15259;17582;17583;17584;17585;17586;17587;17743;17744;17745;17746;17747;17748;17749;17750;17751;17752;17753;21702;21939;22793;22794;22795;23328;23329;26582;26583;26584;26585;26586;26587;26588;26589;26590;26591;26592;26593;26594;27249;27250;29233;29234;29235	661;662;663;664;12027;12028;12029;12030;12031;12032;12033;12034;12035;12036;12037;12080;22060;22061;22062;22063;25379;25380;25381;25382;25383;25384;25385;25608;25609;25610;25611;25612;25613;25614;25615;25616;25617;25618;25619;25620;25621;25622;25623;25624;25625;25626;31393;31713;31714;31715;31716;32951;32952;32953;32954;32955;32956;32957;32958;33724;33725;33726;38300;38301;38302;38303;38304;38305…	662;12030;12036;12080;22061;22063;25380;25617;25626;31393;31715;32955;32957;33725;38300;38317;39321;42200		259;260;261		65;251;278	1
sp|P07195|LDHB_HUMAN;sp|Q9BYZ2|LDH6B_HUMAN;sp|P07864|LDHC_HUMAN;sp|Q6ZMR3|LDH6A_HUMAN	sp|P07195|LDHB_HUMAN	11;1;1;1	9;0;0;0	9;0;0;0			>sp|P07195|LDHB_HUMAN L-lactate dehydrogenase B chain OS=Homo sapiens GN=LDHB PE=1 SV=2	4	11	9	9	33.5	28.1	28.1	36.638	334	334;381;332;332	5.3658e-62	0.59258	1.1556	56.623	18	2315200000	1394000000	921220000				427	3440;4375;5404;6127;7560;7675;8094;9213;10016;11211;14265	True;True;True;True;True;True;False;True;True;True;False	3617;4592;5680;6445;7942;8061;8513;9833;10702;11948;15164	6353;6354;6355;6356;8124;8125;10185;11747;11748;11749;11750;14428;14641;14642;14643;15478;17899;19678;21818;21819;27846;27847;27848;27849;27850	9082;9083;9084;9085;9086;9087;9088;9089;9090;11690;11691;11692;11693;14678;17140;17141;17142;17143;20907;20908;21217;21218;21219;21220;22371;25828;28613;31545;31546;31547;31548;40205;40206;40207;40208;40209;40210;40211	9084;11692;14678;17141;20907;21219;22371;25828;28613;31547;40211	275	262	164	277	1
sp|P07199|CENPB_HUMAN	sp|P07199|CENPB_HUMAN	5	5	5			>sp|P07199|CENPB_HUMAN Major centromere autoantigen B OS=Homo sapiens GN=CENPB PE=1 SV=2	1	5	5	5	10	10	10	65.171	599	599	1.1104e-12	0.50125	0.96953	13.592	3	42007000	28024000	13984000				428	505;2402;4130;4879;14491	True;True;True;True;True	520;2523;4336;5121;15409	910;4469;7647;9104;28316	1343;6486;11005;13136;40896	1343;6486;11005;13136;40896	305;306		135;259		1
sp|P07205|PGK2_HUMAN	sp|P07205|PGK2_HUMAN	7	1	1			>sp|P07205|PGK2_HUMAN Phosphoglycerate kinase 2 OS=Homo sapiens GN=PGK2 PE=1 SV=3	1	7	1	1	17.7	1.9	1.9	44.796	417	417	7.224e-53	0.27605	0.54027	NaN	1	32054000	26385000	5668600				429	3415;6159;7416;11848;13975;14882;15298	False;True;False;False;False;False;False	3591;6481;7788;12614;14858;14859;15829;16265	6304;11836;14084;14085;14086;14087;14088;23024;23025;23026;27225;27226;27227;27228;29069;29855	9018;17269;20423;20424;20425;20426;20427;20428;20429;33277;33278;33279;33280;33281;33282;39282;39283;39284;39285;39286;39287;41934;41935;43047	9018;17269;20426;33277;39285;41934;43047		263;264		29;270	1
sp|P07305|H10_HUMAN	sp|P07305|H10_HUMAN	3	3	3			>sp|P07305|H10_HUMAN Histone H1.0 OS=Homo sapiens GN=H1F0 PE=1 SV=3	1	3	3	3	13.9	13.9	13.9	20.863	194	194	1.5832e-17	0.69713	1.2773	12.905	6	338350000	201120000	137240000				430	4724;8731;14148	True;True;True	4961;9175;15044	8787;8788;8789;16658;27606;27607	12679;12680;12681;12682;24091;39872;39873;39874;39875	12679;24091;39874					1
sp|P07355|ANXA2_HUMAN;sp|A6NMY6|AXA2L_HUMAN	sp|P07355|ANXA2_HUMAN;sp|A6NMY6|AXA2L_HUMAN	2;2	2;2	2;2			>sp|P07355|ANXA2_HUMAN Annexin A2 OS=Homo sapiens GN=ANXA2 PE=1 SV=2;>sp|A6NMY6|AXA2L_HUMAN Putative annexin A2-like protein OS=Homo sapiens GN=ANXA2P2 PE=5 SV=2	2	2	2	2	5.6	5.6	5.6	38.604	339	339;339	2.5706e-05	0.80953	1.5705	99.867	2	49345000	22939000	26406000				431	2127;13310	True;True	2228;14155	4010;25825	5865;37260	5865;37260					1
sp|P07384|CAN1_HUMAN	sp|P07384|CAN1_HUMAN	1	1	1			>sp|P07384|CAN1_HUMAN Calpain-1 catalytic subunit OS=Homo sapiens GN=CAPN1 PE=1 SV=1	1	1	1	1	1.8	1.8	1.8	81.889	714	714	0.0043164	0.47084	0.96164	NaN	1	6878300	5194600	1683700				432	10063	TRUE	10751	19834	28822	28822					1
sp|P07437|TBB5_HUMAN	sp|P07437|TBB5_HUMAN	14	4	3			>sp|P07437|TBB5_HUMAN Tubulin beta chain OS=Homo sapiens GN=TUBB PE=1 SV=2	1	14	4	3	38.3	13.3	9.9	49.67	444	444	1.7015e-199	0.77112	1.516	34.061	13	1214100000	674850000	539280000				433	596;916;3126;3593;4149;5776;5938;5978;6056;8854;9695;9912;12683;15600	True;True;False;False;False;False;False;False;True;True;False;False;False;False	613;614;951;3285;3286;3779;4356;6083;6084;6250;6291;6292;6372;9318;10361;10362;10592;13492;16585	1081;1082;1728;1729;1730;1731;1732;1733;5736;5737;5738;6625;6626;7685;7686;11043;11044;11045;11046;11047;11048;11049;11403;11404;11476;11477;11478;11479;11480;11631;16932;16933;16934;16935;16936;19026;19027;19491;24597;30523;30524;30525	1593;1594;1595;1596;2574;2575;2576;2577;2578;2579;2580;2581;2582;2583;2584;2585;2586;8195;8196;8197;8198;8199;8200;9456;9457;9458;9459;9460;9461;9462;9463;9464;9465;9466;9467;11054;11055;11056;15907;15908;15909;15910;15911;15912;15913;15914;15915;15916;15917;15918;15919;15920;15921;15922;16631;16632;16633;16730;16731;16732;16733;16734;16735;16736;16737;16738;16978;16979;24470;24471;24472;24473;24…	1595;2577;8199;9462;11054;15912;16632;16730;16979;24474;27677;28358;35513;44059	307;308	265;266;267;268;269;270	303;354	73;164;299;330;363;388	1
sp|P07737|PROF1_HUMAN;P02584	sp|P07737|PROF1_HUMAN	11;3	11;3	11;3			>sp|P07737|PROF1_HUMAN Profilin-1 OS=Homo sapiens GN=PFN1 PE=1 SV=2	2	11	11	11	73.6	73.6	73.6	15.054	140	140;140	2.603e-103	0.50112	1.0172	23.868	32	3032800000	1964700000	1068100000				434	1789;2235;2248;2639;2640;12267;12376;12737;12871;12872;13232	True;True;True;True;True;True;True;True;True;True;True	1875;1876;2342;2355;2769;2770;13057;13172;13548;13549;13689;13690;14068;14069	3422;3423;4207;4226;4227;4846;4847;4848;23780;23781;23782;23959;23960;23961;24683;24684;24685;24686;24687;24688;24689;24690;24691;24945;24946;24947;24948;24949;24950;24951;25666;25667;25668;25669	5040;5041;5042;5043;6143;6144;6169;6170;6171;6991;6992;6993;6994;34346;34347;34348;34349;34350;34594;34595;34596;34597;34598;34599;34600;35623;35624;35625;35626;35627;35628;35629;35630;35631;35632;35633;35634;35635;35636;35637;35638;35639;35992;35993;35994;35995;35996;35997;35998;35999;36000;36001;36002;36003;36004;36005;36006;36007;36008;37034;37035;37036;37037;37038	5043;6144;6170;6992;6994;34347;34598;35629;36001;36008;37035	309	271;272	128	114;131	1
sp|P07741|APT_HUMAN	sp|P07741|APT_HUMAN	3	3	3			>sp|P07741|APT_HUMAN Adenine phosphoribosyltransferase OS=Homo sapiens GN=APRT PE=1 SV=2	1	3	3	3	15.6	15.6	15.6	19.608	180	180	3.6748e-14	0.53853	1.0656	4.8866	6	164500000	105560000	58937000				435	80;299;1979	True;True;True	81;310;2072	138;538;3745;3746;3747;3748	212;826;5478;5479;5480;5481;5482;5483;5484	212;826;5479					1
sp|P07814|SYEP_HUMAN	sp|P07814|SYEP_HUMAN	14	14	14			>sp|P07814|SYEP_HUMAN Bifunctional glutamate/proline--tRNA ligase OS=Homo sapiens GN=EPRS PE=1 SV=5	1	14	14	14	13.1	13.1	13.1	170.59	1512	1512	1.3701e-76	0.76448	1.4758	25.651	15	356670000	192360000	164300000				436	3007;6446;7994;8086;8593;9807;10290;12787;12926;12966;13086;13940;14245;15795	True;True;True;True;True;True;True;True;True;True;True;True;True;True	3163;6778;8394;8505;9030;10482;10986;13601;13747;13790;13913;14820;15144;16797	5508;5509;12324;15268;15465;16381;16382;19277;20207;24771;24772;25059;25060;25129;25361;27158;27159;27813;30881;30882	7895;7896;7897;17956;22073;22352;23665;23666;28034;28035;29319;35736;35737;35738;35739;36157;36158;36159;36262;36593;36594;39197;39198;39199;39200;40161;44575;44576	7895;17956;22073;22352;23665;28035;29319;35739;36159;36262;36594;39199;40161;44576	310	273	744	1126	1
sp|P07900|HS90A_HUMAN;sp|Q14568|HS902_HUMAN;sp|Q58FG0|HS905_HUMAN;sp|Q58FG1|HS904_HUMAN	sp|P07900|HS90A_HUMAN	41;10;7;1	25;3;4;1	25;3;4;1			>sp|P07900|HS90A_HUMAN Heat shock protein HSP 90-alpha OS=Homo sapiens GN=HSP90AA1 PE=1 SV=5	4	41	25	25	47.3	29.2	29.2	84.659	732	732;343;334;418	0	0.50398	1.0208	30.759	56	7463000000	4758400000	2704600000				437	232;818;1044;1045;1104;2157;2194;2512;2614;2767;2827;2835;2836;2918;3314;3783;4763;4896;4911;4942;5560;5768;5959;5960;6664;6867;7455;7456;8730;9748;10431;10917;11931;12757;13076;13080;13239;14088;15419;15420;15502	False;True;True;True;True;True;True;False;False;False;True;True;True;False;False;True;False;True;True;False;True;True;False;False;True;True;True;True;True;True;False;True;False;True;True;False;True;True;False;False;False	241;844;1096;1097;1160;2262;2263;2301;2638;2743;2906;2966;2974;2975;3063;3064;3482;3977;5002;5140;5155;5188;5849;6071;6072;6271;6272;7006;7220;7833;7834;9173;9174;10421;11134;11643;12699;13569;13570;13903;13907;14076;14981;16395;16396;16483	436;437;438;439;1517;1518;1519;1520;1521;2003;2004;2005;2123;4077;4078;4079;4080;4081;4138;4139;4645;4806;5088;5089;5193;5194;5195;5196;5207;5208;5209;5210;5350;5351;5352;5353;5354;6107;7016;7017;8877;8878;9143;9144;9145;9171;9172;9173;9274;9275;10604;10605;11024;11025;11446;11447;12725;13062;14211;14212;14213;14214;14215;14216;14217;16650;16651;16652;16653;16654;16655;16656;16657;19140;20472;213…	691;692;693;694;695;696;697;2246;2247;2248;2249;2250;2251;2252;2253;2254;2255;2256;2257;2258;2995;2996;2997;2998;2999;3000;3191;3192;5962;5963;5964;5965;5966;5967;5968;6037;6038;6039;6040;6699;6934;7338;7339;7476;7477;7478;7479;7480;7481;7496;7497;7498;7499;7500;7501;7502;7687;7688;7689;7690;7691;7692;7693;8729;10102;10103;10104;12820;12821;12822;12823;12824;13192;13193;13194;13195;13196;13227;13…	693;2248;2995;2997;3191;5967;6037;6699;6934;7338;7480;7498;7500;7693;8729;10102;12823;13196;13227;13406;15300;15878;16694;16696;18527;19007;20618;20620;24079;27826;29693;30899;33517;35676;36567;36583;37078;39629;43599;43600;43801	311;312;313;314	274;275;276;277;278;279	374;572;597;598	180;402;575;610;625;628	1
sp|P07910|HNRPC_HUMAN;sp|O60812|HNRCL_HUMAN;sp|Q86SE5|RALYL_HUMAN	sp|P07910|HNRPC_HUMAN;sp|O60812|HNRCL_HUMAN	15;8;1	15;8;1	15;8;1			>sp|P07910|HNRPC_HUMAN Heterogeneous nuclear ribonucleoproteins C1/C2 OS=Homo sapiens GN=HNRNPC PE=1 SV=4;>sp|O60812|HNRCL_HUMAN Heterogeneous nuclear ribonucleoprotein C-like 1 OS=Homo sapiens GN=HNRNPCL1 PE=1 SV=1	3	15	15	15	38.6	38.6	38.6	33.67	306	306;293;291	1.4481e-111	0.59043	1.1137	36.667	47	8471100000	5187000000	3284100000				438	162;1530;3975;6149;6830;7712;8968;9231;9328;9329;10449;11356;13996;14086;14087	True;True;True;True;True;True;True;True;True;True;True;True;True;True;True	166;1605;4178;6470;7183;8099;9485;9486;9859;9860;9967;9968;11152;12102;14881;14979;14980	281;282;283;2971;2972;7347;7348;11797;11798;11799;13009;13010;14713;14714;14715;17217;17218;17219;17220;17221;17222;17223;17224;17225;17226;17227;17228;17953;17954;17955;17956;18298;18299;18300;20498;20499;22094;22095;27271;27272;27453;27454;27455;27456;27457;27458;27459;27460;27461;27462	454;455;456;457;458;459;460;461;462;4431;4432;4433;10558;10559;10560;10561;17210;17211;17212;18938;18939;18940;18941;21313;21314;21315;21316;21317;21318;21319;24853;24854;24855;24856;24857;24858;24859;24860;24861;24862;24863;24864;24865;24866;24867;24868;24869;24870;24871;25901;25902;25903;25904;25905;26657;26658;26659;29727;29728;29729;31939;31940;39349;39350;39351;39352;39610;39611;39612;39613;…	461;4433;10561;17211;18940;21318;24859;25903;26658;26659;29729;31939;39351;39618;39628	315	280;281	46	74;136	1
sp|P07954|FUMH_HUMAN	sp|P07954|FUMH_HUMAN	3	3	3			>sp|P07954|FUMH_HUMAN Fumarate hydratase, mitochondrial OS=Homo sapiens GN=FH PE=1 SV=3	1	3	3	3	9.4	9.4	9.4	54.636	510	510	6.7675e-18	0.4742	0.99572	23.403	5	65803000	43841000	21962000				439	3501;6229;12965	True;True;True	3680;6555;13789	6470;11944;25126;25127;25128	9251;17413;17414;36258;36259;36260;36261	9251;17413;36260					1
sp|P07992|ERCC1_HUMAN	sp|P07992|ERCC1_HUMAN	3	3	3			>sp|P07992|ERCC1_HUMAN DNA excision repair protein ERCC-1 OS=Homo sapiens GN=ERCC1 PE=1 SV=1	1	3	3	3	8.1	8.1	8.1	32.562	297	297	1.2542e-06	0.43314	0.84318	8.971	2	66733000	46668000	20065000				440	8302;12013;14943	True;True;True	8729;12791;15892	15864;23332;29167;29168	22898;33730;42071;42072	22898;33730;42071	316		238		1
sp|P08047|SP1_HUMAN	sp|P08047|SP1_HUMAN	1	1	1			>sp|P08047|SP1_HUMAN Transcription factor Sp1 OS=Homo sapiens GN=SP1 PE=1 SV=3	1	1	1	1	3.6	3.6	3.6	80.692	785	785	0.0001509	0.37234	0.73423	NaN	1	29223000	18100000	11123000				441	14877	TRUE	15823	29062	41925	41925					1
sp|P08107|HSP71_HUMAN	sp|P08107|HSP71_HUMAN	41	41	13			>sp|P08107|HSP71_HUMAN Heat shock 70 kDa protein 1A/1B OS=Homo sapiens GN=HSPA1A PE=1 SV=5	1	41	41	13	53.7	53.7	20.3	70.051	641	641	0	0.51764	1.0064	34.322	107	22606000000	14450000000	8155800000				442	270;425;982;1000;1125;1184;1289;1816;1980;2155;2660;3306;5499;6091;6092;6366;6421;7591;7949;7950;8358;8419;8672;8673;9198;9199;9200;9267;9833;9834;9916;10213;10789;11093;11298;11661;12387;13605;14819;15528;15529	True;True;True;True;True;True;True;True;True;True;True;True;True;True;True;True;True;True;True;True;True;True;True;True;True;True;True;True;True;True;True;True;True;True;True;True;True;True;True;True;True	279;438;1031;1050;1182;1242;1349;1903;2073;2260;2791;3474;5785;6409;6410;6695;6753;7975;8347;8348;8785;8849;9111;9112;9812;9813;9814;9815;9816;9900;9901;10508;10509;10596;10908;11511;11826;12040;12418;13183;14469;15761;16512;16513	495;741;742;743;1887;1888;1914;2154;2155;2156;2157;2158;2159;2160;2161;2275;2276;2277;2447;3470;3471;3472;3473;3474;3475;3749;4074;4075;4886;6095;10437;10438;10439;10440;10441;10442;10443;10444;10445;10446;10447;11683;11684;11685;11686;12192;12274;14495;14496;15185;15186;15187;15188;15189;15190;15949;16062;16063;16528;16529;16530;17859;17860;17861;17862;17863;17864;17865;17866;17867;17868;17869;1…	765;1081;1082;1083;1084;1085;2835;2836;2874;3239;3240;3241;3242;3243;3244;3245;3246;3247;3248;3403;3404;3405;3406;3642;3643;5108;5109;5110;5111;5112;5113;5114;5115;5116;5117;5485;5958;5959;7042;8714;15043;15044;15045;15046;15047;15048;15049;15050;15051;15052;15053;15054;15055;15056;15057;15058;15059;15060;17051;17052;17053;17054;17055;17056;17057;17777;17877;20995;20996;20997;21962;21963;21964;21…	765;1084;2836;2874;3243;3406;3642;5110;5485;5958;7042;8714;15047;17051;17056;17777;17877;20995;21962;21971;23021;23194;23882;23885;25781;25786;25791;26455;28096;28109;28368;29164;30524;31303;31781;32753;34620;37996;41792;43891;43894	317;318	282;283;284;285	267;306	87;449;518;549	1
sp|P08133|ANXA6_HUMAN	sp|P08133|ANXA6_HUMAN	2	2	2			>sp|P08133|ANXA6_HUMAN Annexin A6 OS=Homo sapiens GN=ANXA6 PE=1 SV=3	1	2	2	2	2.5	2.5	2.5	75.872	673	673	6.5687e-05	0.60218	1.1607	NaN	1	14693000	8047000	6646100				443	789;3561	True;True	813;3746	1454;6575	2158;2159;2160;9387	2158;9387	319	286	552	548	1
sp|P08237|K6PF_HUMAN	sp|P08237|K6PF_HUMAN	2	2	2			>sp|P08237|K6PF_HUMAN 6-phosphofructokinase, muscle type OS=Homo sapiens GN=PFKM PE=1 SV=2	1	2	2	2	3.2	3.2	3.2	85.182	780	780	0.00016969	0.72615	1.3676	8.8497	2	17654000	10180000	7473800				444	5349;5762	True;True	5620;6061	10079;11010	14526;15863	14526;15863					1
sp|P08238|HS90B_HUMAN;sp|Q58FF7|H90B3_HUMAN;sp|Q58FF8|H90B2_HUMAN;sp|Q58FF6|H90B4_HUMAN	sp|P08238|HS90B_HUMAN;sp|Q58FF7|H90B3_HUMAN	45;25;15;8	45;25;15;8	27;13;4;2			>sp|P08238|HS90B_HUMAN Heat shock protein HSP 90-beta OS=Homo sapiens GN=HSP90AB1 PE=1 SV=4;>sp|Q58FF7|H90B3_HUMAN Putative heat shock protein HSP 90-beta-3 OS=Homo sapiens GN=HSP90AB3P PE=5 SV=1	4	45	45	27	55.1	55.1	34.9	83.263	724	724;597;381;505	0	0.54083	1.0736	25.224	109	20954000000	13258000000	7696400000				445	220;232;675;817;1042;1043;2158;2512;2614;2681;2767;2833;2834;2839;2918;2993;3314;3782;3986;4763;4910;4942;5184;5959;5960;7457;7458;8043;8719;9749;10431;10916;11073;11698;11699;11931;11945;13080;13224;14089;14346;15419;15420;15493;15502	True;True;True;True;True;True;True;True;True;True;True;True;True;True;True;True;True;True;True;True;True;True;True;True;True;True;True;True;True;True;True;True;True;True;True;True;True;True;True;True;True;True;True;True;True	227;241;696;843;1094;1095;2264;2638;2743;2813;2906;2972;2973;2978;3063;3064;3149;3482;3976;4189;5002;5154;5188;5446;6271;6272;7835;7836;8449;9159;9160;9161;10422;11134;11642;11805;12457;12458;12699;12714;13907;14059;14060;14982;15254;16395;16396;16472;16473;16483	402;403;436;437;438;439;1230;1231;1511;1512;1513;1514;1515;1516;1998;1999;2000;2001;2002;4082;4083;4645;4806;4939;5088;5089;5204;5205;5206;5216;5217;5218;5219;5220;5350;5351;5352;5353;5354;5491;5492;6107;7014;7015;7365;8877;8878;9168;9169;9170;9274;9275;9757;9758;9759;11446;11447;14218;14219;14220;14221;14222;14223;14224;14225;14226;15371;16618;16619;16620;16621;16622;16623;16624;16625;16626;1662…	652;653;691;692;693;694;695;696;697;1818;1819;1820;2233;2234;2235;2236;2237;2238;2239;2240;2241;2242;2243;2244;2245;2987;2988;2989;2990;2991;2992;2993;2994;5969;5970;6699;6934;7131;7338;7339;7492;7493;7494;7495;7508;7509;7510;7511;7512;7513;7514;7515;7516;7517;7518;7687;7688;7689;7690;7691;7692;7693;7871;7872;7873;8729;10099;10100;10101;10584;12820;12821;12822;12823;12824;13224;13225;13226;13406;…	653;693;1820;2235;2989;2994;5969;6699;6934;7131;7338;7492;7495;7518;7693;7873;8729;10101;10584;12823;13224;13406;14082;16694;16696;20622;20630;22221;24028;27830;29693;30883;31257;32867;32868;33517;33556;36583;37004;39631;40447;43599;43600;43779;43801	320;321;322;323;324	276;287;288;289;290;291;292	366;521;564;589;590	93;394;466;513;602;617;620	1
sp|P08243|ASNS_HUMAN	sp|P08243|ASNS_HUMAN	13	13	13			>sp|P08243|ASNS_HUMAN Asparagine synthetase [glutamine-hydrolyzing] OS=Homo sapiens GN=ASNS PE=1 SV=4	1	13	13	13	22.1	22.1	22.1	64.369	561	561	2.5661e-40	0.40052	0.81909	29.646	15	480060000	331820000	148230000				446	1275;2287;2689;2905;3592;3687;4982;5314;5642;5643;7362;13557;15270	True;True;True;True;True;True;True;True;True;True;True;True;True	1335;2398;2821;3047;3778;3876;5229;5582;5932;5933;7732;14418;16235	2422;4290;4291;4950;5329;6624;6831;6832;9352;10003;10758;10759;13976;26270;29810;29811	3604;6254;6255;6256;7143;7662;7663;9454;9455;9829;9830;9831;13515;13516;14421;15516;15517;15518;20268;37865;42986;42987;42988	3604;6255;7143;7662;9455;9829;13516;14421;15516;15518;20268;37865;42986	325		255		1
sp|P08397|HEM3_HUMAN	sp|P08397|HEM3_HUMAN	1	1	1			>sp|P08397|HEM3_HUMAN Porphobilinogen deaminase OS=Homo sapiens GN=HMBS PE=1 SV=2	1	1	1	1	2.8	2.8	2.8	39.33	361	361	0.00011759	0.49461	0.9561	NaN	1	17444000	11299000	6145400				447	12535	TRUE	13340	24333	35156;35157	35156					1
sp|P08579|RU2B_HUMAN	sp|P08579|RU2B_HUMAN	4	3	3			>sp|P08579|RU2B_HUMAN U2 small nuclear ribonucleoprotein B OS=Homo sapiens GN=SNRPB2 PE=1 SV=1	1	4	3	3	16.4	12.9	12.9	25.486	225	225	4.5892e-10	0.58293	1.2082	9.3206	3	77528000	44644000	32884000				448	2822;4510;6101;13658	True;False;True;True	2961;4734;6419;14525	5185;8372;11699;26462;26463	7468;12062;17071;17072;38127;38128;38129	7468;12062;17071;38127		293		218	1
sp|P08621|RU17_HUMAN	sp|P08621|RU17_HUMAN	9	9	9			>sp|P08621|RU17_HUMAN U1 small nuclear ribonucleoprotein 70 kDa OS=Homo sapiens GN=SNRNP70 PE=1 SV=2	1	9	9	9	19.7	19.7	19.7	51.556	437	437	9.0476e-31	0.63389	1.2375	105.48	13	493580000	235750000	257830000				449	2165;2559;4065;5397;7441;10977;13135;14594;14699	True;True;True;True;True;True;True;True;True	2271;2686;4270;5672;5673;7816;11706;13965;15519;15638	4094;4719;4720;7517;10170;10171;10172;14164;21434;25453;28510;28727;28728	5985;6805;6806;6807;10810;10811;14654;14655;14656;14657;20535;31045;36733;41158;41463;41464;41465;41466	5985;6805;10811;14657;20535;31045;36733;41158;41464		294		134	1
sp|P08670|VIME_HUMAN;sp|P14136|GFAP_HUMAN;sp|P17661|DESM_HUMAN;sp|P41219|PERI_HUMAN;sp|P07197|NFM_HUMAN;sp|P07196|NFL_HUMAN;sp|Q16352|AINX_HUMAN	sp|P08670|VIME_HUMAN	26;3;2;2;1;1;1	25;2;2;2;1;1;1	23;1;0;1;0;0;0			>sp|P08670|VIME_HUMAN Vimentin OS=Homo sapiens GN=VIM PE=1 SV=4	7	26	25	23	45.5	44	40.3	53.651	466	466;432;470;470;916;543;499	1.2801e-116	0.96225	1.8596	45.802	40	2371400000	1090500000	1280800000				450	2150;3208;3220;3241;3242;3493;4679;5665;5666;6906;6907;7413;7818;8227;8900;9644;10248;10283;10704;10816;11947;12517;12518;12588;13805;14057	True;True;True;True;True;False;True;True;True;True;True;True;True;True;True;True;True;True;True;True;True;True;True;True;True;True	2254;3372;3385;3407;3408;3672;4914;5956;5957;7263;7264;7785;8209;8652;9382;10304;10943;10979;11423;11538;12716;13322;13323;13395;14677;14949	4062;4063;5896;5916;5917;5958;5959;6449;6450;8704;10797;10798;10799;10800;10801;10802;10803;13144;13145;13146;14080;14914;15727;17019;17020;18926;18927;20148;20195;20937;20938;21130;21131;23214;23215;24304;24305;24427;24428;26821;26822;27398;27399;27400	5937;5938;5939;8415;8416;8440;8441;8442;8443;8504;8505;9224;9225;9226;9227;12557;12558;15573;15574;15575;15576;15577;15578;15579;15580;15581;15582;15583;19124;19125;19126;20417;21587;22718;24574;24575;24576;27537;27538;27539;29240;29304;30321;30322;30323;30595;30596;30597;30598;33560;33561;33562;33563;35116;35117;35286;35287;35288;38685;38686;39535;39536;39537	5939;8416;8441;8504;8505;9224;12558;15573;15575;19124;19125;20417;21587;22718;24575;27537;29240;29304;30322;30598;33562;35116;35117;35287;38685;39536		295		14	1
sp|P08708|RS17_HUMAN;sp|P0CW22|RS17L_HUMAN	sp|P08708|RS17_HUMAN;sp|P0CW22|RS17L_HUMAN	2;2	2;2	2;2			>sp|P08708|RS17_HUMAN 40S ribosomal protein S17 OS=Homo sapiens GN=RPS17 PE=1 SV=2;>sp|P0CW22|RS17L_HUMAN 40S ribosomal protein S17-like OS=Homo sapiens GN=RPS17L PE=3 SV=1	2	2	2	2	14.8	14.8	14.8	15.55	135	135;135	4.2216e-07	0.96478	2.0167	11.205	4	76056000	37153000	38903000				451	5089;7489	True;True	5343;7868	9573;14280;14281;14282	13827;20706;20707;20708;20709;20710	13827;20707		296		58	1
sp|P08758|ANXA5_HUMAN	sp|P08758|ANXA5_HUMAN	9	9	9			>sp|P08758|ANXA5_HUMAN Annexin A5 OS=Homo sapiens GN=ANXA5 PE=1 SV=2	1	9	9	9	27.8	27.8	27.8	35.936	320	320	2.0994e-55	0.49438	0.95152	31.679	15	360190000	222600000	137590000				452	206;3094;3453;4316;4699;9366;11385;11386;14573	True;True;True;True;True;True;True;True;True	212;3253;3630;4532;4934;10006;10007;12131;12132;15498	375;5689;6378;6379;8018;8019;8744;18367;18368;18369;18370;22140;22141;28473;28474	606;607;8133;9122;9123;9124;9125;11544;11545;11546;11547;12618;26747;26748;26749;26750;26751;32001;32002;32003;41108;41109;41110	606;8133;9125;11545;12618;26751;32001;32003;41109		297		299	1
sp|P08865|RSSA_HUMAN	sp|P08865|RSSA_HUMAN	6	6	6			>sp|P08865|RSSA_HUMAN 40S ribosomal protein SA OS=Homo sapiens GN=RPSA PE=1 SV=4	1	6	6	6	29.5	29.5	29.5	32.854	295	295	5.6629e-106	0.76986	1.5139	17.402	11	611150000	297600000	313550000				453	222;649;3213;6826;8017;15741	True;True;True;True;True;True	229;669;3378;7179;8417;16740	405;1179;1180;1181;5903;5904;5905;5906;13004;13005;15313;15314;30780	655;1743;1744;1745;1746;8423;8424;8425;8426;8427;8428;18932;18933;18934;22141;22142;22143;22144;44430	655;1743;8424;18932;22141;44430	326;327		148;163		1
sp|P08912|ACM5_HUMAN	sp|P08912|ACM5_HUMAN	1	1	1			>sp|P08912|ACM5_HUMAN Muscarinic acetylcholine receptor M5 OS=Homo sapiens GN=CHRM5 PE=2 SV=2	1	1	1	1	2.1	2.1	2.1	60.073	532	532	0.024315	NaN	NaN	NaN	0	0	0	0	+			454	772	TRUE	796	1425	2113	2113	328;329		253;256		1
sp|P09012|SNRPA_HUMAN	sp|P09012|SNRPA_HUMAN	5	5	4			>sp|P09012|SNRPA_HUMAN U1 small nuclear ribonucleoprotein A OS=Homo sapiens GN=SNRPA PE=1 SV=3	1	5	5	4	14.9	14.9	12.1	31.279	282	282	4.4222e-14	0.56111	1.0532	15.139	6	216930000	136220000	80708000				455	3165;4510;6105;8996;12750	True;True;True;True;True	3327;4734;6423;9528;13562	5818;5819;8372;11705;17321;24709	8309;8310;8311;12062;17078;25005;35661	8310;12062;17078;25005;35661		298		97	1
sp|P09211|GSTP1_HUMAN	sp|P09211|GSTP1_HUMAN	8	8	8			>sp|P09211|GSTP1_HUMAN Glutathione S-transferase P OS=Homo sapiens GN=GSTP1 PE=1 SV=2	1	8	8	8	39	39	39	23.356	210	210	2.5416e-71	0.3553	0.74444	25.464	14	608450000	409330000	199120000				456	364;365;1202;2190;3600;9024;13140;13141	True;True;True;True;True;True;True;True	375;376;1260;2296;2297;3786;9567;13970;13971	643;644;645;646;647;648;2301;2302;4130;4131;4132;4133;6640;6641;17389;25464;25465	958;959;960;961;962;963;964;3438;3439;3440;6028;6029;6030;6031;9486;9487;9488;9489;25092;36752;36753	961;963;3438;6029;9486;25092;36752;36753	330	299	48	92	1
sp|P09234|RU1C_HUMAN	sp|P09234|RU1C_HUMAN	1	1	1			>sp|P09234|RU1C_HUMAN U1 small nuclear ribonucleoprotein C OS=Homo sapiens GN=SNRPC PE=1 SV=1	1	1	1	1	5.7	5.7	5.7	17.394	159	159	3.0057e-05	0.47394	0.92198	NaN	1	7317800	4582100	2735600				457	13556	TRUE	14417	26269	37863;37864	37863					1
sp|P09429|HMGB1_HUMAN;sp|B2RPK0|HGB1A_HUMAN;sp|P23497|SP100_HUMAN	sp|P09429|HMGB1_HUMAN;sp|B2RPK0|HGB1A_HUMAN	17;9;4	16;8;4	14;7;4			>sp|P09429|HMGB1_HUMAN High mobility group protein B1 OS=Homo sapiens GN=HMGB1 PE=1 SV=3;>sp|B2RPK0|HGB1A_HUMAN Putative high mobility group protein B1-like 1 OS=Homo sapiens GN=HMGB1P1 PE=5 SV=1	3	17	16	14	51.6	49.8	40	24.893	215	215;211;879	2.8845e-194	0.41413	0.82102	33.45	59	7208700000	4994600000	2214000000				458	2736;3464;3951;4237;4251;4950;4951;6427;6499;6613;7424;7425;7697;9146;13791;13792;15411	True;True;True;True;True;True;True;True;True;True;True;True;False;True;True;True;True	2872;2873;3641;4152;4450;4451;4465;5196;5197;6759;6834;6951;6952;7796;7797;7798;8083;9740;9741;14663;14664;16386	5024;5025;5026;6395;6396;6397;6398;7311;7312;7313;7885;7886;7887;7888;7889;7906;9290;9291;9292;9293;9294;9295;9296;9297;12285;12286;12287;12427;12428;12429;12430;12431;12432;12616;12617;12618;12619;12620;12621;12622;12623;12624;14129;14130;14131;14132;14690;14691;17717;17718;17719;17720;17721;17722;26784;26785;26786;26787;26788;26789;26790;26791;26792;26793;26794;26795;26796;30176;30177;30178	7247;7248;7249;7250;7251;9144;9145;9146;9147;9148;9149;9150;9151;9152;9153;9154;10511;10512;10513;10514;10515;10516;11357;11358;11359;11360;11361;11362;11363;11381;13438;13439;13440;13441;13442;13443;13444;13445;13446;13447;13448;13449;13450;13451;17898;17899;17900;17901;17902;17903;18106;18107;18108;18109;18110;18111;18112;18113;18114;18115;18116;18365;18366;18367;18368;18369;18370;18371;18372;1…	7250;9146;10516;11361;11381;13443;13449;17901;18114;18377;20489;20490;21281;25580;38624;38643;43585	331	300;301;302	23	13;63;132	1
sp|P09525|ANXA4_HUMAN	sp|P09525|ANXA4_HUMAN	2	2	2			>sp|P09525|ANXA4_HUMAN Annexin A4 OS=Homo sapiens GN=ANXA4 PE=1 SV=4	1	2	2	2	8.5	8.5	8.5	35.882	319	319	1.0529e-09	1.1344	2.1814	89.714	2	47135000	17305000	29830000				459	6034;11413	True;True	6349;12159	11590;22190	16915;32070	16915;32070					1
sp|P09651|ROA1_HUMAN;sp|Q32P51|RA1L2_HUMAN	sp|P09651|ROA1_HUMAN;sp|Q32P51|RA1L2_HUMAN	14;8	14;8	12;6			>sp|P09651|ROA1_HUMAN Heterogeneous nuclear ribonucleoprotein A1 OS=Homo sapiens GN=HNRNPA1 PE=1 SV=5;>sp|Q32P51|RA1L2_HUMAN Heterogeneous nuclear ribonucleoprotein A1-like 2 OS=Homo sapiens GN=HNRNPA1L2 PE=2 SV=2	2	14	14	12	37.1	37.1	32.8	38.746	372	372;320	1.374e-126	0.52641	1.0678	25.748	29	5811200000	3710400000	2100800000				460	2349;2516;2517;3976;4093;5249;7348;9808;11407;11408;12273;13980;15494;15495	True;True;True;True;True;True;True;True;True;True;True;True;True;True	2467;2642;2643;4179;4298;5514;5515;7718;10483;12153;12154;13063;14864;16474;16475	4392;4652;4653;4654;4655;4656;4657;7349;7576;7577;9868;9869;9870;13949;19278;19279;19280;19281;19282;22178;22179;22180;22181;22182;22183;22184;23789;23790;23791;27235;30322;30323;30324;30325	6385;6708;6709;6710;6711;6712;6713;6714;6715;6716;6717;6718;6719;6720;6721;10562;10907;10908;14230;14231;14232;14233;14234;20230;20231;28036;28037;28038;28039;28040;28041;28042;28043;28044;28045;32056;32057;32058;32059;32060;32061;32062;32063;34360;34361;34362;34363;34364;34365;39299;43780;43781;43782;43783;43784	6385;6712;6720;10562;10907;14234;20230;28037;32057;32060;34361;39299;43780;43784	332	303	175	137	1
sp|P09661|RU2A_HUMAN	sp|P09661|RU2A_HUMAN	9	9	9			>sp|P09661|RU2A_HUMAN U2 small nuclear ribonucleoprotein A OS=Homo sapiens GN=SNRPA1 PE=1 SV=2	1	9	9	9	40	40	40	28.415	255	255	5.9886e-32	0.50882	1.0549	23.594	15	366250000	234900000	131340000				461	4107;4332;5865;7186;7741;11932;12846;12847;13174	True;True;True;True;True;True;True;True;True	4313;4548;6177;7549;8129;12700;13663;13664;14004	7599;7600;7601;8040;8041;8042;11282;13661;14764;23187;23188;24894;24895;24896;25526	10934;10935;10936;10937;11581;11582;11583;11584;11585;11586;16440;19839;19840;21376;33522;33523;33524;35914;35915;35916;36838;36839	10936;11584;16440;19839;21376;33523;35914;35916;36838					1
sp|P09874|PARP1_HUMAN	sp|P09874|PARP1_HUMAN	85	85	85			>sp|P09874|PARP1_HUMAN Poly [ADP-ribose] polymerase 1 OS=Homo sapiens GN=PARP1 PE=1 SV=4	1	85	85	85	66.5	66.5	66.5	113.08	1014	1014	0	0.46234	0.89243	45.26	302	68145000000	45081000000	23064000000				462	317;985;1138;1139;1140;1238;1239;1742;1996;2213;2214;2531;2532;2538;2707;2842;3787;3788;3916;4029;4030;4031;4042;4112;4226;4513;4550;4551;4953;5111;5231;6347;6415;6433;6434;6442;6443;6678;6693;6792;6858;6859;6897;7298;7445;7711;8265;8531;8597;8771;8802;8834;8886;8977;8978;9000;9176;9400;9849;9948;10136;10411;10702;11022;11329;11483;11484;11728;12612;12613;12912;13136;13449;13592;13598;13834;13959…	True;True;True;True;True;True;True;True;True;True;True;True;True;True;True;True;True;True;True;True;True;True;True;True;True;True;True;True;True;True;True;True;True;True;True;True;True;True;True;True;True;True;True;True;True;True;True;True;True;True;True;True;True;True;True;True;True;True;True;True;True;True;True;True;True;True;True;True;True;True;True;True;True;True;True;True;True;True;True;True…	328;1034;1035;1196;1197;1198;1296;1297;1827;2092;2320;2321;2658;2659;2665;2840;2981;3981;3982;4115;4232;4233;4234;4245;4318;4437;4438;4737;4777;4778;5199;5366;5367;5494;6676;6747;6765;6766;6774;6775;7020;7036;7037;7143;7211;7212;7254;7664;7665;7820;8098;8691;8967;9034;9217;9248;9291;9292;9293;9294;9361;9497;9498;9499;9500;9501;9533;9777;9778;9779;10042;10526;10632;10825;11114;11421;11752;12072;12…	570;571;572;1892;1893;1894;2183;2184;2185;2186;2187;2188;2189;2190;2191;2192;2193;2194;2195;2196;2353;2354;2355;2356;2357;3343;3344;3776;4169;4170;4171;4680;4681;4687;4688;4982;4983;5223;5224;5225;7023;7024;7243;7244;7443;7444;7445;7446;7447;7448;7449;7450;7451;7452;7453;7454;7455;7456;7457;7458;7459;7460;7461;7462;7479;7480;7610;7611;7865;7866;7867;7868;7869;7870;7871;8376;8377;8378;8448;8449;84…	862;863;864;865;866;867;2843;2844;2845;2846;3273;3274;3275;3276;3277;3278;3279;3280;3281;3282;3283;3284;3285;3286;3287;3288;3289;3290;3291;3292;3293;3294;3295;3296;3297;3298;3299;3300;3511;3512;3513;3514;3515;3516;3517;3518;3519;4942;4943;5522;5523;5524;5525;6081;6082;6083;6084;6751;6752;6753;6760;6761;6762;7188;7189;7190;7191;7523;7524;7525;10111;10112;10113;10114;10426;10427;10701;10702;10703;1…	862;2843;3273;3277;3287;3514;3516;4943;5522;6082;6084;6751;6753;6761;7188;7524;10111;10114;10427;10702;10705;10708;10758;10950;11329;12073;12174;12178;13458;13878;14187;17735;17867;17917;17920;17939;17948;18558;18602;18845;18989;18994;19109;20100;20558;21312;22812;23488;23674;24207;24284;24408;24541;24895;24914;25024;25665;26840;28168;28446;28964;29619;30315;31152;31849;32229;32235;32961;35350;35…	333;334;335;336;337;338	304;305;306;307;308;309;310;311;312;313;314;315;316;317;318	24;256;295;298;311;429	35;38;43;143;153;287;443;523;604;675;682;686;764;890;900	1
sp|P09884|DPOLA_HUMAN;REV__sp|Q96GD3|SCMH1_HUMAN	sp|P09884|DPOLA_HUMAN	59;1	59;1	58;0			>sp|P09884|DPOLA_HUMAN DNA polymerase alpha catalytic subunit OS=Homo sapiens GN=POLA1 PE=1 SV=2	2	59	59	58	37.2	37.2	37.2	165.91	1462	1462;660	0	0.43875	0.87898	36.081	99	7262900000	4810500000	2452500000				463	188;443;907;1057;1256;1331;1541;1553;1845;2168;2272;2276;2277;2342;2686;3075;4278;4462;4568;5131;6273;6954;7143;7322;7407;7408;7409;7580;7612;7729;9924;10053;10090;10109;10244;10296;10652;10942;11418;11598;11853;11854;11953;11958;11959;12100;12918;13164;13242;13918;14004;14056;14363;14534;14535;14945;15334;15506;15541	True;True;True;True;True;True;True;True;True;True;True;True;True;True;True;True;True;True;True;True;True;True;True;True;True;True;True;True;True;True;True;True;True;True;True;True;True;True;True;True;True;True;True;True;True;True;True;True;True;True;True;True;True;True;True;True;True;True;True	192;456;940;1109;1316;1396;1617;1629;1932;2274;2381;2385;2386;2459;2818;3234;4492;4686;4795;5387;6600;7311;7506;7692;7779;7780;7781;7963;7996;8117;10604;10741;10778;10797;10939;10992;11367;11670;12164;12351;12619;12620;12722;12728;12729;12883;13739;13994;14079;14797;14889;14890;14948;15273;15458;15459;15894;16303;16487;16525	332;333;334;767;768;769;1705;1706;1707;2027;2387;2388;2389;2390;2391;2541;2542;2988;2989;2990;3006;3007;3008;3009;3534;3535;4101;4102;4263;4264;4270;4271;4272;4383;4946;5618;7951;8282;8481;9650;12022;12023;13214;13215;13595;13596;13897;13898;13899;14070;14071;14072;14073;14471;14472;14473;14474;14475;14476;14477;14478;14479;14480;14530;14743;14744;19509;19510;19819;19820;19882;19906;20138;20139;2…	539;540;541;542;543;544;545;546;1122;1123;1124;2539;2540;2541;3038;3557;3558;3559;3560;3561;3562;3563;3564;3780;3781;3782;3783;4451;4452;4453;4454;4455;4456;4477;4478;4479;4480;4481;4482;5200;5201;5202;5203;5995;5996;6215;6216;6217;6218;6219;6220;6226;6227;6228;6376;7138;8048;11450;11451;11915;11916;12215;12216;13933;17518;17519;19217;19218;19753;19754;19755;20153;20154;20155;20156;20157;20158;20…	539;1123;2540;3038;3560;3782;4454;4479;5203;5996;6216;6226;6227;6376;7138;8048;11450;11915;12216;13933;17519;19218;19755;20154;20404;20406;20407;20971;21045;21350;28388;28804;28892;28922;29228;29327;30202;30955;32080;32544;33293;33298;33572;33581;33583;33932;36139;36816;37088;38997;39385;39534;40515;41012;41013;42077;43120;43813;43913	339;340;341;342;343;344;345;346;347;348;349	319;320;321;322	141;497;514;592;1085;1180;1371;1374;1393;1403;1458	519;985;1332;1375	1
sp|P09936|UCHL1_HUMAN	sp|P09936|UCHL1_HUMAN	9	9	9			>sp|P09936|UCHL1_HUMAN Ubiquitin carboxyl-terminal hydrolase isozyme L1 OS=Homo sapiens GN=UCHL1 PE=1 SV=2	1	9	9	9	45.7	45.7	45.7	24.824	223	223	1.7926e-60	0.53347	1.0443	25.641	8	422200000	281820000	140380000				464	1623;2581;3641;7432;7520;9337;10302;10379;10777	True;True;True;True;True;True;True;True;True	1705;2708;3829;7805;7900;9976;10999;11080;11498	3164;4761;6712;6713;14144;14336;14337;14338;18314;20224;20363;20364;21065	4706;6868;9593;9594;9595;9596;9597;20507;20786;20787;20788;20789;20790;20791;26680;29339;29340;29545;29546;29547;30497;30498	4706;6868;9594;20507;20788;26680;29340;29546;30497	350;351;352;353		90;132;152;220		1
sp|P09960|LKHA4_HUMAN	sp|P09960|LKHA4_HUMAN	8	8	8			>sp|P09960|LKHA4_HUMAN Leukotriene A-4 hydrolase OS=Homo sapiens GN=LTA4H PE=1 SV=2	1	8	8	8	19.1	19.1	19.1	69.284	611	611	2.2608e-44	0.49465	0.99171	34.588	16	522710000	317590000	205120000				465	2030;2110;4606;8733;10095;12244;12829;15097	True;True;True;True;True;True;True;True	2128;2209;4836;4837;9177;10783;13033;13644;16054	3837;3838;3977;8555;8556;8557;8558;8559;16661;16662;19889;23745;24865;24866;24867;29470;29471;29472	5621;5622;5820;12313;12314;12315;12316;12317;12318;12319;12320;12321;12322;12323;24094;24095;24096;24097;28902;34303;35875;35876;35877;35878;42510;42511;42512;42513	5621;5820;12317;24095;28902;34303;35876;42510	354;355	323	8;17	87	1
sp|P09972|ALDOC_HUMAN	sp|P09972|ALDOC_HUMAN	7	3	3			>sp|P09972|ALDOC_HUMAN Fructose-bisphosphate aldolase C OS=Homo sapiens GN=ALDOC PE=1 SV=2	1	7	3	3	27.2	13.7	13.7	39.455	364	364	1.3192e-120	0.76825	1.5065	64.859	4	336040000	186240000	149810000				466	859;1733;1899;4764;13378;14369;15367	True;False;False;True;True;False;False	891;1817;1989;5003;14229;15279;16338	1637;3330;3616;8879;8880;25961;28068;28069;29982;29983	2445;4929;5311;12825;12826;12827;37443;40530;40531;40532;40533;43223;43224;43225	2445;4929;5311;12825;37443;40530;43223	283;284		178;202		1
sp|P0C0S5|H2AZ_HUMAN;sp|Q71UI9|H2AV_HUMAN	sp|P0C0S5|H2AZ_HUMAN;sp|Q71UI9|H2AV_HUMAN	3;3	1;1	1;1			>sp|P0C0S5|H2AZ_HUMAN Histone H2A.Z OS=Homo sapiens GN=H2AFZ PE=1 SV=2;>sp|Q71UI9|H2AV_HUMAN Histone H2A.V OS=Homo sapiens GN=H2AFV PE=1 SV=3	2	3	1	1	20.3	7.8	7.8	13.553	128	128;128	3.7527e-19	0.61516	1.2016	1.5142	2	398860000	254970000	143890000				467	486;3915;4924	False;True;False	501;4114;5168	854;855;856;857;858;859;860;861;862;863;864;865;866;867;868;869;870;871;872;873;874;875;7241;7242;9204;9205;9206;9207;9208;9209;9210;9211;9212;9213;9214;9215;9216;9217;9218;9219;9220;9221;9222;9223;9224;9225	1243;1244;1245;1246;1247;1248;1249;1250;1251;1252;1253;1254;1255;1256;1257;1258;1259;1260;1261;1262;1263;1264;1265;1266;1267;1268;1269;1270;1271;1272;1273;1274;1275;1276;1277;1278;1279;1280;1281;1282;1283;1284;1285;1286;1287;1288;1289;1290;1291;10421;10422;10423;10424;10425;13272;13273;13274;13275;13276;13277;13278;13279;13280;13281;13282;13283;13284;13285;13286;13287;13288;13289;13290;13291;1329…	1249;10425;13297					1
sp|P0C1H6|H2BFM_HUMAN	sp|P0C1H6|H2BFM_HUMAN	1	1	1			>sp|P0C1H6|H2BFM_HUMAN Histone H2B type F-M OS=Homo sapiens GN=H2BFM PE=2 SV=1	1	1	1	1	3.9	3.9	3.9	28.266	257	257	0.039103	NaN	NaN	NaN	0	0	0	0	+			468	13502	TRUE	14362	26181	37747	37747	356		250		1
sp|P0CG13|CTF8_HUMAN	sp|P0CG13|CTF8_HUMAN	2	2	2			>sp|P0CG13|CTF8_HUMAN Chromosome transmission fidelity protein 8 homolog OS=Homo sapiens GN=CHTF8 PE=1 SV=1	1	2	2	2	17.4	17.4	17.4	13.313	121	121	0.00016372	0.49146	0.95314	NaN	1	15942000	10579000	5363200				469	5008;15604	True;True	5256;16589	9398;30531	13575;44072	13575;44072	357		83		1
sp|P0CG40|SP9_HUMAN	sp|P0CG40|SP9_HUMAN	1	1	1			>sp|P0CG40|SP9_HUMAN Transcription factor Sp9 OS=Homo sapiens GN=SP9 PE=3 SV=1	1	1	1	1	4.3	4.3	4.3	48.914	484	484	1.5224e-09	1.379	2.7146	NaN	1	27398000	8799500	18599000				470	0	TRUE	0	0	0	0					1
sp|P0CG48|UBC_HUMAN;sp|P0CG47|UBB_HUMAN;sp|P62979|RS27A_HUMAN;sp|P62987|RL40_HUMAN	sp|P0CG48|UBC_HUMAN;sp|P0CG47|UBB_HUMAN;sp|P62979|RS27A_HUMAN;sp|P62987|RL40_HUMAN	9;9;9;9	9;9;9;9	9;9;9;9			>sp|P0CG48|UBC_HUMAN Polyubiquitin-C OS=Homo sapiens GN=UBC PE=1 SV=2;>sp|P0CG47|UBB_HUMAN Polyubiquitin-B OS=Homo sapiens GN=UBB PE=1 SV=1;>sp|P62979|RS27A_HUMAN Ubiquitin-40S ribosomal protein S27a OS=Homo sapiens GN=RPS27A PE=1 SV=2;>sp|P62987|RL40_HUMA	4	9	9	9	85.8	85.8	85.8	77.028	685	685;229;156;128	3.2808e-232	0.44374	0.95285	31.154	56	20968000000	13097000000	7870900000				471	682;2606;3057;5878;7585;9108;10471;13047;13209	True;True;True;True;True;True;True;True;True	703;2735;3216;6190;7969;9687;11174;13873;14044	1239;1240;1241;1242;1243;1244;1245;1246;1247;1248;1249;1250;1251;1252;4792;4793;5583;5584;5585;5586;5587;5588;5589;5590;11298;11299;11300;11301;11302;11303;11304;11305;11306;11307;11308;11309;11310;11311;11312;11313;11314;14488;17621;17622;17623;17624;17625;20527;20528;20529;25286;25287;25288;25289;25290;25291;25292;25293;25612;25613;25614;25615;25616;25617	1831;1832;1833;1834;1835;1836;1837;1838;1839;1840;1841;1842;1843;1844;1845;1846;1847;1848;1849;1850;1851;1852;1853;1854;1855;1856;1857;6911;6912;6913;7990;7991;7992;7993;7994;7995;7996;7997;7998;7999;8000;8001;8002;8003;8004;16460;16461;16462;16463;16464;16465;16466;16467;16468;16469;16470;16471;16472;16473;16474;16475;16476;16477;16478;16479;16480;16481;16482;16483;16484;16485;16486;16487;16488;…	1841;6911;7993;16476;20987;25438;29764;36485;36959		324		1	1
sp|P0CJ78|ZN865_HUMAN	sp|P0CJ78|ZN865_HUMAN	1	1	1			>sp|P0CJ78|ZN865_HUMAN Zinc finger protein 865 OS=Homo sapiens GN=ZNF865 PE=3 SV=1	1	1	1	1	1	1	1	111.08	1059	1059	0.0095082	1.7554	3.0938	NaN	1	10506000	4051200	6455300				472	3252	TRUE	3419	5981	8543	8543					1
sp|P10155|RO60_HUMAN	sp|P10155|RO60_HUMAN	5	5	5			>sp|P10155|RO60_HUMAN 60 kDa SS-A/Ro ribonucleoprotein OS=Homo sapiens GN=TROVE2 PE=1 SV=2	1	5	5	5	10	10	10	60.67	538	538	3.4206e-17	0.47426	0.95451	30.007	5	117280000	77514000	39763000				473	828;900;3484;7467;13657	True;True;True;True;True	855;856;933;3662;7845;14524	1539;1540;1696;6431;6432;14239;14240;26461	2284;2285;2528;9200;9201;20648;20649;20650;38126	2285;2528;9200;20648;38126	358	325	38	276	1
sp|P10412|H14_HUMAN	sp|P10412|H14_HUMAN	23	5	5			>sp|P10412|H14_HUMAN Histone H1.4 OS=Homo sapiens GN=HIST1H1E PE=1 SV=2	1	23	5	5	53	19.2	19.2	21.865	219	219	2.7906e-218	0.64377	1.2962	25.571	7	464220000	281700000	182510000				474	140;684;696;697;1225;1320;3010;3011;4659;4660;4661;4674;4675;6269;6307;6308;6330;6333;10075;11411;11593;11594;11943	False;True;False;False;False;True;False;False;False;False;False;False;False;False;False;False;False;True;True;True;False;False;False	143;705;717;718;1283;1385;3166;3167;4892;4893;4894;4908;4909;6596;6636;6637;6659;6662;10763;12157;12346;12347;12712	242;243;244;245;1254;1269;1270;1271;1272;1273;1274;1275;1276;1277;1278;1279;1280;1281;1282;2330;2331;2332;2333;2334;2524;5512;5513;5514;5515;5516;5517;8663;8664;8665;8666;8667;8668;8669;8670;8671;8693;8694;8695;8696;8697;12015;12016;12085;12086;12087;12088;12089;12090;12091;12126;12127;12128;12129;12130;12131;12132;12137;12138;12139;19857;22187;22504;22505;22506;22507;22508;22509;22510;22511;2251…	376;377;378;379;380;381;382;383;384;385;386;387;388;389;390;391;392;393;394;395;396;397;398;399;1860;1877;1878;1879;1880;1881;1882;1883;1884;1885;1886;1887;1888;1889;1890;1891;1892;1893;1894;1895;1896;1897;1898;1899;1900;1901;1902;1903;1904;1905;1906;1907;1908;1909;1910;1911;1912;1913;1914;1915;1916;1917;1918;3474;3475;3476;3477;3478;3479;3480;3481;3482;3483;3484;3485;3486;3487;3488;3758;3759;376…	385;1860;1878;1910;3481;3759;7900;7909;12489;12494;12501;12544;12548;17506;17612;17616;17680;17692;28860;32066;32518;32532;33552					1
sp|P10515|ODP2_HUMAN	sp|P10515|ODP2_HUMAN	2	2	2			>sp|P10515|ODP2_HUMAN Dihydrolipoyllysine-residue acetyltransferase component of pyruvate dehydrogenase complex, mitochondrial OS=Homo sapiens GN=DLAT PE=1 SV=3	1	2	2	2	4.5	4.5	4.5	68.996	647	647	6.8856e-10	0.8267	1.6007	NaN	1	35673000	19601000	16072000				475	4720;14712	True;True	4957;15651	8780;28751	12672;41502	12672;41502					1
sp|P10588|NR2F6_HUMAN	sp|P10588|NR2F6_HUMAN	2	1	1			>sp|P10588|NR2F6_HUMAN Nuclear receptor subfamily 2 group F member 6 OS=Homo sapiens GN=NR2F6 PE=1 SV=2	1	2	1	1	7.7	5.7	5.7	42.979	404	404	0.00019917	NaN	NaN	NaN	0	0	0	0	+			476	3341;13345	True;False	3512;14191	6172;25891;25892	8833;37342;37343;37344	8833;37342	359		203		1
sp|P10599|THIO_HUMAN	sp|P10599|THIO_HUMAN	4	4	4			>sp|P10599|THIO_HUMAN Thioredoxin OS=Homo sapiens GN=TXN PE=1 SV=3	1	4	4	4	31.4	31.4	31.4	11.737	105	105	9.8817e-18	0.41837	0.83147	25.729	6	898690000	636600000	262090000				477	1690;12629;14142;14143	True;True;True;True	1773;1774;13436;15038;15039	3265;3266;3267;3268;3269;3270;24503;27595;27596;27597;27598;27599	4840;4841;4842;4843;4844;4845;4846;4847;4848;4849;4850;35389;39857;39858;39859;39860;39861;39862;39863	4847;35389;39858;39860	360	326	73	74	1
sp|P10768|ESTD_HUMAN	sp|P10768|ESTD_HUMAN	4	4	4			>sp|P10768|ESTD_HUMAN S-formylglutathione hydrolase OS=Homo sapiens GN=ESD PE=1 SV=2	1	4	4	4	16	16	16	31.462	282	282	2.1926e-12	0.42902	0.83263	24.6	6	109340000	71791000	37552000				478	1625;3267;6528;9232	True;True;True;True	1707;3434;6864;9861	3167;3168;6019;6020;12476;12477;17957;17958;17959	4711;4712;8603;8604;18172;18173;18174;25906;25907;25908;25909	4711;8604;18174;25909	361	327	11	120	1
sp|P10809|CH60_HUMAN	sp|P10809|CH60_HUMAN	23	23	23			>sp|P10809|CH60_HUMAN 60 kDa heat shock protein, mitochondrial OS=Homo sapiens GN=HSPD1 PE=1 SV=2	1	23	23	23	38.6	38.6	38.6	61.054	573	573	2.4361e-107	0.59342	1.2091	13.374	32	1343700000	774690000	568980000				479	166;842;1049;1616;3853;3854;4180;4792;5336;5337;5834;5885;6497;8381;11625;13181;13674;14149;14150;14158;14159;14172;14939	True;True;True;True;True;True;True;True;True;True;True;True;True;True;True;True;True;True;True;True;True;True;True	170;872;1101;1697;4048;4049;4387;5031;5604;5605;6146;6197;6832;8811;12380;14013;14542;15045;15046;15054;15055;15068;15888	290;291;292;1570;1571;1572;2011;2012;3156;7134;7135;7136;7749;8938;8939;10050;10051;11221;11222;11323;12424;15997;15998;22577;22578;25540;25541;26502;26503;27608;27609;27626;27627;27646;27647;27648;27649;29156;29157	474;475;476;2325;2326;2327;2328;2329;3008;3009;3010;3011;4698;10270;10271;10272;10273;11144;12909;12910;14484;14485;14486;14487;16343;16344;16345;16525;18101;18102;23098;23099;23100;32623;32624;36858;36859;38187;38188;38189;39876;39877;39903;39904;39905;39927;39928;39929;39930;39931;39932;39933;42054;42055;42056	476;2327;3011;4698;10272;10273;11144;12909;14484;14487;16343;16525;18102;23098;32624;36858;38188;39876;39877;39904;39905;39932;42055	362;363	328;329;330	237;442	40;55;477	1
sp|P11021|GRP78_HUMAN	sp|P11021|GRP78_HUMAN	8	6	6			>sp|P11021|GRP78_HUMAN 78 kDa glucose-regulated protein OS=Homo sapiens GN=HSPA5 PE=1 SV=2	1	8	6	6	14.1	13	13	72.332	654	654	5.5961e-51	0.6682	1.3199	71.572	8	144790000	55827000	88967000				480	895;1815;5496;5498;7591;9819;12170;12819	True;True;False;True;False;True;True;True	928;1902;5782;5784;7975;10494;12956;13634	1691;3469;10418;10419;10420;10421;10422;10433;10434;10435;10436;14495;14496;19297;23618;24842	2520;5107;15004;15005;15006;15007;15008;15009;15010;15011;15012;15038;15039;15040;15041;15042;20995;20996;20997;28065;34130;34131;35845	2520;5107;15008;15040;20995;28065;34130;35845					1
sp|P11142|HSP7C_HUMAN	sp|P11142|HSP7C_HUMAN	39	32	20			>sp|P11142|HSP7C_HUMAN Heat shock cognate 71 kDa protein OS=Homo sapiens GN=HSPA8 PE=1 SV=1	1	39	32	20	51.7	46.4	31.7	70.897	646	646	0	0.51301	1.0081	37.147	120	23925000000	15492000000	8432900000				481	1185;1814;2154;2659;2936;3307;4672;5496;5497;6091;6092;7201;7591;7947;7948;8358;8418;8990;9194;9198;9199;9836;9837;9880;9969;10212;10791;10954;11094;11480;11662;12171;12354;13605;13741;13958;14816;15526;15527	True;True;True;True;True;True;True;True;True;False;False;True;False;True;True;False;True;True;True;False;False;True;True;True;True;True;True;True;True;True;True;True;True;False;True;True;True;True;True	1243;1901;2259;2790;3087;3475;4906;5782;5783;6409;6410;7564;7975;8345;8346;8785;8848;9519;9804;9805;9812;9813;9814;10511;10512;10513;10514;10557;10558;10653;10907;11513;11682;11827;12226;12227;12419;12957;13150;14469;14613;14839;15758;16510;16511	2278;2279;2280;3460;3461;3462;3463;3464;3465;3466;3467;3468;4073;4884;4885;5393;6096;6097;8689;10418;10419;10420;10421;10422;10423;10424;10425;10426;10427;10428;10429;10430;10431;10432;11683;11684;11685;11686;13692;13693;14495;14496;15177;15178;15179;15180;15181;15182;15183;15184;15949;16059;16060;16061;17307;17308;17309;17310;17311;17837;17838;17839;17840;17841;17842;17843;17844;17859;17860;1786…	3407;3408;3409;3410;3411;5089;5090;5091;5092;5093;5094;5095;5096;5097;5098;5099;5100;5101;5102;5103;5104;5105;5106;5957;7039;7040;7041;7746;7747;8715;8716;8717;12529;12530;15004;15005;15006;15007;15008;15009;15010;15011;15012;15013;15014;15015;15016;15017;15018;15019;15020;15021;15022;15023;15024;15025;15026;15027;15028;15029;15030;15031;15032;15033;15034;15035;15036;15037;17051;17052;17053;17054…	3408;5096;5957;7041;7747;8716;12530;15008;15032;17051;17056;19881;20995;21950;21958;23021;23189;24992;25747;25781;25786;28113;28126;28275;28478;29163;30531;30980;31304;32223;32757;34134;34526;37996;38483;39245;41782;43887;43889	318;364	331;332;333;334;335	267;603	61;122;237;518;549	1
sp|P11216|PYGB_HUMAN	sp|P11216|PYGB_HUMAN	2	1	1			>sp|P11216|PYGB_HUMAN Glycogen phosphorylase, brain form OS=Homo sapiens GN=PYGB PE=1 SV=5	1	2	1	1	2.8	1.4	1.4	96.695	843	843	1.3516e-06	0.43035	0.78121	11.996	2	7784300	5818000	1966200				482	7936;14616	True;False	8334;15543	15161;15162;28552	21926;21927;41218	21927;41218					1
sp|P11387|TOP1_HUMAN;sp|Q969P6|TOP1M_HUMAN	sp|P11387|TOP1_HUMAN	36;5	36;5	36;5			>sp|P11387|TOP1_HUMAN DNA topoisomerase 1 OS=Homo sapiens GN=TOP1 PE=1 SV=2	2	36	36	36	39.6	39.6	39.6	90.725	765	765;601	1.2126e-266	0.50826	0.99516	34.813	60	4630900000	2963800000	1667000000				483	277;494;1394;1395;1607;1862;2889;2975;4499;4922;5160;5239;5778;6120;6121;6242;6599;6929;6949;7255;7316;7317;8133;9014;9488;9648;10371;10613;11008;11966;13798;13799;15269;15515;15786;15787	True;True;True;True;True;True;True;True;True;True;True;True;True;True;True;True;True;True;True;True;True;True;True;True;True;True;True;True;True;True;True;True;True;True;True;True	287;509;1464;1465;1685;1686;1951;3031;3130;4723;5166;5418;5503;6086;6438;6439;6568;6936;7286;7306;7621;7686;7687;8556;9551;9552;10137;10308;11072;11325;11737;11738;12738;12739;14670;14671;16234;16498;16499;16788;16789	509;510;885;886;2714;2715;2716;2717;2718;2719;2720;2721;3132;3133;3134;3561;5307;5308;5465;8355;9197;9198;9199;9200;9719;9850;9851;9852;11051;11738;11739;11963;12593;13183;13209;13795;13888;13889;13890;15551;17360;17361;17362;17363;18591;18592;18593;18932;18933;20349;20350;20782;20783;21487;21488;21489;21490;23243;23244;23245;23246;23247;23248;26807;26808;26809;26810;29809;30375;30376;30377;30378…	783;784;785;786;1303;1304;1305;1306;4046;4047;4048;4049;4050;4051;4052;4053;4054;4055;4056;4057;4664;4665;4666;4667;5240;5241;7630;7631;7836;12040;12041;13261;13262;13263;13264;13265;13266;14029;14203;14204;14205;14206;14207;14208;15924;15925;17130;17131;17435;18330;19181;19212;20021;20022;20139;20140;20141;20142;20143;20144;22471;25054;25055;25056;25057;25058;25059;27050;27051;27052;27053;27054;…	783;1304;4050;4053;4664;5241;7631;7836;12040;13264;14029;14203;15925;17130;17131;17435;18330;19181;19212;20022;20140;20144;22471;25055;27052;27545;29527;30119;31112;33604;38665;38668;42985;43860;44556;44561	365;366;367;368;369;370	336;337;338;339;340;341	300;386;504;505;630;733	263;305;378;428;644;645	1
sp|P11388|TOP2A_HUMAN;sp|Q96LP2|FA81B_HUMAN	sp|P11388|TOP2A_HUMAN	91;1	91;1	70;0			>sp|P11388|TOP2A_HUMAN DNA topoisomerase 2-alpha OS=Homo sapiens GN=TOP2A PE=1 SV=3	2	91	91	70	47.7	47.7	38.3	174.38	1531	1531;452	0	0.49777	0.98097	38.267	237	25337000000	16012000000	9325400000				484	447;1174;1175;1556;2010;2028;2162;2468;2499;2713;2714;2758;2759;2830;2943;2995;3170;3188;3198;3202;3460;3461;3490;3546;3726;4016;4198;4199;4319;4784;5016;5180;5262;5263;5471;5568;5575;5576;5767;5855;6086;6152;6153;6413;6414;6876;6918;6958;7156;7170;7531;7749;7750;8027;8100;8344;8438;8611;9118;9235;9236;9349;9350;9361;9535;9913;10056;10234;10399;10797;10802;10925;10937;11438;12337;12536;12584;1310…	True;True;True;True;True;True;True;True;True;True;True;True;True;True;True;True;True;True;True;True;True;True;True;True;True;True;True;True;True;True;True;True;True;True;True;True;True;True;True;True;True;True;True;True;True;True;True;True;True;True;True;True;True;True;True;True;True;True;True;True;True;True;True;True;True;True;True;True;True;True;True;True;True;True;True;True;True;True;True;True…	460;461;1232;1233;1633;2107;2126;2268;2591;2625;2847;2848;2897;2898;2969;3095;3096;3151;3332;3350;3351;3362;3366;3637;3638;3668;3729;3916;4219;4408;4409;4535;5023;5265;5442;5529;5530;5755;5858;5865;5866;6069;6070;6167;6403;6404;6473;6474;6744;6745;6746;7230;7275;7316;7519;7533;7911;8137;8138;8427;8428;8520;8771;8869;9048;9700;9701;9702;9865;9866;9867;9868;9989;9990;10001;10188;10593;10744;10929;1…	774;775;776;2253;2254;2255;2256;2257;2258;2259;2260;3028;3029;3798;3799;3828;3829;3830;3831;4088;4089;4090;4571;4572;4623;4624;4994;4995;5076;5077;5078;5079;5199;5200;5402;5403;5404;5405;5406;5495;5825;5826;5827;5828;5829;5830;5831;5863;5864;5865;5866;5867;5881;5888;5889;6390;6391;6441;6442;6443;6444;6445;6550;6551;6901;6902;7416;7417;7418;7419;7420;7421;7422;7792;7793;7794;7795;7796;7797;7798;77…	1131;1132;1133;3373;3374;3375;3376;3377;3378;3379;3380;3381;3382;3383;3384;4512;4513;5565;5566;5604;5605;5606;5607;5608;5609;5610;5611;5976;5977;5978;5979;5980;6608;6609;6674;6675;7210;7211;7325;7326;7327;7328;7485;7486;7487;7488;7758;7759;7760;7761;7762;7763;7764;7876;8319;8320;8321;8322;8323;8324;8325;8326;8327;8328;8329;8374;8375;8376;8377;8378;8379;8380;8395;8404;8405;8406;8407;9138;9139;9140…	1131;3375;3380;4512;5566;5606;5977;6609;6674;7210;7211;7326;7328;7487;7759;7876;8324;8377;8395;8407;9138;9140;9218;9355;9930;10662;11211;11220;11557;12885;13590;14075;14266;14271;14905;15317;15334;15335;15875;16406;17044;17220;17224;17862;17866;19023;19153;19241;19776;19812;20806;21398;21401;22167;22388;22987;23231;23711;25474;25913;25917;26708;26711;26734;27191;28359;28812;29207;29589;30546;3056…	371;372;373;374;375	342;343;344;345;346;347;348;349;350;351;352;353;354;355;356;357	170;216;392;455;733	135;204;228;239;273;381;502;537;539;809;880;888;943;1040;1207;1227	1
sp|P11441|UBL4A_HUMAN	sp|P11441|UBL4A_HUMAN	1	1	1			>sp|P11441|UBL4A_HUMAN Ubiquitin-like protein 4A OS=Homo sapiens GN=UBL4A PE=1 SV=1	1	1	1	1	6.4	6.4	6.4	17.776	157	157	0.0050814	0.39189	0.78327	NaN	1	3435500	2326200	1109200				485	8095	TRUE	8514	15479	22372	22372					1
sp|P11498|PYC_HUMAN	sp|P11498|PYC_HUMAN	10	10	10			>sp|P11498|PYC_HUMAN Pyruvate carboxylase, mitochondrial OS=Homo sapiens GN=PC PE=1 SV=2	1	10	10	10	9.4	9.4	9.4	129.63	1178	1178	1.4989e-36	0.93686	1.8906	62.188	14	404150000	159040000	245110000				486	260;719;3437;3548;4522;6150;7211;7354;11887;14478	True;True;True;True;True;True;True;True;True;True	269;740;3614;3731;4746;6471;7574;7724;12654;15396	482;1323;1324;6346;6553;8389;11800;11801;13715;13956;13957;13958;13959;23110;28292	751;1973;1974;9070;9071;9359;12091;17213;17214;19912;19913;20240;20241;20242;20243;20244;33410;40864	751;1974;9070;9359;12091;17214;19913;20242;33410;40864	376	358;359	622	921;1116	1
sp|P11586|C1TC_HUMAN	sp|P11586|C1TC_HUMAN	23	23	23			>sp|P11586|C1TC_HUMAN C-1-tetrahydrofolate synthase, cytoplasmic OS=Homo sapiens GN=MTHFD1 PE=1 SV=3	1	23	23	23	23.6	23.6	23.6	101.56	935	935	7.1816e-86	0.60441	1.1994	27.265	33	1267400000	771360000	496090000				487	2648;2997;3837;3900;4032;4830;5272;6538;7049;7728;8687;9212;10321;10381;10963;12756;12953;13618;14497;15085;15086;15291;15768	True;True;True;True;True;True;True;True;True;True;True;True;True;True;True;True;True;True;True;True;True;True;True	2778;3153;4031;4099;4235;5070;5539;6874;7410;8116;9126;9832;11018;11082;11691;13568;13776;14484;15416;16041;16042;16257;16258;16769	4863;5498;7102;7103;7104;7105;7223;7463;9006;9915;9916;12490;13412;14742;16556;16557;17897;17898;20259;20366;21414;24719;25104;26394;26395;28327;29447;29448;29449;29845;29846;29847;30839;30840;30841	7013;7881;7882;10218;10219;10220;10221;10222;10223;10224;10399;10736;13011;13012;14296;14297;18191;18192;19489;19490;21349;23924;23925;23926;25826;25827;29391;29392;29549;31017;35672;36229;38033;38034;40913;40914;42475;42476;42477;42478;43037;43038;43039;44517;44518;44519;44520;44521	7013;7882;10218;10399;10736;13012;14296;18192;19490;21349;23926;25826;29392;29549;31017;35672;36229;38033;40913;42475;42478;43037;44517	377	360	152	304	1
sp|P11766|ADHX_HUMAN	sp|P11766|ADHX_HUMAN	2	2	2			>sp|P11766|ADHX_HUMAN Alcohol dehydrogenase class-3 OS=Homo sapiens GN=ADH5 PE=1 SV=4	1	2	2	2	8.6	8.6	8.6	39.724	374	374	0.00014742	0.20717	0.4397	102.72	2	34083000	26883000	7199800				488	165;5468	True;True	169;5752	289;10343	473;14892	473;14892					1
sp|P11802|CDK4_HUMAN	sp|P11802|CDK4_HUMAN	2	1	1			>sp|P11802|CDK4_HUMAN Cyclin-dependent kinase 4 OS=Homo sapiens GN=CDK4 PE=1 SV=2	1	2	1	1	7.9	5.3	5.3	33.729	303	303	8.5454e-09	0.31458	0.62413	7.5102	2	46156000	35317000	10840000				489	2068;7006	True;False	2167;7367	3897;3898;13331;13332;13333	5704;5705;19380;19381;19382	5704;19380					1
sp|P11940|PABP1_HUMAN;sp|Q9H361|PABP3_HUMAN;sp|Q4VXU2|PAP1L_HUMAN;sp|Q96DU9|PABP5_HUMAN	sp|P11940|PABP1_HUMAN	12;4;3;1	12;4;3;1	8;3;2;1			>sp|P11940|PABP1_HUMAN Polyadenylate-binding protein 1 OS=Homo sapiens GN=PABPC1 PE=1 SV=2	4	12	12	8	20.3	20.3	11.8	70.67	636	636;631;614;382	4.1011e-50	0.91033	1.8846	18.52	15	342210000	170380000	171830000				490	946;2580;3384;3992;3996;6389;6909;10170;11588;11750;11822;15667	True;True;True;True;True;True;True;True;True;True;True;True	986;2707;3558;4195;4199;6720;7266;10862;10863;12341;12514;12587;16665	1791;4759;4760;6252;7379;7391;12223;13148;20006;20007;20008;22493;22494;22847;22848;22969;30656	2669;6864;6865;6866;6867;8947;8948;10603;10604;10624;10625;17814;19128;29064;29065;29066;29067;32493;32494;32495;32496;33036;33037;33038;33197;44246;44247	2669;6865;8948;10604;10624;17814;19128;29066;32496;33037;33197;44247	378;379	361	128;339	383	1
sp|P12004|PCNA_HUMAN	sp|P12004|PCNA_HUMAN	22	22	22			>sp|P12004|PCNA_HUMAN Proliferating cell nuclear antigen OS=Homo sapiens GN=PCNA PE=1 SV=1	1	22	22	22	83.1	83.1	83.1	28.768	261	261	0	0.4078	0.81685	25.393	137	59292000000	41278000000	18014000000				491	271;272;1353;1590;1610;2104;2105;3640;5058;6917;8028;8465;8697;8698;9095;9568;11376;11377;14858;14859;15579;15783	True;True;True;True;True;True;True;True;True;True;True;True;True;True;True;True;True;True;True;True;True;True	280;281;282;1419;1420;1668;1689;1690;1691;2203;2204;3828;5308;5309;7274;8429;8430;8896;9136;9137;9666;9667;10222;10223;10224;12122;12123;15803;15804;15805;16564;16785	496;497;498;499;500;501;502;503;2581;2582;2583;2584;2585;2586;2587;2588;2589;2590;2591;2592;2593;2594;2595;2596;2597;2598;2599;2600;2601;2602;2603;2604;2605;2606;2607;2608;2609;2610;2611;2612;2613;2614;2615;2616;2617;2618;2619;2620;2621;2622;2623;2624;2625;2626;2627;2628;2629;2630;2631;2632;2633;3105;3106;3107;3108;3137;3138;3139;3140;3141;3142;3143;3144;3145;3146;3955;3956;3957;3958;3959;3960;39…	766;767;768;769;770;771;772;773;774;775;776;3842;3843;3844;3845;3846;3847;3848;3849;3850;3851;3852;3853;3854;3855;3856;3857;3858;3859;3860;3861;3862;3863;3864;3865;3866;3867;3868;3869;3870;3871;3872;3873;3874;3875;3876;3877;3878;3879;3880;3881;3882;3883;3884;3885;3886;3887;3888;3889;3890;3891;3892;3893;3894;3895;3896;3897;3898;3899;3900;3901;3902;3903;3904;3905;3906;3907;3908;3909;3910;3911;3912;…	768;776;3851;4632;4673;5798;5810;9590;13715;19150;22171;23300;23960;23973;25339;27334;31977;31981;41882;41886;44007;44552	380;381;382;383	362;363;364;365;366;367;368	62;81;135;162	68;75;116;119;139;229;244	1
sp|P12081|SYHC_HUMAN;sp|P49590|SYHM_HUMAN	sp|P12081|SYHC_HUMAN;sp|P49590|SYHM_HUMAN	2;1	2;1	2;1			>sp|P12081|SYHC_HUMAN Histidine--tRNA ligase, cytoplasmic OS=Homo sapiens GN=HARS PE=1 SV=2;>sp|P49590|SYHM_HUMAN Probable histidine--tRNA ligase, mitochondrial OS=Homo sapiens GN=HARS2 PE=1 SV=1	2	2	2	2	3.3	3.3	3.3	57.41	509	509;506	1.0205e-05	0.61835	1.1854	15.918	2	29752000	20655000	9096900				492	5294;15394	True;True	5562;16367	9961;30031	14362;43282	14362;43282					1
sp|P12268|IMDH2_HUMAN	sp|P12268|IMDH2_HUMAN	16	16	13			>sp|P12268|IMDH2_HUMAN Inosine-5-monophosphate dehydrogenase 2 OS=Homo sapiens GN=IMPDH2 PE=1 SV=2	1	16	16	13	32.3	32.3	29	55.804	514	514	3.0138e-88	0.63268	1.318	20.45	35	1545700000	899770000	645900000				493	2029;2358;2446;2505;4399;4861;6964;8168;8631;9600;9847;10945;13904;13905;14825;15438	True;True;True;True;True;True;True;True;True;True;True;True;True;True;True;True	2127;2476;2569;2631;4618;5102;7324;8592;9068;10258;10524;11673;14782;14783;15767;16414	3832;3833;3834;3835;3836;4403;4542;4636;8166;9055;9056;9057;13255;13256;13257;13258;13259;15631;15632;16441;16442;16443;18844;18845;18846;19357;21382;21383;21384;21385;21386;27008;27009;27010;27011;28970;30216;30217	5612;5613;5614;5615;5616;5617;5618;5619;5620;6401;6573;6690;11749;13073;13074;13075;19273;19274;19275;19276;19277;19278;19279;19280;22585;22586;22587;23744;23745;23746;23747;23748;27411;27412;27413;27414;28157;28158;30958;30959;30960;30961;30962;30963;30964;30965;30966;38959;38960;38961;38962;38963;38964;38965;41809;43631;43632;43633	5619;6401;6573;6690;11749;13073;19276;22585;23745;27412;28158;30961;38959;38964;41809;43633	384		140		1
sp|P12270|TPR_HUMAN	sp|P12270|TPR_HUMAN	35	35	35			>sp|P12270|TPR_HUMAN Nucleoprotein TPR OS=Homo sapiens GN=TPR PE=1 SV=3	1	35	35	35	16.3	16.3	16.3	267.29	2363	2363	1.0519e-164	0.53475	1.0378	33.303	44	1204400000	754160000	450210000				494	1272;2709;2854;3037;3833;4537;6437;7303;7981;8012;8101;8462;8506;9465;9531;9811;9812;10361;10362;10535;10872;11797;11978;11979;12510;12728;13049;13069;13085;13218;13549;13608;14494;14926;15555	True;True;True;True;True;True;True;True;True;True;True;True;True;True;True;True;True;True;True;True;True;True;True;True;True;True;True;True;True;True;True;True;True;True;True	1332;2843;2994;3194;4027;4763;6769;7670;8381;8412;8521;8893;8938;10114;10184;10486;10487;11061;11062;11238;11597;12562;12754;12755;13315;13538;13875;13896;13912;14053;14410;14472;15412;15875;16540	2417;2418;2419;4989;5246;5553;7096;8425;12305;12306;13869;15251;15306;15493;16132;16203;16204;18555;18556;18681;19285;19286;20329;20330;20331;20332;20623;20624;21260;22937;23273;23274;24295;24670;25295;25329;25360;25631;25632;26256;26372;28322;29137;29138;30448	3599;3600;3601;7203;7555;7951;10211;12141;17929;17930;20117;22052;22132;22389;23297;23388;23389;23390;27008;27009;27184;28048;28049;29499;29500;29501;29502;29503;29887;29888;30793;33155;33641;33642;33643;35103;35104;35607;36492;36553;36592;36983;36984;37847;38004;40906;42027;42028;42029;43952	3600;7203;7555;7951;10211;12141;17929;20117;22052;22132;22389;23297;23389;27008;27184;28048;28049;29499;29501;29888;30793;33155;33641;33643;35104;35607;36492;36553;36592;36983;37847;38004;40906;42028;43952		369;370		601;911	1
sp|P12277|KCRB_HUMAN;sp|P06732|KCRM_HUMAN	sp|P12277|KCRB_HUMAN	13;1	13;1	13;1			>sp|P12277|KCRB_HUMAN Creatine kinase B-type OS=Homo sapiens GN=CKB PE=1 SV=1	2	13	13	13	43.6	43.6	43.6	42.644	381	381;381	5.012e-117	0.54437	1.0383	18.59	29	2079600000	1306900000	772730000				495	3277;3655;4095;4223;7138;7295;7435;7863;10099;10989;12740;14314;14581	True;True;True;True;True;True;True;True;True;True;True;True;True	3444;3843;4300;4301;4434;7501;7661;7808;7809;8256;10787;11718;13552;15214;15215;15506	6038;6039;6040;6736;6737;6738;7580;7581;7858;7859;13580;13581;13582;13583;13851;14150;14151;14152;14153;14154;14994;19894;21456;21457;21458;24695;24696;27939;27940;28485;28486;28487;28488;28489	8632;8633;8634;8635;8636;9630;9631;9632;9633;10912;10913;11308;11309;11310;19729;19730;19731;19732;19733;19734;19735;20092;20093;20516;20517;20518;20519;20520;20521;20522;21693;28908;28909;31071;31072;31073;35643;35644;35645;40332;40333;40334;41122;41123;41124;41125;41126;41127;41128;41129;41130	8635;9633;10912;11309;19731;20093;20517;21693;28909;31071;35643;40332;41124		371;372;373		240;246;352	1
sp|P12532|KCRU_HUMAN	sp|P12532|KCRU_HUMAN	1	1	1			>sp|P12532|KCRU_HUMAN Creatine kinase U-type, mitochondrial OS=Homo sapiens GN=CKMT1A PE=1 SV=1	1	1	1	1	2.4	2.4	2.4	47.036	417	417	0.0030678	0.65641	1.2294	31.207	3	42364000	26762000	15602000				496	15174	TRUE	16134	29641;29642;29643	42767;42768;42769;42770	42769					1
sp|P12694|ODBA_HUMAN	sp|P12694|ODBA_HUMAN	1	1	1			>sp|P12694|ODBA_HUMAN 2-oxoisovalerate dehydrogenase subunit alpha, mitochondrial OS=Homo sapiens GN=BCKDHA PE=1 SV=2	1	1	1	1	3.4	3.4	3.4	50.47	445	445	0.0010191	NaN	NaN	NaN	0	30083000	0	30083000				497	9712	TRUE	10385	19073	27736	27736					1
sp|Q9UKX2|MYH2_HUMAN;sp|P12882|MYH1_HUMAN;sp|Q9Y623|MYH4_HUMAN;sp|P11055|MYH3_HUMAN;sp|P13533|MYH6_HUMAN;sp|P13535|MYH8_HUMAN;sp|P12883|MYH7_HUMAN	sp|Q9UKX2|MYH2_HUMAN;sp|P12882|MYH1_HUMAN;sp|Q9Y623|MYH4_HUMAN;sp|P11055|MYH3_HUMAN;sp|P13533|MYH6_HUMAN;sp|P13535|MYH8_HUMAN;sp|P12883|MYH7_HUMAN	2;2;2;1;1;1;1	2;2;2;1;1;1;1	2;2;2;1;1;1;1			>sp|Q9UKX2|MYH2_HUMAN Myosin-2 OS=Homo sapiens GN=MYH2 PE=1 SV=1;>sp|P12882|MYH1_HUMAN Myosin-1 OS=Homo sapiens GN=MYH1 PE=1 SV=3;>sp|Q9Y623|MYH4_HUMAN Myosin-4 OS=Homo sapiens GN=MYH4 PE=1 SV=2;>sp|P11055|MYH3_HUMAN Myosin-3 OS=Homo sapiens GN=MYH3 PE=1 S	7	2	2	2	1.1	1.1	1.1	223.04	1941	1941;1939;1939;1940;1939;1937;1935	3.0731e-05	0.50006	0.96706	23.786	3	49623000	32296000	17327000				498	1940;7095	True;True	2032;7458	3683;13496;13497	5397;19608;19609	5397;19609					1
sp|P12956|XRCC6_HUMAN;sp|P51449|RORG_HUMAN	sp|P12956|XRCC6_HUMAN	40;1	40;1	40;1			>sp|P12956|XRCC6_HUMAN X-ray repair cross-complementing protein 6 OS=Homo sapiens GN=XRCC6 PE=1 SV=2	2	40	40	40	54	54	54	69.842	609	609;518	0	0.43945	0.84382	29.374	108	13255000000	8954200000	4301300000				499	1666;1954;2018;2231;2271;2549;2903;3084;3085;3112;3728;5525;5631;5632;5755;5771;6780;7246;7509;7510;8800;8801;9090;9503;9521;9522;9580;10271;10387;10388;11004;11005;11087;11353;12173;12781;12850;12851;14005;14060	True;True;True;True;True;True;True;True;True;True;True;True;True;True;True;True;True;True;True;True;True;True;True;True;True;True;True;True;True;True;True;True;True;True;True;True;True;True;True;True	1748;2046;2116;2338;2379;2380;2676;3045;3243;3244;3271;3918;3919;5813;5921;5922;6052;6075;6076;7131;7612;7889;7890;9246;9247;9658;10153;10174;10175;10236;10237;10966;11088;11089;11733;11734;11820;12099;12959;13595;13667;13668;14891;14892;14952	3224;3710;3811;3812;3813;4199;4259;4260;4261;4262;4705;5326;5671;5672;5673;5719;6904;6905;6906;6907;6908;6909;6910;6911;6912;10532;10533;10534;10735;10736;10737;10738;10739;10740;10741;10742;10743;10993;10994;10995;11028;11029;11030;11031;11032;12932;12933;12934;12935;13782;14313;14314;14315;14316;16791;16792;16793;17539;17540;18628;18629;18630;18661;18662;18663;18664;18665;18666;18667;18668;1881…	4782;5431;5432;5581;5582;5583;5584;5585;6122;6123;6124;6125;6126;6211;6212;6213;6214;6786;6787;7655;7656;7657;8109;8110;8111;8112;8113;8172;8173;9934;9935;9936;9937;9938;9939;9940;9941;9942;9943;9944;9945;9946;9947;9948;9949;9950;9951;9952;15192;15193;15194;15483;15484;15485;15486;15487;15488;15489;15490;15491;15492;15493;15494;15495;15496;15497;15842;15843;15844;15883;15884;15885;15886;15887;158…	4782;5431;5585;6124;6211;6787;7655;8110;8112;8172;9935;15192;15486;15488;15843;15885;18828;20005;20752;20755;24280;24283;25298;27113;27153;27159;27366;29276;29565;29570;31103;31104;31292;31931;34147;35721;35922;35930;39393;39540	385;386	374;375;376;377;378;379;380	389;398	167;203;446;453;498;514;580	1
sp|P13010|XRCC5_HUMAN	sp|P13010|XRCC5_HUMAN	37	37	37			>sp|P13010|XRCC5_HUMAN X-ray repair cross-complementing protein 5 OS=Homo sapiens GN=XRCC5 PE=1 SV=3	1	37	37	37	50.3	50.3	50.3	82.704	732	732	0	0.44846	0.89906	34.658	88	8438400000	5571700000	2866700000				500	390;861;1628;2019;2495;2523;2524;3107;3331;3574;3652;4212;4213;4882;4920;5914;6359;6428;6548;6580;6916;6955;7366;8533;10895;11623;12172;12177;12758;13131;13152;13776;13969;13970;14320;15365;15472	True;True;True;True;True;True;True;True;True;True;True;True;True;True;True;True;True;True;True;True;True;True;True;True;True;True;True;True;True;True;True;True;True;True;True;True;True	403;893;1710;2117;2621;2649;2650;3266;3501;3502;3760;3840;4423;4424;5124;5164;6226;6688;6760;6884;6917;7273;7312;7313;7736;8969;11620;11621;12378;12958;12963;13571;13961;13982;14648;14852;14853;15222;15223;16335;16336;16451	687;688;1644;1645;3171;3172;3173;3174;3175;3814;4618;4619;4665;4666;4667;4668;4669;5710;5711;5712;6143;6144;6145;6146;6147;6148;6149;6150;6151;6592;6593;6730;7831;7832;7833;9110;9111;9112;9113;9194;9195;11366;11367;12178;12179;12180;12181;12288;12506;12507;12561;12562;13160;13161;13162;13216;13217;13218;13219;13220;13221;13222;13223;13981;16274;16275;16276;16277;21298;21299;21300;21301;22574;2362…	1013;1014;2457;2458;4715;4716;4717;4718;4719;4720;4721;4722;4723;4724;4725;5586;5587;6665;6666;6667;6668;6669;6733;6734;6735;6736;6737;6738;6739;8159;8160;8161;8162;8785;8786;8787;8788;8789;8790;8791;8792;8793;8794;8795;8796;8797;8798;8799;8800;9411;9412;9413;9621;11269;11270;11271;11272;11273;11274;13144;13145;13146;13147;13148;13149;13258;13259;16586;16587;16588;17755;17756;17757;17758;17759;17…	1014;2457;4723;5587;6667;6733;6739;8159;8795;9412;9621;11269;11271;13144;13259;16587;17757;17904;18217;18291;19148;19231;20277;23495;30840;32619;34146;34156;35677;36721;36778;38570;39275;39277;40359;43218;43717	387;388;389;390;391	381;382;383;384;385;386;387	235;296;339;346;638	40;84;115;331;357;434;461	1
sp|P13051|UNG_HUMAN	sp|P13051|UNG_HUMAN	3	3	3			>sp|P13051|UNG_HUMAN Uracil-DNA glycosylase OS=Homo sapiens GN=UNG PE=1 SV=2	1	3	3	3	15	15	15	34.645	313	313	4.8644e-34	0.39958	0.82618	50.102	5	145950000	110990000	34962000				501	6317;10019;13245	True;True;True	6646;10705;14082	12107;12108;12109;19683;25699;25700	17642;17643;17644;28623;37095;37096	17642;28623;37096					1
sp|P13489|RINI_HUMAN	sp|P13489|RINI_HUMAN	9	9	9			>sp|P13489|RINI_HUMAN Ribonuclease inhibitor OS=Homo sapiens GN=RNH1 PE=1 SV=2	1	9	9	9	28.6	28.6	28.6	49.973	461	461	2.1973e-109	0.42481	0.80476	9.9904	5	366680000	247660000	119010000				502	2794;2798;2896;7171;7780;11983;13240;14384;14680	True;True;True;True;True;True;True;True;True	2933;2937;3038;7534;8169;12759;14077;15295;15619	5130;5131;5141;5142;5143;5317;13638;14849;14850;23279;23280;25688;28102;28685;28686;28687;28688	7392;7393;7410;7411;7412;7642;7643;19815;21501;21502;33649;33650;33651;37079;40584;41402;41403;41404;41405;41406;41407;41408;41409	7393;7410;7642;19815;21501;33650;37079;40584;41405	392;393;394;395;396;397;398;399;400		38;75;85;191;266;305;313;362;409		1
sp|P13639|EF2_HUMAN	sp|P13639|EF2_HUMAN	37	37	36			>sp|P13639|EF2_HUMAN Elongation factor 2 OS=Homo sapiens GN=EEF2 PE=1 SV=4	1	37	37	36	45.6	45.6	44.4	95.337	858	858	3.8285e-213	0.77223	1.5137	21.717	61	3735800000	2119500000	1616400000				503	472;815;1191;1569;1618;1686;2506;2585;2605;3104;3214;3691;3779;3949;4071;4146;5764;6202;6381;6900;9196;9702;9744;10289;10930;11294;11350;12821;12941;13019;14064;14065;14117;14657;15422;15424;15744	True;True;True;True;True;True;True;True;True;True;True;True;True;True;True;True;True;True;True;True;True;True;True;True;True;True;True;True;True;True;True;True;True;True;True;True;True	487;841;1249;1646;1699;1769;2632;2712;2713;2734;3263;3379;3880;3973;4150;4276;4352;4353;6064;6065;6528;6712;7257;9809;9810;10375;10417;10985;11656;12036;12096;13636;13764;13843;13844;13845;14956;14957;14958;15011;15596;16398;16400;16743	823;1504;1505;1506;2287;2288;3056;3158;3260;3261;4637;4638;4765;4766;4767;4791;5706;5907;6841;6842;6843;6844;7006;7007;7008;7308;7309;7530;7531;7532;7675;7676;7677;7678;7679;7680;7681;11014;11015;11909;12212;13135;17855;17856;17857;19058;19059;19135;19136;20206;21355;21356;21981;22080;24845;25087;25226;25227;25228;25229;27411;27412;27413;27414;27415;27416;27542;27543;27544;27545;28643;28644;28645…	1191;1192;2224;2225;2226;2227;2228;3419;3420;3421;4555;4700;4833;4834;4835;4836;6691;6692;6872;6873;6874;6875;6876;6907;6908;6909;6910;8152;8153;8154;8155;8429;9845;9846;9847;9848;9849;10085;10086;10087;10505;10506;10507;10508;10830;10831;10832;10833;10834;10835;11040;11041;11042;11043;11044;11045;11046;11047;11048;11049;15868;15869;17371;17372;17798;19113;25768;25769;25770;25771;25772;25773;2771…	1192;2225;3420;4555;4700;4834;6692;6874;6910;8154;8429;9845;10086;10508;10830;11046;15869;17371;17798;19113;25771;27717;27821;29318;30925;31775;31916;35849;36203;36396;39555;39561;39773;41352;43602;43604;44436	401;402;403;404;405;406;407	388;389;390;391;392;393;394	290;369;466;591;651;693;728	22;305;401;430;453;454;781	1
sp|P13646|K1C13_HUMAN;ENSEMBL:ENSP00000377550;P13646-1	sp|P13646|K1C13_HUMAN;ENSEMBL:ENSP00000377550;P13646-1	9;8;7	3;2;3	1;1;1			>sp|P13646|K1C13_HUMAN Keratin, type I cytoskeletal 13 OS=Homo sapiens GN=KRT13 PE=1 SV=4;>ENSEMBL:ENSP00000377550 Tax_Id=9606 Gene_Symbol=KRT13 46 kDa protein;>P13646-1 SWISS-PROT:P13646-1 Tax_Id=9606 Gene_Symbol=KRT13 Isoform 1 of Keratin, type I cytoske	3	9	3	1	17.5	9	5	49.588	458	458;420;458	4.7577e-82	0.84431	1.654	NaN	1	46326000	34608000	11718000				504	6974;6975;8305;9450;10759;10760;11845;13459;14281	False;False;True;False;False;False;True;False;True	7334;7335;8732;10096;11479;11480;12611;14315;15180	13273;13274;13275;13276;15867;18517;21025;21026;21027;21028;21029;21030;21031;23020;26104;27879	19299;19300;19301;19302;22901;26961;26962;30444;30445;30446;30447;30448;30449;30450;33271;37639;40251	19300;19302;22901;26961;30445;30447;33271;37639;40251	408		21		1
sp|P13682|ZNF35_HUMAN;sp|Q6ZN57|ZFP2_HUMAN;sp|Q9BSG1|ZNF2_HUMAN	sp|P13682|ZNF35_HUMAN	9;1;1	9;1;1	9;1;1			>sp|P13682|ZNF35_HUMAN Zinc finger protein 35 OS=Homo sapiens GN=ZNF35 PE=2 SV=4	3	9	9	9	20.5	20.5	20.5	59.089	527	527;461;425	4.68e-38	0.24329	0.47879	53.068	11	133350000	103580000	29775000				505	360;414;419;420;1356;2440;9649;12293;15700	True;True;True;True;True;True;True;True;True	371;427;432;433;1423;2562;10309;13083;16699	634;720;730;731;732;733;2639;4527;18934;23823;30715	946;1056;1069;1070;1071;1072;3943;6556;27547;34406;44338	946;1056;1069;1072;3943;6556;27547;34406;44338					1
sp|P13693|TCTP_HUMAN;sp|Q56UQ5|TPT1L_HUMAN	sp|P13693|TCTP_HUMAN;sp|Q56UQ5|TPT1L_HUMAN	2;1	2;1	2;1			>sp|P13693|TCTP_HUMAN Translationally-controlled tumor protein OS=Homo sapiens GN=TPT1 PE=1 SV=1;>sp|Q56UQ5|TPT1L_HUMAN TPT1-like protein OS=Homo sapiens PE=1 SV=1	2	2	2	2	13.4	13.4	13.4	19.595	172	172;140	1.2598e-09	0.46065	0.7646	38.551	5	95316000	63214000	32102000				506	4243;14359	True;True	4457;15267	7896;7897;28047;28048;28049	11371;11372;40502;40503;40504;40505;40506	11371;40502		395		115	1
sp|P13797|PLST_HUMAN;sp|P13796|PLSL_HUMAN;sp|Q14651|PLSI_HUMAN	sp|P13797|PLST_HUMAN	10;2;1	10;2;1	10;2;1			>sp|P13797|PLST_HUMAN Plastin-3 OS=Homo sapiens GN=PLS3 PE=1 SV=4	3	10	10	10	17.6	17.6	17.6	70.81	630	630;627;629	8.6575e-29	0.72012	1.3739	31.169	12	670080000	417630000	252450000				507	326;990;5022;5589;8449;8983;9338;11556;13210;15197	True;True;True;True;True;True;True;True;True;True	337;1040;5271;5879;8880;9507;9977;12308;14045;16159	581;1900;9424;9425;10659;10660;16111;17281;18315;22443;25618;29679;29680	877;2852;13612;13613;13614;13615;15372;15373;23257;24947;26681;26682;32429;36968;42814;42815	877;2852;13612;15373;23257;24947;26681;32429;36968;42814		396		149	1
sp|P13861|KAP2_HUMAN	sp|P13861|KAP2_HUMAN	1	1	1			>sp|P13861|KAP2_HUMAN cAMP-dependent protein kinase type II-alpha regulatory subunit OS=Homo sapiens GN=PRKAR2A PE=1 SV=2	1	1	1	1	3	3	3	45.518	404	404	6.4739e-09	0.50981	1.02	NaN	1	8226200	5037600	3188600				508	1030	TRUE	1082	1977	2958;2959	2959					1
sp|P13984|T2FB_HUMAN	sp|P13984|T2FB_HUMAN	6	6	6			>sp|P13984|T2FB_HUMAN General transcription factor IIF subunit 2 OS=Homo sapiens GN=GTF2F2 PE=1 SV=2	1	6	6	6	21.3	21.3	21.3	28.38	249	249	2.1409e-28	0.39483	0.76381	24.318	8	128560000	91499000	37057000				509	2120;3956;8253;8423;10084;11064	True;True;True;True;True;True	2220;4157;8679;8853;10772;11796	3994;7318;15776;15777;16069;19871;21578;21579	5845;10521;10522;22780;22781;22782;23201;28877;31233;31234	5845;10522;22781;23201;28877;31234					1
sp|P13994|CC130_HUMAN	sp|P13994|CC130_HUMAN	1	1	1			>sp|P13994|CC130_HUMAN Coiled-coil domain-containing protein 130 OS=Homo sapiens GN=CCDC130 PE=1 SV=2	1	1	1	1	4.3	4.3	4.3	44.802	396	396	2.8477e-08	NaN	NaN	NaN	0	0	0	0				510	12644	TRUE	13453	24531	35422	35422					1
sp|P14174|MIF_HUMAN	sp|P14174|MIF_HUMAN	2	2	2			>sp|P14174|MIF_HUMAN Macrophage migration inhibitory factor OS=Homo sapiens GN=MIF PE=1 SV=4	1	2	2	2	13.9	13.9	13.9	12.476	115	115	5.4317e-08	0.55732	1.0756	NaN	1	38666000	24216000	14450000				511	5329;7781	True;True	5597;8170;8171	10036;14851;14852;14853;14854;14855;14856;14857;14858;14859	14462;21503;21504;21505;21506;21507;21508;21509;21510;21511;21512;21513;21514;21515;21516	14462;21506	409		81		1
sp|P14324|FPPS_HUMAN	sp|P14324|FPPS_HUMAN	6	6	6			>sp|P14324|FPPS_HUMAN Farnesyl pyrophosphate synthase OS=Homo sapiens GN=FDPS PE=1 SV=4	1	6	6	6	14.6	14.6	14.6	48.275	419	419	3.0821e-21	0.52416	1.048	28.505	5	157320000	95889000	61435000				512	1350;1351;1756;6776;7710;10237	True;True;True;True;True;True	1416;1417;1841;7127;8097;10932	2578;2579;3371;3372;12925;14711;20127;20128	3838;3839;4974;4975;4976;18815;21311;29213;29214;29215	3838;3839;4974;18815;21311;29213	410;411		333;340		1
sp|P14550|AK1A1_HUMAN	sp|P14550|AK1A1_HUMAN	2	2	2			>sp|P14550|AK1A1_HUMAN Alcohol dehydrogenase [NADP(+)] OS=Homo sapiens GN=AKR1A1 PE=1 SV=3	1	2	2	2	6.8	6.8	6.8	36.573	325	325	7.5225e-10	0.54813	1.0811	38.956	3	35448000	22309000	13140000				513	4387;12041	True;True	4604;12820	8148;23378;23379	11725;33795;33796;33797;33798	11725;33796					1
sp|P14618|KPYM_HUMAN;sp|P30613|KPYR_HUMAN	sp|P14618|KPYM_HUMAN	30;1	30;1	30;1			>sp|P14618|KPYM_HUMAN Pyruvate kinase isozymes M1/M2 OS=Homo sapiens GN=PKM2 PE=1 SV=4	2	30	30	30	54.2	54.2	54.2	57.936	531	531;574	6.0715e-197	0.53776	1.0385	35.065	50	3555100000	2206200000	1348900000				514	289;290;1059;1206;1602;1973;3401;3808;3809;3927;3939;4171;4584;4741;4742;5236;5522;6094;6328;6329;7084;7195;9106;9785;9947;11550;12465;12676;14656;15077	True;True;True;True;True;True;True;True;True;True;True;True;True;True;True;True;True;True;True;True;True;True;True;True;True;True;True;True;True;True	299;300;1111;1264;1680;2066;3577;4002;4003;4126;4140;4378;4811;4978;4979;5500;5810;6412;6657;6658;7446;7558;9685;10459;10631;12302;13266;13267;13485;15594;15595;16032	525;526;527;528;2029;2030;2031;2306;3125;3738;6279;6280;7063;7064;7268;7269;7296;7730;8509;8510;8814;8815;8816;8817;8818;8819;8820;8821;8822;8823;9847;10518;10519;10520;11688;12124;12125;13476;13682;13683;17615;17616;17617;17618;19236;19551;19552;19553;19554;22433;24225;24226;24578;24579;24580;24581;24582;24583;24584;28641;28642;29430	804;805;806;807;808;809;810;811;812;3040;3041;3042;3444;3445;4655;5468;8985;8986;10169;10170;10171;10460;10461;10462;10493;11116;12251;12252;12253;12713;12714;12715;12716;12717;12718;12719;12720;12721;12722;12723;12724;12725;12726;12727;14199;14200;15170;15171;15172;17059;17661;17662;17663;19579;19580;19868;19869;25425;25426;25427;25428;25429;25430;25431;27975;28441;28442;28443;28444;28445;32416;…	807;812;3041;3445;4655;5468;8985;10170;10171;10461;10493;11116;12252;12713;12717;14199;15170;17059;17661;17662;19579;19868;25426;27975;28443;32417;35007;35491;41350;42454	412;413;414;415;416	397;398;399	49;358;423;424;474	64;239;377	1
sp|P14625|ENPL_HUMAN	sp|P14625|ENPL_HUMAN	3	1	1			>sp|P14625|ENPL_HUMAN Endoplasmin OS=Homo sapiens GN=HSP90B1 PE=1 SV=1	1	3	1	1	3.1	1.4	1.4	92.468	803	803	5.6945e-27	0.63105	1.2816	NaN	1	19506000	10858000	8647600				515	2833;2834;11650	False;False;True	2972;2973;12405	5204;5205;5206;22624	7492;7493;7494;7495;32702;32703;32704	7492;7495;32702					1
sp|P14649|MYL6B_HUMAN;sp|P60660|MYL6_HUMAN	sp|P14649|MYL6B_HUMAN;sp|P60660|MYL6_HUMAN	2;2	2;2	2;2			>sp|P14649|MYL6B_HUMAN Myosin light chain 6B OS=Homo sapiens GN=MYL6B PE=1 SV=1;>sp|P60660|MYL6_HUMAN Myosin light polypeptide 6 OS=Homo sapiens GN=MYL6 PE=1 SV=2	2	2	2	2	9.1	9.1	9.1	22.764	208	208;151	1.1929e-06	0.68627	1.3617	5.3927	2	81274000	48766000	32508000				516	781;14442	True;True	805;15356	1438;28211	2133;40739	2133;40739					1
sp|P14678|RSMB_HUMAN;sp|P63162|RSMN_HUMAN	sp|P14678|RSMB_HUMAN;sp|P63162|RSMN_HUMAN	5;5	5;5	5;5			>sp|P14678|RSMB_HUMAN Small nuclear ribonucleoprotein-associated proteins B and B OS=Homo sapiens GN=SNRPB PE=1 SV=2;>sp|P63162|RSMN_HUMAN Small nuclear ribonucleoprotein-associated protein N OS=Homo sapiens GN=SNRPN PE=1 SV=1	2	5	5	5	21.2	21.2	21.2	24.61	240	240;240	2.611e-22	0.62216	1.2415	27.375	10	450440000	281050000	169390000				517	1654;3959;5274;9042;14439	True;True;True;True;True	1736;4160;4161;5541;9590;9591;15351	3209;7322;7323;7324;7325;7326;9918;9919;17423;17424;28200;28201	4763;10527;10528;10529;10530;10531;14300;14301;14302;14303;25141;25142;40722;40723;40724	4763;10527;14303;25142;40722	417	400;401	19	9;80	1
sp|P14735|IDE_HUMAN	sp|P14735|IDE_HUMAN	2	2	2			>sp|P14735|IDE_HUMAN Insulin-degrading enzyme OS=Homo sapiens GN=IDE PE=1 SV=4	1	2	2	2	2.2	2.2	2.2	117.97	1019	1019	4.1662e-06	0.46305	0.92299	19.733	2	8228600	5529400	2699200				518	359;9682	True;True	370;10342	633;18999	944;945;27641;27642	944;27642					1
sp|P14859|PO2F1_HUMAN;sp|P09086|PO2F2_HUMAN;sp|Q9UKI9|PO2F3_HUMAN	sp|P14859|PO2F1_HUMAN;sp|P09086|PO2F2_HUMAN;sp|Q9UKI9|PO2F3_HUMAN	4;2;2	4;2;2	4;2;2			>sp|P14859|PO2F1_HUMAN POU domain, class 2, transcription factor 1 OS=Homo sapiens GN=POU2F1 PE=1 SV=2;>sp|P09086|PO2F2_HUMAN POU domain, class 2, transcription factor 2 OS=Homo sapiens GN=POU2F2 PE=1 SV=3;>sp|Q9UKI9|PO2F3_HUMAN POU domain, class 2, transc	3	4	4	4	8.3	8.3	8.3	76.471	743	743;479;436	2.55e-28	0.62493	1.2262	50.581	6	136370000	86739000	49636000				519	3300;7436;10998;12971	True;True;True;True	3468;7810;11727;13795	6086;14155;21470;21471;25136;25137	8701;20523;31087;31088;36269;36270;36271;36272	8701;20523;31088;36269					1
sp|P14866|HNRPL_HUMAN	sp|P14866|HNRPL_HUMAN	17	17	16			>sp|P14866|HNRPL_HUMAN Heterogeneous nuclear ribonucleoprotein L OS=Homo sapiens GN=HNRNPL PE=1 SV=2	1	17	17	16	36.2	36.2	35	64.132	589	589	1.2876e-241	0.4969	0.94999	31.044	49	3258900000	2171600000	1087300000				520	3689;5252;6036;7155;8125;8126;8814;9332;9443;9727;9776;10609;11326;11740;12315;14108;15778	True;True;True;True;True;True;True;True;True;True;True;True;True;True;True;True;True	3878;5518;6351;7518;8548;8549;9261;9262;9971;10089;10400;10450;11321;12068;12069;12502;12503;12504;13108;15002;16780	6835;6836;6837;6838;9874;9875;9876;11592;11593;11594;11595;11596;13610;15533;15534;15535;15536;15537;15538;15539;16818;16819;16820;18304;18305;18508;19101;19102;19209;19210;19211;19212;19213;19214;20777;20778;22022;22023;22024;22025;22026;22027;22028;22029;22819;22820;22821;22822;22823;22824;22825;22826;22827;22828;23855;23856;27513;27514;27515;27516;30854;30855	9835;9836;9837;9838;9839;9840;9841;14239;14240;14241;14242;14243;14244;16917;16918;16919;16920;16921;16922;16923;19774;22448;22449;22450;22451;22452;22453;22454;22455;22456;22457;24310;24311;24312;26665;26666;26949;27775;27776;27777;27778;27937;27938;27939;27940;27941;27942;27943;30110;30111;30112;31831;31832;31833;31834;31835;31836;31837;31838;31839;31840;31841;31842;32995;32996;32997;32998;3299…	9840;14242;16919;19774;22450;22455;24312;26666;26949;27777;27939;30110;31837;33005;34453;39709;44541	418;419;420;421	402;403;404;405	404;452;472;581	35;423;426;567	1
sp|P14868|SYDC_HUMAN	sp|P14868|SYDC_HUMAN	5	5	5			>sp|P14868|SYDC_HUMAN Aspartate--tRNA ligase, cytoplasmic OS=Homo sapiens GN=DARS PE=1 SV=2	1	5	5	5	11.4	11.4	11.4	57.136	501	501	1.0302e-14	0.86841	1.5795	56.666	6	94253000	46551000	47702000				521	784;4038;6255;9709;15458	True;True;True;True;True	808;4241;6581;10382;16435	1443;7473;11985;19069;30248;30249	2139;10748;10749;17467;27731;27732;43671;43672	2139;10748;17467;27731;43671					1
sp|P14923|PLAK_HUMAN	sp|P14923|PLAK_HUMAN	7	7	7			>sp|P14923|PLAK_HUMAN Junction plakoglobin OS=Homo sapiens GN=JUP PE=1 SV=3	1	7	7	7	11.1	11.1	11.1	81.744	745	745	1.1727e-16	0.12253	0.23707	64.409	10	179150000	155290000	23863000				522	4954;5012;7028;8132;8701;11240;13268	True;True;True;True;True;True;True	5200;5261;7389;8555;9140;11979;14111	9308;9405;9406;13369;15550;16587;16588;16589;16590;21870;25743	13462;13583;13584;19433;22470;23979;23980;23981;23982;23983;31616;37147	13462;13583;19433;22470;23983;31616;37147		406;407		193;471	1
sp|P15104|GLNA_HUMAN	sp|P15104|GLNA_HUMAN	4	4	4			>sp|P15104|GLNA_HUMAN Glutamine synthetase OS=Homo sapiens GN=GLUL PE=1 SV=4	1	4	4	4	13.9	13.9	13.9	42.064	373	373	1.1613e-14	0.42249	0.77617	33.149	2	17617000	13311000	4306200				523	8525;8651;11097;12698	True;True;True;True	8960;9089;11831;13507	16253;16492;21640;24620	23458;23459;23823;31315;35544	23458;23823;31315;35544	422;423		99;359		1
sp|P15121|ALDR_HUMAN;sp|C9JRZ8|AK1BF_HUMAN	sp|P15121|ALDR_HUMAN	9;1	9;1	9;1			>sp|P15121|ALDR_HUMAN Aldose reductase OS=Homo sapiens GN=AKR1B1 PE=1 SV=3	2	9	9	9	24.4	24.4	24.4	35.853	316	316;344	2.7174e-56	0.45894	0.91862	15.573	13	1009200000	680100000	329060000				524	2537;7626;7898;9677;10948;12093;13562;13872;15537	True;True;True;True;True;True;True;True;True	2664;8010;8294;10337;11676;12875;14425;14748;16521	4686;14552;15058;15059;18988;18989;18990;18991;18992;21389;23473;26281;26282;26283;26944;30410;30411	6759;21073;21773;21774;21775;27628;27629;27630;27631;27632;27633;30969;30970;33922;37877;37878;37879;38861;43902;43903;43904	6759;21073;21773;27628;30969;33922;37878;38861;43903	424;425		187;200		1
sp|P15170|ERF3A_HUMAN;sp|Q8IYD1|ERF3B_HUMAN	sp|P15170|ERF3A_HUMAN;sp|Q8IYD1|ERF3B_HUMAN	2;1	2;1	2;1			>sp|P15170|ERF3A_HUMAN Eukaryotic peptide chain release factor GTP-binding subunit ERF3A OS=Homo sapiens GN=GSPT1 PE=1 SV=1;>sp|Q8IYD1|ERF3B_HUMAN Eukaryotic peptide chain release factor GTP-binding subunit ERF3B OS=Homo sapiens GN=GSPT2 PE=1 SV=2	2	2	2	2	3.6	3.6	3.6	55.755	499	499;628	0.00013339	0.63861	1.3583	119.99	3	85270000	13722000	71548000				525	3707;12530	True;True	3896;13335	6874;24324;24325	9889;35146;35147	9889;35146					1
sp|P15311|EZRI_HUMAN	sp|P15311|EZRI_HUMAN	12	12	5			>sp|P15311|EZRI_HUMAN Ezrin OS=Homo sapiens GN=EZR PE=1 SV=4	1	12	12	5	17.6	17.6	8.2	69.412	586	586	1.0992e-31	0.67121	1.3321	18.207	19	379860000	226950000	152910000				526	868;1032;2883;3348;3750;5328;5930;6318;7338;9510;10522;11023	True;True;True;True;True;True;True;True;True;True;True;True	900;1084;3025;3519;3942;5596;6242;6647;7708;10160;11225;11753	1652;1980;1981;1982;5296;5297;6184;6947;10032;10033;10034;10035;11392;12110;13934;18637;20606;20607;21517;21518	2467;2962;2963;2964;2965;2966;2967;2968;7616;7617;8850;10001;10002;14455;14456;14457;14458;14459;14460;14461;16619;17645;20209;20210;27122;29870;29871;31153;31154	2467;2965;7616;8850;10002;14460;16619;17645;20209;27122;29870;31153		408		305	1
sp|P15880|RS2_HUMAN	sp|P15880|RS2_HUMAN	4	4	4			>sp|P15880|RS2_HUMAN 40S ribosomal protein S2 OS=Homo sapiens GN=RPS2 PE=1 SV=2	1	4	4	4	11.3	11.3	11.3	31.324	293	293	1.4363e-09	0.85693	1.7158	10.618	6	165940000	82289000	83650000				527	1315;3831;4666;8417	True;True;True;True	1380;4025;4899;8847	2517;7094;8676;8677;8678;16058	3747;3748;10208;12506;12507;12508;12509;12510;12511;23187	3748;10208;12507;23187					1
sp|P15924|DESP_HUMAN	sp|P15924|DESP_HUMAN	19	19	19			>sp|P15924|DESP_HUMAN Desmoplakin OS=Homo sapiens GN=DSP PE=1 SV=3	1	19	19	19	8	8	8	331.77	2871	2871	5.4734e-66	0.16712	0.32878	77.726	15	265040000	220170000	44872000				528	302;827;1160;3537;3824;3987;4177;4384;4970;5574;6177;7116;7807;7808;10251;10538;10856;11241;15503	True;True;True;True;True;True;True;True;True;True;True;True;True;True;True;True;True;True;True	313;853;854;1218;3719;4018;4190;4384;4601;5217;5864;6499;7479;8198;8199;10946;11241;11580;11980;16484	542;1537;1538;2227;6535;7083;7366;7741;8144;9334;10630;11863;13538;14897;14898;20151;20627;21232;21871;30339	830;2282;2283;3336;3337;9337;10195;10585;11134;11719;13492;15332;17307;19670;21568;21569;29243;29892;30755;31617;43802	830;2283;3337;9337;10195;10585;11134;11719;13492;15332;17307;19670;21568;21569;29243;29892;30755;31617;43802	426;427	409;410	78;81	83;783	1
sp|P15927|RFA2_HUMAN	sp|P15927|RFA2_HUMAN	10	10	10			>sp|P15927|RFA2_HUMAN Replication protein A 32 kDa subunit OS=Homo sapiens GN=RPA2 PE=1 SV=1	1	10	10	10	33.3	33.3	33.3	29.247	270	270	9.5028e-69	0.4013	0.79926	20.491	34	3319000000	2331300000	987680000				529	200;1018;1088;1089;4816;4941;5166;6840;10885;13857	True;True;True;True;True;True;True;True;True;True	206;1069;1142;1143;1144;1145;5056;5186;5187;5424;5425;5426;7193;11610;14733	363;364;365;366;1953;1954;1955;2093;2094;2095;2096;2097;2098;2099;2100;2101;2102;2103;2104;8979;8980;8981;9266;9267;9268;9269;9270;9271;9272;9273;9725;9726;9727;9728;9729;13022;13023;21285;26919	586;587;588;589;590;591;592;593;594;2928;2929;2930;2931;3147;3148;3149;3150;3151;3152;3153;3154;3155;3156;3157;3158;3159;3160;3161;12967;12968;12969;12970;13395;13396;13397;13398;13399;13400;13401;13402;13403;13404;13405;14038;14039;14040;14041;14042;14043;18954;18955;30825;38826	590;2929;3148;3152;12968;13404;14040;18955;30825;38826	428	411;412;413	219	97;102;237	1
sp|P16104|H2AX_HUMAN	sp|P16104|H2AX_HUMAN	7	7	3			>sp|P16104|H2AX_HUMAN Histone H2A.x OS=Homo sapiens GN=H2AFX PE=1 SV=2	1	7	7	3	27.3	27.3	11.2	15.144	143	143	3.396e-51	0.58491	1.1777	25.668	43	45245000000	27794000000	17452000000				530	486;4924;4925;6462;6878;9322;13471	True;True;True;True;True;True;True	501;5168;5169;6796;7232;9961;14329	854;855;856;857;858;859;860;861;862;863;864;865;866;867;868;869;870;871;872;873;874;875;9204;9205;9206;9207;9208;9209;9210;9211;9212;9213;9214;9215;9216;9217;9218;9219;9220;9221;9222;9223;9224;9225;9226;9227;9228;9229;9230;9231;9232;9233;12372;13077;13078;18279;18280;18281;26124	1243;1244;1245;1246;1247;1248;1249;1250;1251;1252;1253;1254;1255;1256;1257;1258;1259;1260;1261;1262;1263;1264;1265;1266;1267;1268;1269;1270;1271;1272;1273;1274;1275;1276;1277;1278;1279;1280;1281;1282;1283;1284;1285;1286;1287;1288;1289;1290;1291;13272;13273;13274;13275;13276;13277;13278;13279;13280;13281;13282;13283;13284;13285;13286;13287;13288;13289;13290;13291;13292;13293;13294;13295;13296;1329…	1249;13297;13338;18035;19029;26604;37669					1
sp|P16152|CBR1_HUMAN;sp|O75828|CBR3_HUMAN	sp|P16152|CBR1_HUMAN	5;1	5;1	5;1			>sp|P16152|CBR1_HUMAN Carbonyl reductase [NADPH] 1 OS=Homo sapiens GN=CBR1 PE=1 SV=3	2	5	5	5	19.1	19.1	19.1	30.375	277	277;277	3.5537e-32	0.5678	1.0879	29.246	8	237960000	147550000	90414000				531	4174;4509;7373;13275;15134	True;True;True;True;True	4381;4733;7744;14119;16092	7737;8369;8370;8371;13995;25758;29554;29555	11128;11129;12059;12060;12061;20297;20298;20299;37165;42634;42635;42636	11128;12059;20297;37165;42635					1
sp|P16220|CREB1_HUMAN	sp|P16220|CREB1_HUMAN	3	3	2			>sp|P16220|CREB1_HUMAN Cyclic AMP-responsive element-binding protein 1 OS=Homo sapiens GN=CREB1 PE=1 SV=2	1	3	3	2	7	7	4.4	36.688	341	341	4.7284e-15	0.32805	0.68423	30.586	5	66598000	46900000	19698000				532	5687;6521;13936	True;True;True	5982;6856;14816	10852;12464;12465;12466;27152	15653;18156;18157;18158;39189	15653;18157;39189					1
sp|P16383|GCFC2_HUMAN	sp|P16383|GCFC2_HUMAN	6	6	6			>sp|P16383|GCFC2_HUMAN GC-rich sequence DNA-binding factor 2 OS=Homo sapiens GN=GCFC2 PE=1 SV=2	1	6	6	6	7.4	7.4	7.4	89.384	781	781	8.133e-19	0.46721	0.87266	24.431	9	144720000	96672000	48047000				533	1430;5837;7921;8545;14549;14788	True;True;True;True;True;True	1502;6149;8319;8981;15474;15728	2787;11225;15120;15121;16300;16301;28434;28435;28882;28883	4162;16348;16349;21875;21876;21877;23535;23536;23537;41058;41059;41060;41683;41684	4162;16349;21877;23535;41058;41683					1
sp|P16402|H13_HUMAN;sp|P22492|H1T_HUMAN	sp|P16402|H13_HUMAN	21;5	5;0	5;0			>sp|P16402|H13_HUMAN Histone H1.3 OS=Homo sapiens GN=HIST1H1D PE=1 SV=2	2	21	5	5	45.7	16.3	16.3	22.35	221	221;207	4.1538e-210	0.59821	1.1618	15.676	5	229740000	130520000	99224000				534	437;696;697;1225;3010;3011;4659;4660;4661;4674;4675;6301;6307;6308;6330;6892;11593;11594;11943;13855;14350	True;False;False;False;False;False;False;False;False;False;False;True;False;False;False;True;False;False;False;True;True	450;717;718;1283;3166;3167;4892;4893;4894;4908;4909;6630;6636;6637;6659;7249;12346;12347;12712;14731;15258	761;1269;1270;1271;1272;1273;1274;1275;1276;1277;1278;1279;1280;1281;1282;2330;2331;2332;2333;2334;5512;5513;5514;5515;5516;5517;8663;8664;8665;8666;8667;8668;8669;8670;8671;8693;8694;8695;8696;8697;12076;12085;12086;12087;12088;12089;12090;12091;12126;12127;12128;12129;12130;12131;12132;13126;22504;22505;22506;22507;22508;22509;22510;22511;22512;22513;22514;22515;22516;22517;22518;23208;23209;26…	1116;1877;1878;1879;1880;1881;1882;1883;1884;1885;1886;1887;1888;1889;1890;1891;1892;1893;1894;1895;1896;1897;1898;1899;1900;1901;1902;1903;1904;1905;1906;1907;1908;1909;1910;1911;1912;1913;1914;1915;1916;1917;1918;3474;3475;3476;3477;3478;3479;3480;3481;3482;3483;3484;3485;3486;3487;3488;7900;7901;7902;7903;7904;7905;7906;7907;7908;7909;7910;12482;12483;12484;12485;12486;12487;12488;12489;12490;…	1116;1878;1910;3481;7900;7909;12489;12494;12501;12544;12548;17597;17612;17616;17680;19101;32518;32532;33552;38820;40456					1
sp|P16403|H12_HUMAN;sp|P16401|H15_HUMAN	sp|P16403|H12_HUMAN	26;8	26;8	8;0			>sp|P16403|H12_HUMAN Histone H1.2 OS=Homo sapiens GN=HIST1H1C PE=1 SV=2	2	26	26	8	54.5	54.5	19.7	21.364	213	213;226	1.8252e-226	0.66679	1.2505	28.715	85	34842000000	19563000000	15279000000				535	67;140;683;696;697;1225;3010;3011;4659;4660;4661;4674;4675;6264;6269;6304;6305;6307;6308;6330;6722;6768;10077;11593;11594;11943	True;True;True;True;True;True;True;True;True;True;True;True;True;True;True;True;True;True;True;True;True;True;True;True;True;True	68;143;704;717;718;1283;3166;3167;4892;4893;4894;4908;4909;6590;6596;6633;6634;6636;6637;6659;7071;7119;10765;12346;12347;12712	109;110;111;242;243;244;245;1253;1269;1270;1271;1272;1273;1274;1275;1276;1277;1278;1279;1280;1281;1282;2330;2331;2332;2333;2334;5512;5513;5514;5515;5516;5517;8663;8664;8665;8666;8667;8668;8669;8670;8671;8693;8694;8695;8696;8697;12005;12006;12007;12008;12015;12016;12079;12080;12085;12086;12087;12088;12089;12090;12091;12126;12127;12128;12129;12130;12131;12132;12835;12910;19860;22504;22505;22506;225…	159;160;161;162;163;164;165;166;167;376;377;378;379;380;381;382;383;384;385;386;387;388;389;390;391;392;393;394;395;396;397;398;399;1858;1859;1877;1878;1879;1880;1881;1882;1883;1884;1885;1886;1887;1888;1889;1890;1891;1892;1893;1894;1895;1896;1897;1898;1899;1900;1901;1902;1903;1904;1905;1906;1907;1908;1909;1910;1911;1912;1913;1914;1915;1916;1917;1918;3474;3475;3476;3477;3478;3479;3480;3481;3482;34…	165;385;1858;1878;1910;3481;7900;7909;12489;12494;12501;12544;12548;17496;17506;17600;17601;17612;17616;17680;18683;18796;28865;32518;32532;33552					1
sp|P16415|ZN823_HUMAN	sp|P16415|ZN823_HUMAN	1	1	1			>sp|P16415|ZN823_HUMAN Zinc finger protein 823 OS=Homo sapiens GN=ZNF823 PE=2 SV=2	1	1	1	1	1	1	1	70.27	610	610	0.016425	NaN	NaN	NaN	0	0	0	0	+			536	393	TRUE	406	693	1020;1021	1021	429		482		1
sp|P16615|AT2A2_HUMAN	sp|P16615|AT2A2_HUMAN	1	1	1			>sp|P16615|AT2A2_HUMAN Sarcoplasmic/endoplasmic reticulum calcium ATPase 2 OS=Homo sapiens GN=ATP2A2 PE=1 SV=1	1	1	1	1	1.2	1.2	1.2	114.76	1042	1042	0.029132	NaN	NaN	NaN	0	0	0	0	+			537	11973	TRUE	12747	23257	33618	33618	430	414	498	494	1
sp|P16949|STMN1_HUMAN;sp|Q93045|STMN2_HUMAN	sp|P16949|STMN1_HUMAN	3;1	3;1	3;1			>sp|P16949|STMN1_HUMAN Stathmin OS=Homo sapiens GN=STMN1 PE=1 SV=3	2	3	3	3	24.2	24.2	24.2	17.302	149	149;179	6.1897e-24	0.41985	0.81007	47.185	5	259600000	141620000	117990000				538	1226;2106;11718	True;True;True	1284;2205;12479	2335;3972;3973;22776;22777	3489;3490;5814;5815;5816;32929;32930;32931	3490;5816;32930					1
sp|P17025|ZN182_HUMAN;sp|Q14587|ZN268_HUMAN;sp|Q06730|ZN33A_HUMAN;sp|Q06732|ZN33B_HUMAN;sp|Q9HCZ1|ZN334_HUMAN;sp|O94892|ZN432_HUMAN;sp|Q8N883|ZN614_HUMAN;sp|Q2M3X9|ZN674_HUMAN;sp|Q8NDW4|ZN248_HUMAN;sp|Q8NF99|ZN397_HUMAN	sp|P17025|ZN182_HUMAN	3;1;1;1;1;1;1;1;1;1	3;1;1;1;1;1;1;1;1;1	3;1;1;1;1;1;1;1;1;1			>sp|P17025|ZN182_HUMAN Zinc finger protein 182 OS=Homo sapiens GN=ZNF182 PE=1 SV=2	10	3	3	3	3.8	3.8	3.8	73.645	639	639;947;810;778;680;652;585;581;579;534	1.0613e-05	0.19616	0.37288	27.903	3	19118000	15689000	3428400				539	11999;12391;12565	True;True;True	12776;13187;13372	23310;23984;24386	33700;34631;35230	33700;34631;35230					1
sp|P17026|ZNF22_HUMAN	sp|P17026|ZNF22_HUMAN	6	6	5			>sp|P17026|ZNF22_HUMAN Zinc finger protein 22 OS=Homo sapiens GN=ZNF22 PE=1 SV=3	1	6	6	5	24.1	24.1	20.1	25.915	224	224	5.9139e-35	0.44923	0.87635	52.253	12	518040000	346430000	171610000				540	1627;3293;6855;10750;11469;11770	True;True;True;True;True;True	1709;3460;7208;11470;12215;12535	3170;6066;13045;21010;21011;21012;22280;22281;22282;22283;22284;22888;22889	4714;8671;18984;30418;30419;30420;30421;30422;32194;32195;32196;32197;32198;32199;32200;32201;32202;32203;33091;33092	4714;8671;18984;30419;32199;33092	431		175		1
sp|P17028|ZNF24_HUMAN	sp|P17028|ZNF24_HUMAN	12	12	11			>sp|P17028|ZNF24_HUMAN Zinc finger protein 24 OS=Homo sapiens GN=ZNF24 PE=1 SV=4	1	12	12	11	34.2	34.2	31.8	42.155	368	368	8.655e-73	0.21719	0.43995	49.021	13	873980000	638070000	235900000				541	400;2479;2875;4831;5410;5413;7927;12278;12581;14232;15245;15451	True;True;True;True;True;True;True;True;True;True;True;True	413;2603;3017;5071;5686;5689;8325;13068;13388;15131;16209;16428	703;704;705;4593;5285;5286;9007;10194;10197;15132;15133;23797;23798;24411;24412;27780;27781;29764;30236;30237	1035;1036;1037;1038;1039;1040;6632;7603;7604;13013;14689;14692;21890;21891;34372;34373;35260;35261;35262;40110;40111;40112;42924;43654;43655	1036;6632;7603;13013;14689;14692;21890;34373;35261;40110;42924;43655	432;433;434;435;436;437		189;233;281;284;337;340		1
sp|P17031|ZNF26_HUMAN	sp|P17031|ZNF26_HUMAN	1	1	1			>sp|P17031|ZNF26_HUMAN Zinc finger protein 26 OS=Homo sapiens GN=ZNF26 PE=2 SV=3	1	1	1	1	1.5	1.5	1.5	61.282	533	533	0.0048546	0.35855	0.71608	NaN	1	8825900	6305100	2520800				542	12181	TRUE	12967	23642	34165	34165					1
sp|P17036|ZNF3_HUMAN	sp|P17036|ZNF3_HUMAN	11	11	10			>sp|P17036|ZNF3_HUMAN Zinc finger protein 3 OS=Homo sapiens GN=ZNF3 PE=1 SV=3	1	11	11	10	28.3	28.3	24.9	50.915	446	446	3.1883e-49	0.17587	0.33692	69.677	9	209770000	172200000	37576000				543	404;3465;3731;5412;6695;11037;11602;12330;12794;13473;14705	True;True;True;True;True;True;True;True;True;True;True	417;3642;3922;5688;7039;11769;12355;13124;13609;14331;15644	709;6399;6916;10196;12779;21539;22529;23882;24788;26126;26127;28739	1045;9155;9956;14691;18606;31181;32554;34482;35763;37672;37673;41486	1045;9155;9956;14691;18606;31181;32554;34482;35763;37673;41486	438;439		258;261		1
sp|P17039|ZNF30_HUMAN;sp|Q8TAF7|ZN461_HUMAN;sp|Q9HCL3|ZFP14_HUMAN;sp|Q8N141|ZFP82_HUMAN;sp|Q9Y2G7|ZFP30_HUMAN	sp|P17039|ZNF30_HUMAN;sp|Q8TAF7|ZN461_HUMAN;sp|Q9HCL3|ZFP14_HUMAN;sp|Q8N141|ZFP82_HUMAN;sp|Q9Y2G7|ZFP30_HUMAN	2;1;1;1;1	1;1;1;1;1	1;1;1;1;1			>sp|P17039|ZNF30_HUMAN Zinc finger protein 30 OS=Homo sapiens GN=ZNF30 PE=2 SV=5;>sp|Q8TAF7|ZN461_HUMAN Zinc finger protein 461 OS=Homo sapiens GN=ZNF461 PE=2 SV=2;>sp|Q9HCL3|ZFP14_HUMAN Zinc finger protein 14 homolog OS=Homo sapiens GN=ZFP14 PE=2 SV=2;>sp	5	2	1	1	3	1.8	1.8	71.417	623	623;563;533;532;519	2.0832e-06	NaN	NaN	NaN	0	0	0	0	+			544	2314;7544	False;True	2427;2428;7926	4337;4338;14391	6318;6319;20852	6319;20852	440	72	402	43	1
sp|P17066|HSP76_HUMAN;sp|P48741|HSP77_HUMAN	sp|P17066|HSP76_HUMAN	15;7	1;1	1;1			>sp|P17066|HSP76_HUMAN Heat shock 70 kDa protein 6 OS=Homo sapiens GN=HSPA6 PE=1 SV=2	2	15	1	1	18.5	1.7	1.7	71.027	643	643;367	9.7203e-165	0.53046	1.0028	5.9413	5	1398600000	869420000	529170000				545	982;1000;1184;1289;2155;3306;5499;6091;6092;7947;7948;8358;12387;13605;14018	False;False;False;False;False;False;False;False;False;False;False;False;False;False;True	1031;1050;1242;1349;2260;3474;5785;6409;6410;8345;8346;8785;13183;14469;14905	1887;1888;1914;2275;2276;2277;2447;4074;4075;6095;10437;10438;10439;10440;10441;10442;10443;10444;10445;10446;10447;11683;11684;11685;11686;15177;15178;15179;15180;15181;15182;15183;15184;15949;23975;23976;23977;26365;26366;26367;27323;27324;27325;27326;27327	2835;2836;2874;3403;3404;3405;3406;3642;3643;5958;5959;8714;15043;15044;15045;15046;15047;15048;15049;15050;15051;15052;15053;15054;15055;15056;15057;15058;15059;15060;17051;17052;17053;17054;17055;17056;17057;21947;21948;21949;21950;21951;21952;21953;21954;21955;21956;21957;21958;21959;21960;21961;23021;34617;34618;34619;34620;34621;37993;37994;37995;37996;37997;37998;39433;39434;39435;39436;394…	2836;2874;3406;3642;5958;8714;15047;17051;17056;21950;21958;23021;34620;37996;39441	317;318	282	269;308	451	1
sp|P17097|ZNF7_HUMAN;sp|A8MQ14|ZN850_HUMAN;sp|Q8N823|ZN611_HUMAN;sp|Q8TF47|ZFP90_HUMAN;sp|Q6PDB4|ZN880_HUMAN;sp|Q8N9F8|ZN454_HUMAN;sp|Q9NQZ8|ZNF71_HUMAN	sp|P17097|ZNF7_HUMAN	3;1;1;1;1;1;1	2;0;0;0;0;0;0	2;0;0;0;0;0;0			>sp|P17097|ZNF7_HUMAN Zinc finger protein 7 OS=Homo sapiens GN=ZNF7 PE=1 SV=1	7	3	2	2	5	3.6	3.6	77.886	686	686;1090;705;636;577;522;489	1.0815e-06	0.35644	0.64467	38.725	2	8786000	6107000	2679000				546	408;1205;5414	True;True;False	421;1263;5690	713;2305;10198;10199	1049;3443;14693;14694;14695	1049;3443;14693					1
sp|P17098|ZNF8_HUMAN	sp|P17098|ZNF8_HUMAN	2	2	2			>sp|P17098|ZNF8_HUMAN Zinc finger protein 8 OS=Homo sapiens GN=ZNF8 PE=1 SV=2	1	2	2	2	3.5	3.5	3.5	64.97	575	575	1.4312e-05	0.39706	0.77406	79.052	2	30914000	20778000	10137000				547	707;7586	True;True	728;7970	1298;14489	1939;1940;20988	1939;20988					1
sp|P17480|UBF1_HUMAN	sp|P17480|UBF1_HUMAN	10	10	10			>sp|P17480|UBF1_HUMAN Nucleolar transcription factor 1 OS=Homo sapiens GN=UBTF PE=1 SV=1	1	10	10	10	13.4	13.4	13.4	89.405	764	764	3.7877e-51	0.38449	0.84157	43.176	14	331780000	203820000	127960000				548	274;1069;2760;3496;3632;6828;9029;9188;13371;14839	True;True;True;True;True;True;True;True;True;True	284;1121;2899;3675;3819;7181;9573;9574;9798;14222;15781	505;2054;2055;2056;5080;6460;6689;6690;6691;13007;17396;17397;17830;25951;28992	778;3077;3078;3079;3080;3081;3082;3083;3084;3085;3086;3087;3088;3089;3090;3091;7329;9238;9560;9561;9562;9563;9564;18936;25100;25101;25102;25103;25732;37429;41835	778;3086;7329;9238;9562;18936;25100;25732;37429;41835	441	415	328	379	1
sp|P17482|HXB9_HUMAN	sp|P17482|HXB9_HUMAN	4	4	4			>sp|P17482|HXB9_HUMAN Homeobox protein Hox-B9 OS=Homo sapiens GN=HOXB9 PE=1 SV=2	1	4	4	4	19.2	19.2	19.2	28.058	250	250	1.1627e-22	0.48069	0.93704	53.875	5	218430000	143320000	75111000				549	314;3940;10348;13769	True;True;True;True	325;4141;11047;14641	565;7297;7298;20305;26738	857;10494;10495;29462;38549	857;10495;29462;38549					1
sp|P17509|HXB6_HUMAN	sp|P17509|HXB6_HUMAN	1	1	1			>sp|P17509|HXB6_HUMAN Homeobox protein Hox-B6 OS=Homo sapiens GN=HOXB6 PE=1 SV=4	1	1	1	1	6.2	6.2	6.2	25.432	224	224	0.00046206	NaN	NaN	NaN	0	0	0	0				550	114	TRUE	116	191;192	293;294	294	442		72		1
sp|P17706|PTN2_HUMAN	sp|P17706|PTN2_HUMAN	2	2	2			>sp|P17706|PTN2_HUMAN Tyrosine-protein phosphatase non-receptor type 2 OS=Homo sapiens GN=PTPN2 PE=1 SV=2	1	2	2	2	5.3	5.3	5.3	48.473	415	415	0.00010607	0.39365	0.77583	20.844	3	20800000	14599000	6201800				551	8937;15680	True;True	9442;9443;16679	17146;17147;17148;30684	24754;24755;24756;24757;44290	24754;44290		416		256	1
sp|P17812|PYRG1_HUMAN	sp|P17812|PYRG1_HUMAN	2	2	2			>sp|P17812|PYRG1_HUMAN CTP synthase 1 OS=Homo sapiens GN=CTPS PE=1 SV=2	1	2	2	2	4.1	4.1	4.1	66.69	591	591	6.8403e-08	0.93539	1.8763	NaN	1	10815000	5594200	5221300				552	4179;4311	True;True	4386;4527	7748;8011	11143;11534;11535	11143;11534	443		216		1
sp|P17844|DDX5_HUMAN	sp|P17844|DDX5_HUMAN	34	34	23			>sp|P17844|DDX5_HUMAN Probable ATP-dependent RNA helicase DDX5 OS=Homo sapiens GN=DDX5 PE=1 SV=1	1	34	34	23	48.2	48.2	33.9	69.147	614	614	2.5904e-160	0.49558	0.9528	29.64	45	5613100000	3619500000	1993500000				553	502;1060;1605;2200;2449;2788;3381;3919;4284;4718;4803;6139;6541;6570;7564;7738;8035;9016;9017;9410;10589;10782;10864;10929;10979;11152;11715;12363;12658;12659;12938;13051;13627;15294	True;True;True;True;True;True;True;True;True;True;True;True;True;True;True;True;True;True;True;True;True;True;True;True;True;True;True;True;True;True;True;True;True;True	517;1112;1683;2307;2572;2927;3555;4118;4498;4955;5042;6457;6877;6906;7946;8126;8439;8440;9554;9555;9556;9557;10054;11300;11504;11589;11655;11708;11886;12476;13159;13467;13468;13761;13877;14493;16261	900;901;2032;2033;2034;2035;2036;2037;3130;4146;4147;4546;5120;6248;7252;7253;7254;7959;7960;8777;8778;8957;8958;11770;11771;12493;12494;12495;12541;14432;14758;14759;14760;14761;15356;15357;17365;17366;17367;17368;17369;17370;17371;17372;18462;20738;21072;21244;21245;21354;21438;21439;21719;22766;22767;23932;23933;24553;24554;25081;25082;25083;25297;26408;29850	1326;1327;3043;3044;3045;3046;3047;3048;3049;3050;3051;3052;3053;3054;3055;3056;4662;6048;6049;6050;6578;7380;8940;10440;10441;10442;10443;11459;11460;11461;11462;12669;12670;12938;12939;17169;17170;17171;18195;18196;18197;18264;20913;20914;21368;21369;21370;21371;22202;22203;25061;25062;25063;25064;25065;25066;25067;25068;25069;25070;26884;30056;30505;30506;30768;30769;30770;30924;31049;31050;31…	1326;3050;4662;6048;6578;7380;8940;10443;11459;12669;12938;17171;18195;18264;20913;21370;22202;25064;25070;26884;30056;30506;30769;30924;31049;31414;32915;34555;35450;35451;36193;36494;38050;43042	444;445;446;447;448;449	417;418;419;420;421	170;191;200;221;234;354	134;253;256;277;337	1
sp|P17980|PRS6A_HUMAN	sp|P17980|PRS6A_HUMAN	4	4	4			>sp|P17980|PRS6A_HUMAN 26S protease regulatory subunit 6A OS=Homo sapiens GN=PSMC3 PE=1 SV=3	1	4	4	4	10.9	10.9	10.9	49.203	439	439	2.1539e-13	0.61281	1.1862	14.602	7	60224000	36392000	23832000				554	5779;7799;10804;13260	True;True;True;True	6087;8190;11526;14098;14099	11052;14883;21113;25719;25720;25721;25722	15926;15927;21550;30570;37117;37118;37119;37120	15927;21550;30570;37120		422;423		310;366	1
sp|P17987|TCPA_HUMAN	sp|P17987|TCPA_HUMAN	21	21	21			>sp|P17987|TCPA_HUMAN T-complex protein 1 subunit alpha OS=Homo sapiens GN=TCP1 PE=1 SV=1	1	21	21	21	43.9	43.9	43.9	60.343	556	556	9.1886e-180	0.5515	1.1009	13.693	38	2506200000	1551500000	954680000				555	356;357;2149;2976;3260;3851;5055;5150;5602;7832;9246;10168;10709;11826;11866;12186;12193;12282;15440;15516;15653	True;True;True;True;True;True;True;True;True;True;True;True;True;True;True;True;True;True;True;True;True	367;368;2253;3131;3427;4046;5305;5406;5892;8224;9878;10860;11428;12592;12632;12972;12980;12981;13072;16416;16500;16651	627;628;629;630;4060;4061;5466;5467;6000;6001;7132;9480;9481;9689;10677;14943;14944;17985;20003;20004;20944;22989;22990;23055;23056;23057;23058;23059;23060;23061;23062;23649;23659;23660;23661;23662;23663;23664;23802;23803;30220;30221;30380;30637;30638;30639;30640	937;938;939;940;941;5935;5936;7837;7838;7839;7840;8572;8573;8574;10268;13686;13687;13688;13987;15397;21629;21630;21631;25944;29060;29061;29062;30329;33226;33227;33327;33328;33329;33330;33331;33332;33333;33334;33335;33336;33337;33338;33339;33340;33341;33342;34173;34187;34188;34189;34190;34191;34192;34193;34194;34195;34378;34379;34380;43636;43637;43865;44223;44224;44225;44226;44227;44228	937;940;5936;7839;8573;10268;13686;13987;15397;21630;25944;29061;30329;33226;33338;34173;34192;34380;43636;43865;44225	450;451;452;453	424	236;357;385;397	23	1
sp|P18074|ERCC2_HUMAN	sp|P18074|ERCC2_HUMAN	5	5	5			>sp|P18074|ERCC2_HUMAN TFIIH basal transcription factor complex helicase XPD subunit OS=Homo sapiens GN=ERCC2 PE=1 SV=1	1	5	5	5	7.2	7.2	7.2	86.908	760	760	1.7685e-11	0.55435	1.0696	25.729	3	29083000	18381000	10702000				556	1181;1648;3832;4141;4418	True;True;True;True;True	1239;1730;4026;4347;4639	2271;3202;7095;7668;8196	3398;4756;10209;10210;11032;11797	3398;4756;10209;11032;11797	454;455	425	134;155	42	1
sp|P18077|RL35A_HUMAN	sp|P18077|RL35A_HUMAN	8	8	8			>sp|P18077|RL35A_HUMAN 60S ribosomal protein L35a OS=Homo sapiens GN=RPL35A PE=1 SV=2	1	8	8	8	54.5	54.5	54.5	12.538	110	110	1.6078e-15	1.0348	1.983	22.707	12	307870000	145680000	162190000				557	537;572;1599;2657;5225;9736;9825;14634	True;True;True;True;True;True;True;True	552;553;589;1677;2788;5488;10409;10500;15567	959;960;1028;1029;3122;4881;4882;9828;19118;19119;19305;28600;28601	1416;1417;1418;1419;1513;1514;4652;7035;7036;14177;27800;27801;27802;28076;41290;41291	1418;1514;4652;7036;14177;27802;28076;41291	456	426;427	47	83;104	1
sp|P18085|ARF4_HUMAN	sp|P18085|ARF4_HUMAN	3	1	1			>sp|P18085|ARF4_HUMAN ADP-ribosylation factor 4 OS=Homo sapiens GN=ARF4 PE=1 SV=3	1	3	1	1	21.7	3.9	3.9	20.511	180	180	1.1268e-09	0.60251	1.1819	10.667	2	26030000	16544000	9486000	+			558	5684;7420;7480	False;False;True	5978;5979;7792;7858	10842;10843;10844;10845;10846;10847;14125;14263;14264	15639;15640;15641;15642;15643;15644;15645;15646;15647;20481;20681;20682;20683	15647;20481;20683		428		22	1
sp|P18124|RL7_HUMAN	sp|P18124|RL7_HUMAN	8	7	7			>sp|P18124|RL7_HUMAN 60S ribosomal protein L7 OS=Homo sapiens GN=RPL7 PE=1 SV=1	1	8	7	7	34.3	31.9	31.9	29.225	248	248	4.622e-41	0.96432	1.8495	123.09	12	1187500000	229170000	958330000				559	2448;4194;5098;6144;10384;12499;13575;14539	True;True;True;True;True;True;True;False	2571;4404;5352;6464;11085;13304;14438;15464	4544;4545;7782;9585;9586;11785;11786;20370;20371;24277;26300;26301;28412	6575;6576;6577;11196;13844;13845;13846;13847;17192;17193;17194;29555;29556;29557;29558;35077;37899;37900;37901;37902;37903;41025	6576;11196;13844;17192;29558;35077;37900;41025					1
sp|P18206|VINC_HUMAN	sp|P18206|VINC_HUMAN	7	7	7			>sp|P18206|VINC_HUMAN Vinculin OS=Homo sapiens GN=VCL PE=1 SV=4	1	7	7	7	6.7	6.7	6.7	123.8	1134	1134	9.0543e-26	0.74822	1.4452	27.592	11	103880000	59169000	44714000				560	26;2849;4377;5645;5863;7077;7776	True;True;True;True;True;True;True	27;2988;2989;4594;5935;6175;7439;8165	45;5236;5237;5238;8127;10761;11279;13467;14843;14844;14845	67;68;7539;7540;7541;7542;11695;15520;16436;19567;21493;21494;21495;21496	67;7541;11695;15520;16436;19567;21495		429;430;431		209;533;534	1
sp|P18615|NELFE_HUMAN	sp|P18615|NELFE_HUMAN	8	8	8			>sp|P18615|NELFE_HUMAN Negative elongation factor E OS=Homo sapiens GN=RDBP PE=1 SV=3	1	8	8	8	28.7	28.7	28.7	43.239	380	380	7.1023e-41	0.5177	0.97852	32.073	8	203010000	132980000	70029000				561	810;3819;6470;10752;11486;11676;11910;12540	True;True;True;True;True;True;True;True	836;4013;6804;11472;12233;12435;12678;13345	1496;7078;12382;21014;22308;22693;23149;24340	2213;10190;18047;30424;30425;32242;32816;33470;35166;35167	2213;10190;18047;30424;32242;32816;33470;35166		432		271	1
sp|P18621|RL17_HUMAN	sp|P18621|RL17_HUMAN	2	2	2			>sp|P18621|RL17_HUMAN 60S ribosomal protein L17 OS=Homo sapiens GN=RPL17 PE=1 SV=3	1	2	2	2	9.2	9.2	9.2	21.397	184	184	5.013e-05	0.93018	1.8074	30.464	2	39465000	19631000	19834000				562	9251;10883	True;True	9883;11608	17991;17992;21283	25952;25953;30823	25952;30823					1
sp|P18669|PGAM1_HUMAN;sp|P15259|PGAM2_HUMAN;sp|Q8N0Y7|PGAM4_HUMAN	sp|P18669|PGAM1_HUMAN;sp|P15259|PGAM2_HUMAN	7;5;3	7;5;3	7;5;3			>sp|P18669|PGAM1_HUMAN Phosphoglycerate mutase 1 OS=Homo sapiens GN=PGAM1 PE=1 SV=2;>sp|P15259|PGAM2_HUMAN Phosphoglycerate mutase 2 OS=Homo sapiens GN=PGAM2 PE=1 SV=3	3	7	7	7	29.1	29.1	29.1	28.804	254	254;253;254	9.4072e-28	0.60799	1.2512	68.907	10	272570000	151420000	121150000				563	853;954;5039;6313;10982;14460;15339	True;True;True;True;True;True;True	885;995;996;5288;6642;11711;15374;16308	1626;1802;1803;1804;9456;9457;12100;21445;28248;28249;29919;29920	2430;2680;2681;2682;13651;13652;13653;17631;31057;40797;40798;40799;40800;43128;43129	2430;2681;13651;17631;31057;40797;43128	457	433	153	243	1
sp|P18754|RCC1_HUMAN	sp|P18754|RCC1_HUMAN	10	10	10			>sp|P18754|RCC1_HUMAN Regulator of chromosome condensation OS=Homo sapiens GN=RCC1 PE=1 SV=1	1	10	10	10	32.5	32.5	32.5	44.969	421	421	4.365e-231	0.51812	1.0333	12.424	30	3119300000	2011900000	1107400000				564	2153;2282;7469;8141;11575;11671;11976;14100;14714;15147	True;True;True;True;True;True;True;True;True;True	2257;2258;2392;2393;7847;8565;12327;12429;12750;12751;14993;15653;16106	4066;4067;4068;4069;4070;4071;4072;4282;4283;4284;14245;14246;15565;15566;15567;15568;15569;15570;22472;22673;22674;22675;23261;23262;23263;23264;23265;23266;23267;23268;23269;23270;27497;27498;28755;28756;28757;28758;28759;29595	5943;5944;5945;5946;5947;5948;5949;5950;5951;5952;5953;5954;5955;5956;6244;6245;6246;6247;20656;20657;20658;20659;22487;22488;22489;22490;22491;22492;22493;22494;22495;22496;22497;32465;32466;32783;32784;32785;32786;32787;32788;32789;32790;32791;33622;33623;33624;33625;33626;33627;33628;33629;33630;33631;33632;33633;33634;33635;33636;33637;39687;39688;39689;39690;41507;41508;41509;41510;41511;415…	5945;6245;20658;22493;32465;32786;33626;39688;41510;42698	458;459	434;435;436	93;352	110;159;163	1
sp|P18846|ATF1_HUMAN	sp|P18846|ATF1_HUMAN	2	1	1			>sp|P18846|ATF1_HUMAN Cyclic AMP-dependent transcription factor ATF-1 OS=Homo sapiens GN=ATF1 PE=1 SV=2	1	2	1	1	12.9	9.6	9.6	29.232	271	271	7.7829e-11	0.40295	0.85242	12.624	2	63531000	48348000	15183000				565	13603;13936	True;False	14467;14816	26361;26362;26363;27152	37988;37989;37990;39189	37988;39189		437		196	1
sp|P18858|DNLI1_HUMAN	sp|P18858|DNLI1_HUMAN	28	28	28			>sp|P18858|DNLI1_HUMAN DNA ligase 1 OS=Homo sapiens GN=LIG1 PE=1 SV=1	1	28	28	28	38.6	38.6	38.6	101.73	919	919	2.8414e-250	0.4462	0.86985	38.296	47	4092900000	2539800000	1553100000				566	329;931;1401;1586;1947;2209;3938;4206;4301;4381;5178;6888;7517;8149;8530;9180;9742;9803;10272;10414;12827;13032;13115;13217;14447;14758;14826;15454	True;True;True;True;True;True;True;True;True;True;True;True;True;True;True;True;True;True;True;True;True;True;True;True;True;True;True;True	340;967;1471;1664;2039;2316;4139;4417;4515;4598;5439;7244;7245;7897;8573;8966;9785;9786;10415;10478;10967;11117;13642;13858;13945;14052;15361;15697;15768;16431	585;1761;2734;2735;2736;2737;3097;3098;3099;3100;3699;3700;4164;4165;7293;7294;7295;7822;7990;7991;8138;8139;9746;9747;9748;13119;13120;13121;14328;15588;15589;15590;16267;16268;17806;17807;17808;17809;17810;17811;17812;19128;19129;19130;19131;19270;19271;19272;20177;20178;20422;20423;24860;24861;24862;25255;25423;25628;25629;25630;28217;28837;28838;28839;28971;28972;30241;30242	884;885;2631;4076;4077;4078;4079;4080;4617;4618;4619;4620;4621;4622;4623;5418;5419;6075;6076;10490;10491;10492;11255;11503;11504;11505;11506;11710;11711;11712;14067;14068;14069;19092;19093;19094;19095;20773;22521;22522;22523;22524;22525;22526;22527;22528;23481;23482;23483;23484;23485;23486;25702;25703;25704;25705;25706;25707;25708;25709;25710;25711;27812;27813;27814;27815;27816;28026;28027;28028;…	885;2631;4077;4618;5419;6076;10492;11255;11503;11712;14068;19095;20773;22524;23485;25707;27812;28026;29280;29631;35869;36433;36693;36979;40746;41621;41810;43661	460;461;462;463;464;465;466	438	280;434;532;719;794;846;895	308	1
sp|P18887|XRCC1_HUMAN	sp|P18887|XRCC1_HUMAN	19	19	19			>sp|P18887|XRCC1_HUMAN DNA repair protein XRCC1 OS=Homo sapiens GN=XRCC1 PE=1 SV=2	1	19	19	19	32.4	32.4	32.4	69.476	633	633	1.8071e-253	0.41152	0.68396	25.994	29	2433000000	1655000000	778010000				567	497;581;757;1117;2246;2256;3192;3412;6135;6587;6588;13044;13312;13521;14340;14349;15274;15686;15707	True;True;True;True;True;True;True;True;True;True;True;True;True;True;True;True;True;True;True	512;598;780;1174;2353;2363;3355;3588;6453;6924;6925;13870;14157;14381;15246;15257;16240;16685;16706	891;892;1047;1390;2143;4222;4223;4224;4236;4237;4238;4239;4240;5871;5872;6299;6300;11765;11766;12571;12572;12573;25282;25827;25828;25829;26207;26208;26209;27994;27995;27996;27997;27998;28022;29816;30692;30726;30727;30728;30729	1313;1314;1540;1541;2063;3222;3223;3224;3225;3226;6164;6165;6166;6167;6181;6182;6183;6184;6185;6186;6187;6188;8384;8385;9009;9010;9011;9012;17161;17162;17163;17164;18303;18304;18305;36470;36471;37262;37263;37264;37265;37266;37267;37781;37782;37783;37784;40414;40415;40416;40417;40418;40419;40420;40421;40454;42994;44299;44355;44356;44357;44358;44359;44360;44361;44362	1313;1541;2063;3224;6166;6185;8384;9011;17161;18303;18305;36471;37267;37781;40415;40454;42994;44299;44357	467;468;469;470		132;362;389;615		1
sp|P19338|NUCL_HUMAN	sp|P19338|NUCL_HUMAN	55	55	55			>sp|P19338|NUCL_HUMAN Nucleolin OS=Homo sapiens GN=NCL PE=1 SV=3	1	55	55	55	48	48	48	76.613	710	710	0	0.50005	1.0018	31.402	127	20612000000	13248000000	7364000000				568	23;24;25;184;185;759;919;920;1317;1517;1518;2434;2435;2441;2442;3027;3133;3408;3801;3993;4157;4353;4354;4533;4534;6187;6262;6271;6422;6435;6439;6894;6943;6944;7277;8715;8841;9330;9919;10347;10450;12761;12901;12902;13234;13930;13931;14016;14082;14083;14979;15017;15018;15179;15180	True;True;True;True;True;True;True;True;True;True;True;True;True;True;True;True;True;True;True;True;True;True;True;True;True;True;True;True;True;True;True;True;True;True;True;True;True;True;True;True;True;True;True;True;True;True;True;True;True;True;True;True;True;True;True	24;25;26;188;189;782;955;956;1382;1590;1591;2556;2557;2563;2564;2565;3184;3293;3584;3995;4196;4364;4569;4570;4759;4760;6511;6588;6598;6754;6767;6771;7251;7300;7301;7643;9155;9302;9969;10599;11046;11153;13574;13720;13721;14071;14810;14811;14903;14975;14976;15928;15971;15972;16139;16140	40;41;42;43;44;327;328;329;1392;1393;1394;1395;1396;1737;1738;1739;1740;1741;1742;1743;2519;2520;2521;2936;2937;2938;4520;4521;4522;4528;4529;4530;4531;4532;4533;4534;4535;5541;5542;5745;5746;6292;7052;7380;7381;7382;7701;7702;7703;7704;8077;8078;8079;8080;8081;8082;8083;8084;8418;8419;11887;11888;11889;11890;12002;12020;12275;12276;12277;12278;12302;12303;12308;13128;13129;13201;13202;13203;1383…	52;53;54;55;56;57;58;59;60;61;62;63;64;65;66;524;525;526;527;528;529;530;531;532;533;534;535;2065;2066;2067;2068;2069;2070;2071;2072;2073;2592;2593;2594;2595;2596;2597;2598;2599;2600;2601;2602;2603;2604;2605;3751;3752;3753;3754;3755;4371;4372;4373;4374;4375;4376;4377;4378;4379;4380;4381;4382;6547;6548;6549;6550;6557;6558;6559;6560;6561;6562;6563;6564;6565;7937;7938;8209;8210;8211;9002;10153;10154…	55;61;66;525;530;2065;2594;2602;3753;4371;4375;6547;6549;6559;6564;7937;8210;9002;10155;10605;11079;11630;11633;12129;12130;17341;17487;17515;17881;17925;17932;19105;19205;19206;20063;24009;24429;26663;28374;29460;29731;35686;36086;36089;37042;39165;39174;39426;39604;39605;42205;42313;42317;42776;42778	471	439;440	543	17;630	1
sp|P19367|HXK1_HUMAN;sp|P52790|HXK3_HUMAN;sp|Q2TB90|HKDC1_HUMAN	sp|P19367|HXK1_HUMAN	4;1;1	4;1;1	3;0;0			>sp|P19367|HXK1_HUMAN Hexokinase-1 OS=Homo sapiens GN=HK1 PE=1 SV=3	3	4	4	3	5.1	5.1	4.4	102.48	917	917;923;917	6.4728e-09	0.88184	1.56	22.518	4	16255000	8529100	7725900				569	1302;3802;9038;11261	True;True;True;True	1365;3996;9585;12003	2475;7053;17413;21911;21912	3682;10156;25128;31669;31670;31671	3682;10156;25128;31670	472		628		1
sp|P19388|RPAB1_HUMAN	sp|P19388|RPAB1_HUMAN	5	5	5			>sp|P19388|RPAB1_HUMAN DNA-directed RNA polymerases I, II, and III subunit RPABC1 OS=Homo sapiens GN=POLR2E PE=1 SV=4	1	5	5	5	25.7	25.7	25.7	24.551	210	210	6.9429e-16	0.40057	0.80522	21.97	4	85098000	59088000	26010000				570	802;4795;5873;8332;15428	True;True;True;True;True	827;828;5034;6185;8759;16404	1477;1478;8943;11292;15907;30202	2189;2190;12916;16451;22955;43613	2190;12916;16451;22955;43613		441		110	1
sp|P19447|ERCC3_HUMAN	sp|P19447|ERCC3_HUMAN	2	2	2			>sp|P19447|ERCC3_HUMAN TFIIH basal transcription factor complex helicase XPB subunit OS=Homo sapiens GN=ERCC3 PE=1 SV=1	1	2	2	2	2.3	2.3	2.3	89.277	782	782	0.00042607	1.3171	2.5987	113.47	2	66424000	22561000	43863000				571	3543;5825	True;True	3726;6136	6545;11129	9349;16037	9349;16037					1
sp|P19623|SPEE_HUMAN	sp|P19623|SPEE_HUMAN	4	4	4			>sp|P19623|SPEE_HUMAN Spermidine synthase OS=Homo sapiens GN=SRM PE=1 SV=1	1	4	4	4	13.2	13.2	13.2	33.824	302	302	1.7894e-11	0.40051	0.78362	43.828	7	162810000	112300000	50509000				572	64;6920;15659;15788	True;True;True;True	65;7277;16657;16790	101;102;103;13168;30647;30648;30872	147;148;149;150;151;152;19160;44236;44237;44563	147;19160;44236;44563					1
sp|P19784|CSK22_HUMAN	sp|P19784|CSK22_HUMAN	3	3	3			>sp|P19784|CSK22_HUMAN Casein kinase II subunit alpha OS=Homo sapiens GN=CSNK2A2 PE=1 SV=1	1	3	3	3	11.1	11.1	11.1	41.213	350	350	1.9781e-09	0.58207	1.119	22.663	3	68216000	44807000	23409000				573	2956;7572;14452	True;True;True	3111;7955;15366	5428;14453;28225	7791;20941;40757;40758	7791;20941;40757					1
sp|P20042|IF2B_HUMAN	sp|P20042|IF2B_HUMAN	1	1	1			>sp|P20042|IF2B_HUMAN Eukaryotic translation initiation factor 2 subunit 2 OS=Homo sapiens GN=EIF2S2 PE=1 SV=2	1	1	1	1	1.8	1.8	1.8	38.388	333	333	0.053032	0.7725	1.5046	NaN	1	4146800	2348000	1798900	+			574	14104	TRUE	14998	27507	39702	39702		442		187	1
sp|P20073|ANXA7_HUMAN	sp|P20073|ANXA7_HUMAN	1	1	1			>sp|P20073|ANXA7_HUMAN Annexin A7 OS=Homo sapiens GN=ANXA7 PE=1 SV=3	1	1	1	1	1.8	1.8	1.8	52.739	488	488	0.046102	NaN	NaN	NaN	0	0	0	0	+			575	14464	TRUE	15378	28257	40811	40811	473		285		1
sp|P20226|TBP_HUMAN;sp|Q6SJ96|TBPL2_HUMAN	sp|P20226|TBP_HUMAN;sp|Q6SJ96|TBPL2_HUMAN	4;3	4;3	4;3			>sp|P20226|TBP_HUMAN TATA-box-binding protein OS=Homo sapiens GN=TBP PE=1 SV=2;>sp|Q6SJ96|TBPL2_HUMAN TATA box-binding protein-like protein 2 OS=Homo sapiens GN=TBPL2 PE=2 SV=1	2	4	4	4	11.5	11.5	11.5	37.698	339	339;375	1.0171e-12	0.54044	1.027	17.922	5	90262000	59996000	30265000				576	294;3217;13560;15118	True;True;True;True	304;3382;14423;16076	532;5911;26278;26279;29522	817;818;8434;37873;37874;37875;42593	817;8434;37875;42593					1
sp|P20248|CCNA2_HUMAN	sp|P20248|CCNA2_HUMAN	8	8	8			>sp|P20248|CCNA2_HUMAN Cyclin-A2 OS=Homo sapiens GN=CCNA2 PE=1 SV=2	1	8	8	8	22.9	22.9	22.9	48.55	432	432	2.1076e-42	0.37642	0.78739	106.66	12	347490000	150960000	196530000				577	85;123;1079;2410;2490;3540;4270;15484	True;True;True;True;True;True;True;True	86;125;1131;2531;2615;3722;3723;4484;16463	145;211;2074;2075;4479;4480;4610;6539;6540;6541;7938;7939;30300	221;222;329;3122;3123;3124;3125;6497;6498;6656;9342;9343;9344;11431;11432;11433;11434;43749	221;329;3125;6497;6656;9343;11431;43749		443		246	1
sp|P20265|PO3F2_HUMAN	sp|P20265|PO3F2_HUMAN	1	1	1			>sp|P20265|PO3F2_HUMAN POU domain, class 3, transcription factor 2 OS=Homo sapiens GN=POU3F2 PE=1 SV=4	1	1	1	1	4.5	4.5	4.5	46.892	443	443	0.015936	NaN	NaN	NaN	0	0	0	0	+			578	1709	TRUE	1793	3298	4890	4890	474		376		1
sp|P20339|RAB5A_HUMAN;sp|P51148|RAB5C_HUMAN;sp|P61020|RAB5B_HUMAN	sp|P20339|RAB5A_HUMAN;sp|P51148|RAB5C_HUMAN;sp|P61020|RAB5B_HUMAN	2;1;1	2;1;1	2;1;1			>sp|P20339|RAB5A_HUMAN Ras-related protein Rab-5A OS=Homo sapiens GN=RAB5A PE=1 SV=2;>sp|P51148|RAB5C_HUMAN Ras-related protein Rab-5C OS=Homo sapiens GN=RAB5C PE=1 SV=2;>sp|P61020|RAB5B_HUMAN Ras-related protein Rab-5B OS=Homo sapiens GN=RAB5B PE=1 SV=1	3	2	2	2	11.6	11.6	11.6	23.658	215	215;216;215	0.00035229	0.84839	1.6686	16.491	3	22631000	11143000	11488000				579	8659;10205	True;True	9097;10900	16503;16504;20078	23843;23844;23845;29155	23844;29155					1
sp|P20585|MSH3_HUMAN	sp|P20585|MSH3_HUMAN	66	66	66			>sp|P20585|MSH3_HUMAN DNA mismatch repair protein Msh3 OS=Homo sapiens GN=MSH3 PE=1 SV=4	1	66	66	66	52.9	52.9	52.9	127.41	1137	1137	0	0.31568	0.63832	50.104	117	13897000000	10306000000	3591000000				580	1362;1367;1368;1758;2102;2103;2285;2554;2601;2602;2806;2980;3266;3324;3336;3411;3653;4273;4592;4960;5690;6335;6357;6671;6729;6818;6952;7012;7013;7385;7694;8330;8758;8887;8918;8963;8964;9050;9298;9299;9585;9586;9868;10066;10082;10135;10318;10319;10407;10666;10770;11019;11110;11372;11697;11716;12388;12562;12788;13675;14136;14629;14813;15319;15328;15569	True;True;True;True;True;True;True;True;True;True;True;True;True;True;True;True;True;True;True;True;True;True;True;True;True;True;True;True;True;True;True;True;True;True;True;True;True;True;True;True;True;True;True;True;True;True;True;True;True;True;True;True;True;True;True;True;True;True;True;True;True;True;True;True;True;True	1431;1436;1437;1843;2201;2202;2396;2681;2729;2730;2731;2945;3135;3433;3494;3507;3587;3841;4487;4821;5206;5985;6664;6686;7013;7079;7170;7309;7373;7374;7757;8080;8757;9202;9203;9362;9363;9364;9406;9407;9479;9480;9481;9602;9603;9937;9938;10242;10243;10244;10545;10754;10770;10824;11015;11016;11109;11381;11490;11749;11844;12118;12456;12477;13184;13369;13602;14543;15032;15559;15560;15755;16287;16297;16…	2655;2656;2661;2662;2663;2664;2665;3375;3376;3952;3953;3954;4287;4288;4713;4785;4786;4787;5152;5471;5472;5473;6018;6127;6128;6161;6296;6297;6298;6731;6732;6733;7943;7944;8533;8534;8535;9315;10855;10856;10857;10858;12141;12142;12143;12144;12145;12146;12176;12733;12734;12735;12847;12848;12849;12850;12988;13212;13342;13343;13344;13345;13346;14025;14682;14683;14684;15905;16712;16713;16714;16990;16991…	3964;3965;3966;3973;3974;3975;3976;3977;3978;3979;4980;4981;4982;5783;5784;5785;5786;5787;6250;6251;6252;6798;6899;6900;6901;6902;7421;7844;7845;7846;8602;8760;8761;8762;8816;8817;9006;9007;9008;9622;9623;9624;9625;9626;11440;11441;12286;12287;12288;13469;15656;15657;15658;15659;15660;15661;15662;17702;17703;17704;17705;17706;17707;17708;17709;17753;18537;18538;18539;18540;18541;18701;18702;18703…	3966;3974;3976;4982;5783;5787;6251;6798;6899;6902;7421;7845;8602;8762;8817;9008;9623;11440;12287;13469;15662;17708;17753;18537;18701;18905;19215;19398;19402;20341;21270;22953;24176;24546;24651;24835;24840;25172;26550;26551;27382;27384;28248;28830;28873;28961;29377;29378;29600;30226;30472;31139;31337;31969;32865;32917;34624;35221;35740;38191;39839;41254;41758;43088;43109;43973	475;476;477;478;479;480;481;482;483;484;485	444;445;446;447;448;449;450;451;452;453;454	141;142;166;249;252;501;626;763;803;822;847	115;518;532;535;554;728;892;899;939;1030;1113	1
sp|P20618|PSB1_HUMAN	sp|P20618|PSB1_HUMAN	3	3	3			>sp|P20618|PSB1_HUMAN Proteasome subunit beta type-1 OS=Homo sapiens GN=PSMB1 PE=1 SV=2	1	3	3	3	19.9	19.9	19.9	26.489	241	241	3.0091e-28	0.5106	1.0248	9.8547	10	208350000	133510000	74844000				581	468;3886;9699	True;True;True	482;483;4085;10368;10369	811;812;813;814;815;816;7198;19044;19045;19046	1177;1178;1179;1180;1181;1182;1183;10363;10364;27694;27695;27696;27697	1177;10363;27694		455;456		172;186	1
sp|P20671|H2A1D_HUMAN;sp|P0C0S8|H2A1_HUMAN;sp|Q6FI13|H2A2A_HUMAN;sp|Q16777|H2A2C_HUMAN;sp|Q9BTM1|H2AJ_HUMAN;sp|Q96KK5|H2A1H_HUMAN;sp|Q99878|H2A1J_HUMAN;sp|Q96QV6|H2A1A_HUMAN	sp|P20671|H2A1D_HUMAN;sp|P0C0S8|H2A1_HUMAN;sp|Q6FI13|H2A2A_HUMAN;sp|Q16777|H2A2C_HUMAN;sp|Q9BTM1|H2AJ_HUMAN;sp|Q96KK5|H2A1H_HUMAN;sp|Q99878|H2A1J_HUMAN;sp|Q96QV6|H2A1A_HUMAN	6;5;5;5;5;5;5;4	2;1;1;1;1;1;1;0	1;1;1;1;1;1;1;0			>sp|P20671|H2A1D_HUMAN Histone H2A type 1-D OS=Homo sapiens GN=HIST1H2AD PE=1 SV=2;>sp|P0C0S8|H2A1_HUMAN Histone H2A type 1 OS=Homo sapiens GN=HIST1H2AG PE=1 SV=2;>sp|Q6FI13|H2A2A_HUMAN Histone H2A type 2-A OS=Homo sapiens GN=HIST2H2AA3 PE=1 SV=3;>sp|Q1677	8	6	2	1	26.2	13.8	8.5	14.107	130	130;130;130;129;129;128;128;131	1.5962e-70	0.60259	1.2011	15.565	8	8993200000	5273500000	3719700000				582	486;4924;4925;6472;9322;9323	False;False;False;True;False;True	501;5168;5169;6807;9961;9962	854;855;856;857;858;859;860;861;862;863;864;865;866;867;868;869;870;871;872;873;874;875;9204;9205;9206;9207;9208;9209;9210;9211;9212;9213;9214;9215;9216;9217;9218;9219;9220;9221;9222;9223;9224;9225;9226;9227;9228;9229;9230;9231;9232;9233;12386;12387;18279;18280;18281;18282;18283;18284;18285;18286;18287	1243;1244;1245;1246;1247;1248;1249;1250;1251;1252;1253;1254;1255;1256;1257;1258;1259;1260;1261;1262;1263;1264;1265;1266;1267;1268;1269;1270;1271;1272;1273;1274;1275;1276;1277;1278;1279;1280;1281;1282;1283;1284;1285;1286;1287;1288;1289;1290;1291;13272;13273;13274;13275;13276;13277;13278;13279;13280;13281;13282;13283;13284;13285;13286;13287;13288;13289;13290;13291;13292;13293;13294;13295;13296;1329…	1249;13297;13338;18053;26604;26637					1
sp|P20700|LMNB1_HUMAN	sp|P20700|LMNB1_HUMAN	21	21	18			>sp|P20700|LMNB1_HUMAN Lamin-B1 OS=Homo sapiens GN=LMNB1 PE=1 SV=2	1	21	21	18	40.6	40.6	36.5	66.408	586	586	1.6089e-105	0.84381	1.7159	26.366	25	937820000	505160000	432660000				583	464;949;1656;2187;3017;5243;5318;5886;7087;7730;7817;8230;8455;8468;8626;8779;9053;9124;9897;10382;13580	True;True;True;True;True;True;True;True;True;True;True;True;True;True;True;True;True;True;True;True;True	478;989;1738;2293;3173;5508;5586;6198;7449;7450;8118;8208;8655;8886;8899;8900;9063;9225;9607;9711;9712;10576;11083;14443	806;1794;3211;4126;5526;9857;10007;11324;11325;13482;13483;13484;14745;14912;14913;15732;15733;16124;16138;16139;16431;16432;16753;17451;17665;17666;17667;17668;19457;20367;26311	1172;2672;4765;6024;7920;14213;14425;16526;16527;19588;19589;19590;19591;19592;21352;21585;21586;22724;22725;22726;23286;23287;23304;23305;23306;23731;23732;23733;24227;25179;25501;25502;25503;25504;25505;28308;28309;29550;29551;37914;37915;37916	1172;2672;4765;6024;7920;14213;14425;16527;19590;21352;21586;22725;23287;23304;23732;24227;25179;25503;28309;29551;37914		457;458;459		249;281;298	1
sp|P21127|CD11B_HUMAN;sp|Q9UQ88|CD11A_HUMAN	sp|P21127|CD11B_HUMAN;sp|Q9UQ88|CD11A_HUMAN	10;10	10;10	9;9			>sp|P21127|CD11B_HUMAN Cyclin-dependent kinase 11B OS=Homo sapiens GN=CDK11B PE=1 SV=3;>sp|Q9UQ88|CD11A_HUMAN Cyclin-dependent kinase 11A OS=Homo sapiens GN=CDK11A PE=1 SV=4	2	10	10	9	10.9	10.9	9.9	92.706	795	795;783	2.8476e-24	0.40745	0.8283	43.967	10	189500000	134700000	54800000				584	1037;1121;2597;2694;2727;3542;9159;13515;14133;15585	True;True;True;True;True;True;True;True;True;True	1089;1178;2725;2827;2862;3725;9758;14375;15029;16570	1991;1992;2147;4781;4962;5012;5013;6544;17755;26200;27576;30500	2979;2980;2981;3231;6894;7160;7233;7234;9348;25628;37772;37773;39820;39821;44027	2979;3231;6894;7160;7233;9348;25628;37772;39820;44027	486	460	432	674	1
sp|P21283|VATC1_HUMAN	sp|P21283|VATC1_HUMAN	1	1	1			>sp|P21283|VATC1_HUMAN V-type proton ATPase subunit C 1 OS=Homo sapiens GN=ATP6V1C1 PE=1 SV=4	1	1	1	1	4.2	4.2	4.2	43.941	382	382	1.9395e-07	0.5007	0.96891	NaN	1	3650100	2201400	1448700				585	14203	TRUE	15100	27713	40016	40016					1
sp|P21333|FLNA_HUMAN	sp|P21333|FLNA_HUMAN	18	18	16			>sp|P21333|FLNA_HUMAN Filamin-A OS=Homo sapiens GN=FLNA PE=1 SV=4	1	18	18	16	9.7	9.7	9	280.74	2647	2647	7.9512e-71	0.90018	1.7531	24.844	21	230780000	123730000	107050000				586	1224;1543;7558;7859;8806;12059;12864;12944;13892;13911;14331;14366;14932;15038;15045;15456;15624;15727	True;True;True;True;True;True;True;True;True;True;True;True;True;True;True;True;True;True	1282;1619;7940;8252;9252;12840;13681;13767;14770;14790;15235;15276;15881;15992;15999;16433;16618;16726	2329;2993;14422;14423;14424;14425;14989;16800;23412;23413;23414;23415;24931;25090;26982;27022;27977;28061;29146;29357;29368;30246;30586;30756	3473;4460;20898;20899;20900;20901;20902;20903;20904;21687;21688;24290;33842;33843;33844;33845;35974;36208;38919;38980;38981;40391;40392;40519;40520;42040;42041;42042;42360;42361;42373;43669;44153;44396	3473;4460;20900;21688;24290;33843;35974;36208;38919;38981;40392;40519;42040;42360;42373;43669;44153;44396		461		2490	1
sp|P21359|NF1_HUMAN	sp|P21359|NF1_HUMAN	2	2	2			>sp|P21359|NF1_HUMAN Neurofibromin OS=Homo sapiens GN=NF1 PE=1 SV=2	1	2	2	2	0.6	0.6	0.6	319.37	2839	2839	0.00052193	0.50023	0.98807	2.8428	2	176610000	121380000	55225000				587	8001;13907	True;True	8401;14785	15278;27013	22084;38967	22084;38967					1
sp|P21912|DHSB_HUMAN	sp|P21912|DHSB_HUMAN	1	1	1			>sp|P21912|DHSB_HUMAN Succinate dehydrogenase [ubiquinone] iron-sulfur subunit, mitochondrial OS=Homo sapiens GN=SDHB PE=1 SV=3	1	1	1	1	3.2	3.2	3.2	31.629	280	280	0.0014983	0.55128	0.97758	NaN	1	14315000	8004900	6309700				588	8223	TRUE	8648	15722	22711;22712	22711					1
sp|P22061|PIMT_HUMAN	sp|P22061|PIMT_HUMAN	4	4	4			>sp|P22061|PIMT_HUMAN Protein-L-isoaspartate(D-aspartate) O-methyltransferase OS=Homo sapiens GN=PCMT1 PE=1 SV=4	1	4	4	4	19.4	19.4	19.4	24.636	227	227	1.3838e-19	0.48573	0.92222	26.767	2	76255000	46505000	29750000				589	736;6354;9181;14793	True;True;True;True	758;6683;9787;15733	1348;1349;12173;17813;28891	2002;2003;2004;17750;25712;41694	2002;17750;25712;41694	487;488		95;102		1
sp|P22087|FBRL_HUMAN	sp|P22087|FBRL_HUMAN	6	6	6			>sp|P22087|FBRL_HUMAN rRNA 2-O-methyltransferase fibrillarin OS=Homo sapiens GN=FBL PE=1 SV=2	1	6	6	6	15	15	15	33.784	321	321	2.033e-34	0.60127	1.0227	54.461	8	411290000	250590000	160700000				590	1549;2062;4235;9673;9674;14884	True;True;True;True;True;True	1625;2160;4448;10333;10334;15831	2999;3885;7882;7883;18982;18983;18984;29072	4467;5686;5687;11351;11352;11353;27618;27619;27620;27621;27622;41939;41940	4467;5687;11353;27618;27620;41939					1
sp|P22102|PUR2_HUMAN	sp|P22102|PUR2_HUMAN	17	17	17			>sp|P22102|PUR2_HUMAN Trifunctional purine biosynthetic protein adenosine-3 OS=Homo sapiens GN=GART PE=1 SV=1	1	17	17	17	18.5	18.5	18.5	107.77	1010	1010	2.2864e-74	0.62288	1.2429	27.952	22	502620000	302950000	199670000				591	66;554;1493;2939;2940;3309;3347;4719;4869;5554;5727;6531;7103;11229;13984;14382;14472	True;True;True;True;True;True;True;True;True;True;True;True;True;True;True;True;True	67;571;1566;3090;3091;3477;3518;4956;5110;5843;6023;6867;7466;11968;14868;15293;15389	105;106;107;108;994;995;996;997;998;2892;2893;5396;5397;6099;6181;6182;6183;8779;9069;10595;10934;12480;13507;21853;21854;21855;21856;27244;28099;28279	154;155;156;157;158;1468;1469;1470;1471;1472;1473;1474;1475;1476;4305;4306;7750;7751;8719;8844;8845;8846;8847;8848;8849;12671;13092;15284;15761;18178;19621;31594;31595;31596;31597;31598;39311;39312;40580;40581;40846	155;1474;4305;7750;7751;8719;8846;12671;13092;15284;15761;18178;19621;31597;39311;40580;40846	489;490		93;298		1
sp|P22234|PUR6_HUMAN	sp|P22234|PUR6_HUMAN	12	12	12			>sp|P22234|PUR6_HUMAN Multifunctional protein ADE2 OS=Homo sapiens GN=PAICS PE=1 SV=3	1	12	12	12	31.5	31.5	31.5	47.079	425	425	1.3239e-56	0.68502	1.3475	42.23	15	550330000	308210000	242120000				592	196;1233;2066;2182;5133;5134;6107;9373;12547;13074;15021;15175	True;True;True;True;True;True;True;True;True;True;True;True	202;1291;2165;2288;5389;5390;6425;10014;13352;13353;13901;15975;16135	356;357;2342;2343;2344;3895;4118;4119;9654;9655;9656;9657;11707;11708;11709;18381;24349;24350;24351;25337;25338;29330;29331;29332;29333;29644	577;578;579;3497;3498;3499;3500;3501;5702;6013;6014;6015;6016;13939;13940;13941;13942;13943;17081;17082;17083;17084;17085;17086;26767;35177;35178;35179;35180;36563;36564;42326;42327;42328;42329;42330;42331;42332;42771	578;3498;5702;6014;13941;13943;17086;26767;35178;36563;42327;42771	491;492;493;494;495	462	63;185;281;288;295	190	1
sp|P22314|UBA1_HUMAN	sp|P22314|UBA1_HUMAN	31	31	31			>sp|P22314|UBA1_HUMAN Ubiquitin-like modifier-activating enzyme 1 OS=Homo sapiens GN=UBA1 PE=1 SV=3	1	31	31	31	34	34	34	117.85	1058	1058	0	0.45505	0.88559	21.318	60	7210300000	4756100000	2454200000				593	163;312;850;851;1864;1865;2156;4084;4320;4453;6223;6745;7043;7148;7736;8310;8732;9343;9435;9485;9846;10579;10601;10607;11071;11668;11933;14141;15022;15392;15435	True;True;True;True;True;True;True;True;True;True;True;True;True;True;True;True;True;True;True;True;True;True;True;True;True;True;True;True;True;True;True	167;323;882;883;1953;1954;2261;4289;4536;4677;6549;7096;7404;7511;8124;8737;9176;9983;10080;10134;10523;11287;11313;11319;11803;12425;12701;15037;15976;16365;16411	284;285;286;287;561;1616;1617;1618;1619;1620;1621;1622;3563;3564;4076;7560;8025;8026;8269;8270;8271;11936;11937;12874;12875;12876;12877;12878;13395;13396;13397;13398;13399;13602;14753;14754;14755;14756;15872;15873;15874;15875;15876;16659;16660;18323;18324;18325;18498;18585;18586;18587;19356;20712;20713;20762;20771;21589;21590;22665;22666;22667;23189;23190;27592;27593;27594;29334;30028;30211	463;464;465;466;467;468;469;470;471;851;2415;2416;2417;2418;2419;2420;2421;2422;2423;2424;2425;5243;5244;5245;5246;5960;5961;10881;11559;11560;11561;11900;11901;11902;17404;17405;17406;18737;18738;18739;18740;18741;18742;18743;19466;19467;19468;19469;19470;19471;19472;19763;21361;21362;21363;21364;21365;21366;22906;22907;22908;22909;22910;22911;22912;22913;24092;24093;26693;26694;26695;26696;2693…	464;851;2415;2422;5243;5245;5961;10881;11560;11901;17405;18743;19468;19763;21365;22911;24093;26694;26936;27041;28156;30015;30087;30100;31250;32773;33526;39855;42333;43279;43623	496;497;498;499	463;464	179;234;481;632	410;539	1
sp|P22392|NDKB_HUMAN;sp|P15531|NDKA_HUMAN;sp|O60361|NDK8_HUMAN	sp|P22392|NDKB_HUMAN;sp|P15531|NDKA_HUMAN;sp|O60361|NDK8_HUMAN	6;5;3	6;5;3	6;5;3			>sp|P22392|NDKB_HUMAN Nucleoside diphosphate kinase B OS=Homo sapiens GN=NME2 PE=1 SV=1;>sp|P15531|NDKA_HUMAN Nucleoside diphosphate kinase A OS=Homo sapiens GN=NME1 PE=1 SV=1;>sp|O60361|NDK8_HUMAN Putative nucleoside diphosphate kinase OS=Homo sapiens GN=	3	6	6	6	37.5	37.5	37.5	17.298	152	152;152;137	2.9809e-51	0.49344	0.99919	14.452	21	1367100000	890730000	476400000				594	3917;4382;4383;9481;12831;14632	True;True;True;True;True;True	4116;4599;4600;10130;13646;15564;15565	7245;8140;8141;8142;8143;18580;18581;24870;24871;24872;24873;24874;28588;28589;28590;28591;28592;28593;28594;28595;28596;28597	10428;11713;11714;11715;11716;11717;11718;27036;27037;35881;35882;35883;35884;35885;35886;35887;35888;35889;41268;41269;41270;41271;41272;41273;41274;41275;41276;41277;41278;41279;41280;41281;41282;41283;41284;41285;41286	10428;11715;11718;27036;35886;41275	500	465	109	90	1
sp|P22626|ROA2_HUMAN	sp|P22626|ROA2_HUMAN	19	19	19			>sp|P22626|ROA2_HUMAN Heterogeneous nuclear ribonucleoproteins A2/B1 OS=Homo sapiens GN=HNRNPA2B1 PE=1 SV=2	1	19	19	19	49.9	49.9	49.9	37.429	353	353	5.3702e-151	0.68148	1.3133	16.079	35	4579600000	2619100000	1960500000				595	2546;2547;2733;3997;4092;4113;5205;7349;8508;8509;8510;9690;10074;10105;10276;11552;13125;15490;15491	True;True;True;True;True;True;True;True;True;True;True;True;True;True;True;True;True;True;True	2673;2674;2869;4200;4297;4319;5468;7719;8940;8941;8942;8943;8944;10355;10762;10793;10971;10972;12304;13955;16469;16470	4697;4698;4699;4700;4701;4702;5021;7392;7573;7574;7575;7612;9795;9796;13950;16208;16209;16210;16211;16212;16213;16214;16215;19020;19855;19856;19902;20184;20185;20186;20187;20188;22435;22436;22437;25435;25436;30310;30311;30312;30313;30314;30315;30316;30317	6773;6774;6775;6776;6777;6778;6779;6780;6781;6782;7243;7244;10626;10901;10902;10903;10904;10905;10906;10956;10957;10958;14135;14136;14137;14138;20232;23398;23399;23400;23401;23402;23403;23404;23405;23406;23407;27666;27667;28857;28858;28859;28917;28918;29290;29291;29292;29293;29294;29295;29296;32419;32420;32421;32422;32423;36707;36708;36709;43762;43763;43764;43765;43766;43767;43768;43769;43770;437…	6774;6782;7243;10626;10903;10957;14137;20232;23398;23399;23407;27666;28858;28917;29296;32421;36709;43768;43772	501	466;467;468	50	53;193;327	1
sp|P23193|TCEA1_HUMAN;sp|Q15560|TCEA2_HUMAN	sp|P23193|TCEA1_HUMAN	17;1	17;1	17;1			>sp|P23193|TCEA1_HUMAN Transcription elongation factor A protein 1 OS=Homo sapiens GN=TCEA1 PE=1 SV=2	2	17	17	17	63.8	63.8	63.8	33.969	301	301;299	2.3785e-128	0.42642	0.81425	40.601	37	1676100000	1147400000	528690000				596	1083;2288;2419;2548;2916;2953;5353;6017;6018;6553;6805;7788;9154;9239;9502;10006;12882	True;True;True;True;True;True;True;True;True;True;True;True;True;True;True;True;True	1135;2399;2541;2675;3061;3107;5624;5625;6332;6333;6889;7157;8179;9751;9871;10151;10152;10691;13700	2080;2081;4292;4293;4294;4500;4703;4704;5346;5347;5348;5421;10087;10088;11566;11567;12513;12514;12515;12972;12973;14869;17738;17739;17971;17972;17973;17974;18621;18622;18623;18624;18625;18626;18627;19660;19661;19662;19663;24968;24969	3131;3132;6257;6258;6259;6260;6524;6525;6783;6784;6785;7682;7683;7684;7685;7781;14536;14537;16888;16889;18227;18228;18229;18882;18883;18884;21529;25603;25604;25925;25926;25927;25928;25929;25930;27094;27095;27096;27097;27098;27099;27100;27101;27102;27103;27104;27105;27106;27107;27108;27109;28589;28590;28591;28592;28593;36033;36034	3131;6257;6524;6783;7682;7781;14536;16888;16889;18229;18882;21529;25604;25927;27099;28589;36034	502	469;470	212	36;48	1
sp|P23246|SFPQ_HUMAN	sp|P23246|SFPQ_HUMAN	24	22	22			>sp|P23246|SFPQ_HUMAN Splicing factor, proline- and glutamine-rich OS=Homo sapiens GN=SFPQ PE=1 SV=2	1	24	22	22	32.8	31.4	31.4	76.149	707	707	7.7469e-169	0.45721	0.91951	33.088	48	3537400000	2254100000	1283400000				597	296;1007;1525;1526;1740;1741;2551;3002;3248;3262;4217;4218;4398;5971;5972;7093;7381;8882;8928;8955;9658;9775;11081;15449	True;True;False;False;True;True;True;True;True;True;True;True;True;True;True;True;True;True;True;True;True;True;True;True	306;307;1058;1599;1600;1825;1826;2678;3158;3414;3429;4428;4429;4616;4617;6284;6285;7456;7752;9354;9355;9356;9424;9425;9426;9470;10318;10448;10449;11813;16426	534;535;1932;2950;2951;2952;2953;2954;2955;3340;3341;3342;4708;4709;4710;5503;5972;5973;6007;6008;6009;6010;6011;6012;7837;7838;7839;7840;7841;7842;7843;7844;8163;8164;8165;11465;11466;11467;13494;14010;14011;14012;14013;14014;16977;16978;16979;17111;17112;17113;17114;17193;18962;18963;19207;19208;21607;30233;30234	820;821;822;2897;4398;4399;4400;4401;4402;4403;4404;4405;4406;4407;4939;4940;4941;6792;6793;6794;7888;7889;8531;8532;8533;8582;8583;8584;8585;8586;8587;8588;8589;8590;8591;8592;8593;11279;11280;11281;11282;11283;11284;11285;11286;11287;11288;11289;11290;11743;11744;11745;11746;11747;11748;16718;16719;16720;16721;19605;19606;20319;20320;20321;20322;20323;20324;20325;24527;24528;24529;24705;24706;2…	822;2897;4399;4407;4940;4941;6794;7889;8532;8589;11279;11281;11744;16719;16721;19606;20320;24529;24707;24819;27590;27933;31273;43651	503	471;472;473;474;475;476;477;478;479	431	357;469;549;557;603;612;618;620;683	1
sp|P23284|PPIB_HUMAN	sp|P23284|PPIB_HUMAN	2	2	2			>sp|P23284|PPIB_HUMAN Peptidyl-prolyl cis-trans isomerase B OS=Homo sapiens GN=PPIB PE=1 SV=2	1	2	2	2	9.7	9.7	9.7	23.742	216	216	1.9314e-05	0.57337	1.1798	9.1138	4	82355000	49334000	33021000				598	13649;14256	True;True	14516;15155	26448;27829;27830;27831	38110;40181;40182;40183;40184	38110;40184					1
sp|P23396|RS3_HUMAN	sp|P23396|RS3_HUMAN	14	14	14			>sp|P23396|RS3_HUMAN 40S ribosomal protein S3 OS=Homo sapiens GN=RPS3 PE=1 SV=2	1	14	14	14	51.4	51.4	51.4	26.688	243	243	1.0732e-40	0.88125	1.7424	24.502	18	486930000	248260000	238660000				599	305;1867;2773;2890;3445;3732;3895;4271;5774;5941;7847;10901;12785;13439	True;True;True;True;True;True;True;True;True;True;True;True;True;True	316;1956;2912;3032;3622;3923;4094;4485;6080;6081;6253;8240;11627;13599;14292	550;551;3567;5098;5309;6363;6917;7216;7940;7941;11038;11039;11040;11041;11411;11412;14970;14971;14972;14973;21310;24765;26067	838;839;5249;7352;7632;9098;9099;9957;10387;10388;11435;11436;11437;11438;15898;15899;15900;15901;15902;15903;15904;15905;16643;16644;16645;21663;21664;21665;21666;21667;30855;35728;37585;37586	839;5249;7352;7632;9099;9957;10388;11438;15899;16645;21666;30855;35728;37586	504;505;506	480;481	97;119;134	127;189	1
sp|P23511|NFYA_HUMAN	sp|P23511|NFYA_HUMAN	1	1	1			>sp|P23511|NFYA_HUMAN Nuclear transcription factor Y subunit alpha OS=Homo sapiens GN=NFYA PE=1 SV=2	1	1	1	1	5.5	5.5	5.5	36.876	347	347	0.0018078	0.41289	0.78126	NaN	1	9059500	7164400	1895000				600	5854	TRUE	6166	11261	16402	16402					1
sp|P23526|SAHH_HUMAN	sp|P23526|SAHH_HUMAN	13	13	13			>sp|P23526|SAHH_HUMAN Adenosylhomocysteinase OS=Homo sapiens GN=AHCY PE=1 SV=4	1	13	13	13	31.2	31.2	31.2	47.716	432	432	1.2081e-85	0.45163	0.89867	33.865	27	2029100000	1372000000	657110000				601	476;728;1306;3892;4205;5488;6583;9060;13835;13941;14666;14708;15689	True;True;True;True;True;True;True;True;True;True;True;True;True	491;749;750;1369;1370;4091;4416;5774;6920;9615;14709;14821;15605;15647;16688	834;1335;1336;2482;2483;2484;7212;7818;7819;7820;7821;10405;10406;12565;12566;17461;26885;26886;26887;27160;27161;28664;28746;28747;30697;30698;30699;30700	1206;1985;1986;1987;3691;3692;3693;3694;10382;11249;11250;11251;11252;11253;11254;14986;14987;14988;18296;18297;18298;25190;38780;38781;38782;38783;38784;38785;39201;39202;39203;41378;41495;41496;41497;41498;44315;44316;44317;44318;44319	1206;1985;3692;10382;11249;14986;18297;25190;38780;39202;41378;41497;44319	507	482;483;484;485	228	33;167;168;210	1
sp|P23528|COF1_HUMAN;sp|Q9Y281|COF2_HUMAN	sp|P23528|COF1_HUMAN	12;2	12;2	11;1			>sp|P23528|COF1_HUMAN Cofilin-1 OS=Homo sapiens GN=CFL1 PE=1 SV=3	2	12	12	11	61.4	61.4	57.2	18.502	166	166;166	1.3036e-61	0.48772	0.97633	50.896	22	1977300000	1252000000	725290000				602	1469;1761;6674;6851;7447;8988;9031;9483;9484;12334;12335;15358	True;True;True;True;True;True;True;True;True;True;True;True	1541;1846;7016;7204;7822;9515;9516;9577;9578;10132;10133;13129;13130;16328	2850;2851;3379;12738;13041;14178;14179;14180;14181;17295;17296;17297;17298;17299;17300;17301;17302;17303;17402;17403;17404;17405;17406;18583;18584;23888;23889;29964;29965;29966	4248;4249;4250;4985;18545;18546;18978;20560;20561;20562;20563;20564;20565;20566;20567;20568;20569;24964;24965;24966;24967;24968;24969;24970;24971;24972;24973;24974;24975;24976;24977;24978;25109;25110;25111;25112;25113;25114;25115;25116;25117;25118;25119;27039;27040;34490;34491;34492;43197;43198;43199	4248;4985;18546;18978;20564;24966;25114;27039;27040;34491;34492;43199	508;509;510	486;487	39;80;147	74;115	1
sp|P23588|IF4B_HUMAN	sp|P23588|IF4B_HUMAN	3	3	3			>sp|P23588|IF4B_HUMAN Eukaryotic translation initiation factor 4B OS=Homo sapiens GN=EIF4B PE=1 SV=2	1	3	3	3	7	7	7	69.15	611	611	5.1294e-13	0.75906	1.5763	26.196	5	80284000	40407000	39877000				603	141;10965;12932	True;True;True	144;11693;13755	246;247;248;21416;25071	400;401;402;403;404;405;31019;36175;36176	404;31019;36175					1
sp|P23919|KTHY_HUMAN	sp|P23919|KTHY_HUMAN	4	4	4			>sp|P23919|KTHY_HUMAN Thymidylate kinase OS=Homo sapiens GN=DTYMK PE=1 SV=4	1	4	4	4	21.7	21.7	21.7	23.819	212	212	1.7243e-17	0.41115	0.80659	24.553	6	124330000	83111000	41217000				604	3842;8613;12675;15347	True;True;True;True	4036;9050;13484;16316	7110;16417;24576;24577;29935;29936;29937	10229;23714;35483;35484;43147;43148;43149;43150;43151;43152	10229;23714;35484;43150	511		31		1
sp|P23921|RIR1_HUMAN	sp|P23921|RIR1_HUMAN	2	2	2			>sp|P23921|RIR1_HUMAN Ribonucleoside-diphosphate reductase large subunit OS=Homo sapiens GN=RRM1 PE=1 SV=1	1	2	2	2	3.3	3.3	3.3	90.069	792	792	1.3173e-05	0.73905	1.4624	NaN	1	7538100	4178500	3359600				605	5143;5439	True;True	5399;5717	9678;10263	13974;14782	13974;14782	512		492		1
sp|P24468|COT2_HUMAN;sp|P10589|COT1_HUMAN	sp|P24468|COT2_HUMAN;sp|P10589|COT1_HUMAN	6;4	6;4	5;3			>sp|P24468|COT2_HUMAN COUP transcription factor 2 OS=Homo sapiens GN=NR2F2 PE=1 SV=1;>sp|P10589|COT1_HUMAN COUP transcription factor 1 OS=Homo sapiens GN=NR2F1 PE=1 SV=1	2	6	6	5	14	14	12.1	45.571	414	414;423	4.2918e-19	0.36548	0.69169	88.668	11	302280000	181090000	121190000				606	5281;9021;9315;12213;13345;13730	True;True;True;True;True;True	5549;9562;9563;9954;13001;14191;14600	9930;9931;17383;17384;18268;23699;23700;25891;25892;26608;26609;26610;26611	14316;14317;25084;25085;26585;26586;34241;34242;34243;37342;37343;37344;38337;38338;38339;38340	14317;25085;26585;34243;37342;38337	513	488	121	219	1
sp|P24534|EF1B_HUMAN	sp|P24534|EF1B_HUMAN	4	3	3			>sp|P24534|EF1B_HUMAN Elongation factor 1-beta OS=Homo sapiens GN=EEF1B2 PE=1 SV=3	1	4	3	3	17.3	14.2	14.2	24.763	225	225	2.3008e-10	0.68478	1.4485	1.6314	5	125780000	75626000	50152000				607	1245;6724;8690;12032	True;False;True;True	1303;7073;9129;12811	2365;12838;12839;16561;16562;16563;16564;23362	3527;18686;18687;18688;18689;18690;23932;23933;23934;23935;23936;23937;23938;23939;33770	3527;18689;23937;33770					1
sp|P24666|PPAC_HUMAN	sp|P24666|PPAC_HUMAN	4	4	4			>sp|P24666|PPAC_HUMAN Low molecular weight phosphotyrosine protein phosphatase OS=Homo sapiens GN=ACP1 PE=1 SV=3	1	4	4	4	33.5	33.5	33.5	18.042	158	158	1.9452e-32	0.41143	0.79221	7.2156	4	341580000	228220000	113370000				608	681;6684;12066;13995	True;True;True;True	702;7026;12847;14880	1238;12757;23426;23427;27270	1830;18576;18577;33859;33860;33861;39348	1830;18577;33861;39348					1
sp|P24752|THIL_HUMAN	sp|P24752|THIL_HUMAN	2	2	2			>sp|P24752|THIL_HUMAN Acetyl-CoA acetyltransferase, mitochondrial OS=Homo sapiens GN=ACAT1 PE=1 SV=1	1	2	2	2	5.9	5.9	5.9	45.199	427	427	1.5036e-05	0.53472	1.0575	NaN	1	34882000	22581000	12301000				609	3379;5396	True;True	3553;5671	6246;10169	8936;8937;14653	8936;14653					1
sp|P24928|RPB1_HUMAN	sp|P24928|RPB1_HUMAN	15	15	15			>sp|P24928|RPB1_HUMAN DNA-directed RNA polymerase II subunit RPB1 OS=Homo sapiens GN=POLR2A PE=1 SV=2	1	15	15	15	9.3	9.3	9.3	217.17	1970	1970	2.7284e-60	0.45584	0.90013	26.676	17	369600000	245570000	124030000				610	293;542;4142;5712;5803;6028;6681;9877;11170;12623;13678;13802;15109;15210;15702	True;True;True;True;True;True;True;True;True;True;True;True;True;True;True	303;558;4348;6007;6113;6343;7023;10554;11905;13430;14546;14674;16067;16173;16701	531;968;7669;10903;11095;11584;12752;19423;19424;21744;24493;26509;26510;26511;26512;26813;29507;29701;30718	816;1431;11033;11034;15721;15990;15991;16909;18568;18569;28263;28264;31446;35374;38195;38196;38197;38198;38199;38671;42575;42842;44342	816;1431;11033;15721;15990;16909;18569;28264;31446;35374;38195;38671;42575;42842;44342	514	489;490	981	1309;1412	1
sp|P24941|CDK2_HUMAN	sp|P24941|CDK2_HUMAN	3	2	2			>sp|P24941|CDK2_HUMAN Cyclin-dependent kinase 2 OS=Homo sapiens GN=CDK2 PE=1 SV=2	1	3	2	2	11.1	8.4	8.4	33.929	298	298	2.3976e-08	0.34683	0.66224	33.564	3	45240000	33523000	11716000				611	2856;5949;7006	True;True;False	2996;6261;7367	5249;11425;11426;13331;13332;13333	7558;16662;16663;19380;19381;19382	7558;16663;19380					1
sp|P25205|MCM3_HUMAN	sp|P25205|MCM3_HUMAN	44	44	44			>sp|P25205|MCM3_HUMAN DNA replication licensing factor MCM3 OS=Homo sapiens GN=MCM3 PE=1 SV=3	1	44	44	44	51.4	51.4	51.4	90.98	808	808	0	0.45085	0.87932	30.22	100	8103000000	5355700000	2747300000				612	590;615;803;1026;1675;1748;1752;1831;2051;2354;2412;2460;2699;2831;3046;3923;4135;4762;5484;6461;7130;7664;7665;7919;8518;9203;11031;11707;12155;12456;12457;12477;12478;12639;13124;13359;13520;13647;13648;13686;13881;14820;14832;15750	True;True;True;True;True;True;True;True;True;True;True;True;True;True;True;True;True;True;True;True;True;True;True;True;True;True;True;True;True;True;True;True;True;True;True;True;True;True;True;True;True;True;True;True	607;634;829;1077;1758;1833;1837;1918;2149;2472;2533;2534;2583;2832;2970;3204;4122;4341;5001;5770;6795;7493;8050;8051;8317;8953;9819;9820;11762;11763;12468;12941;13257;13258;13280;13281;13448;13954;14208;14209;14380;14514;14515;14554;14757;15762;15774;16749	1067;1068;1069;1118;1479;1480;1481;1482;1483;1484;1485;1486;1487;1967;1968;1969;1970;1971;3244;3356;3362;3363;3364;3499;3500;3869;4398;4483;4484;4485;4486;4560;4561;4974;5201;5202;5567;5568;7259;7260;7653;7654;7655;8876;10384;10385;10386;10387;10388;10389;10390;10391;10392;12370;12371;13561;13562;14619;14620;14621;14622;14623;14624;15113;15114;15115;15116;15117;15118;16238;16239;16240;17874;17875…	1569;1570;1571;1572;1573;1574;1652;2191;2192;2193;2194;2195;2196;2197;2198;2199;2200;2201;2202;2203;2945;2946;2947;2948;2949;2950;2951;4811;4812;4957;4963;4964;4965;4966;4967;5144;5145;5146;5661;6394;6502;6503;6504;6505;6506;6595;6596;6597;7178;7489;7490;7967;7968;10449;10450;10451;11012;11013;11014;11015;11016;12819;14949;14950;14951;14952;14953;14954;14955;14956;14957;14958;14959;14960;14961;14…	1569;1652;2195;2951;4812;4957;4965;5145;5661;6394;6505;6595;7178;7489;7968;10449;11012;12819;14955;18032;19698;21185;21191;21865;23437;25797;31172;32890;34103;34994;34997;35025;35032;35405;36705;37380;37780;38104;38108;38216;38893;41797;41826;44455	515;516;517;518;519;520;521;522	491;492;493;494;495;496	134;148;243;263;319;360;407;446	398;426;466;562;568;765	1
sp|P25325|THTM_HUMAN	sp|P25325|THTM_HUMAN	1	1	1			>sp|P25325|THTM_HUMAN 3-mercaptopyruvate sulfurtransferase OS=Homo sapiens GN=MPST PE=1 SV=3	1	1	1	1	4.4	4.4	4.4	33.178	297	297	0.0012258	0.54362	0.9891	NaN	1	19708000	12251000	7456100				613	937	TRUE	973	1768	2642	2642					1
sp|P25398|RS12_HUMAN	sp|P25398|RS12_HUMAN	3	3	3			>sp|P25398|RS12_HUMAN 40S ribosomal protein S12 OS=Homo sapiens GN=RPS12 PE=1 SV=3	1	3	3	3	25.8	25.8	25.8	14.515	132	132	1.5097e-08	1.0727	2.0825	13.56	2	15108000	7770000	7338200				614	7426;8614;12646	True;True;True	7799;9051;13455	14133;16418;16419;24534;24535	20491;23715;23716;23717;35427;35428;35429	20491;23715;35428	523;524		69;92		1
sp|P25440|BRD2_HUMAN	sp|P25440|BRD2_HUMAN	20	20	18			>sp|P25440|BRD2_HUMAN Bromodomain-containing protein 2 OS=Homo sapiens GN=BRD2 PE=1 SV=2	1	20	20	18	27	27	24.3	88.06	801	801	1.6935e-124	0.4619	0.91556	41.71	27	1336900000	888340000	448550000				615	427;1230;1829;2089;2243;6659;6772;7025;7475;8040;8224;10549;10637;11062;13068;13921;15004;15091;15636;15752	True;True;True;True;True;True;True;True;True;True;True;True;True;True;True;True;True;True;True;True	440;1288;1916;2188;2350;6999;7123;7386;7853;8445;8649;11252;11352;11794;13895;14800;15957;16047;16632;16633;16752	745;2339;3497;3930;4217;4218;12711;12712;12921;13364;14257;15362;15363;15723;20646;20647;20648;20649;20827;21576;25327;25328;27037;29297;29298;29299;29300;29455;29456;30606;30607;30801;30802	1087;3494;5142;5747;5748;6157;6158;18503;18504;18505;18506;18810;19427;19428;20673;22209;22210;22211;22713;29917;29918;29919;29920;29921;29922;29923;29924;30171;31229;31230;36549;36550;36551;36552;39002;42284;42285;42286;42287;42485;42486;42487;42488;44178;44179;44466;44467;44468	1087;3494;5142;5748;6158;18503;18810;19427;20673;22210;22713;29924;30171;31230;36551;39002;42284;42485;44179;44468	178;525	497	425;706	438	1
sp|P25490|TYY1_HUMAN;sp|O15391|TYY2_HUMAN;sp|Q96MM3|ZFP42_HUMAN	sp|P25490|TYY1_HUMAN	7;1;1	7;1;1	7;1;1			>sp|P25490|TYY1_HUMAN Transcriptional repressor protein YY1 OS=Homo sapiens GN=YY1 PE=1 SV=2	3	7	7	7	14.5	14.5	14.5	44.712	414	414;372;310	2.1327e-52	0.36489	0.73492	55.206	7	381640000	254520000	127120000				616	3253;6519;10456;11604;12567;12568;12972	True;True;True;True;True;True;True	3420;6854;11159;12357;13374;13375;13796	5982;12462;20507;20508;22532;24388;24389;24390;25138	8544;8545;8546;18154;29740;29741;32558;35232;35233;35234;35235;36273;36274	8546;18154;29741;32558;35232;35234;36274	526		298		1
sp|P25685|DNJB1_HUMAN	sp|P25685|DNJB1_HUMAN	8	8	8			>sp|P25685|DNJB1_HUMAN DnaJ homolog subfamily B member 1 OS=Homo sapiens GN=DNAJB1 PE=1 SV=4	1	8	8	8	25.9	25.9	25.9	38.044	340	340	2.6202e-23	0.41956	0.81052	32.577	10	327470000	220210000	107250000				617	1924;2423;2590;5740;6778;9766;13030;13682	True;True;True;True;True;True;True;True	2016;2545;2718;6036;7129;10439;13856;14550	3661;4506;4507;4772;10956;12928;19191;19192;19193;25251;25252;25253;26516	5369;6532;6533;6882;6883;15792;18819;27903;27904;27905;27906;27907;27908;27909;36427;36428;36429;36430;38205	5369;6532;6882;15792;18819;27903;36429;38205	527;528		267;269		1
sp|P25705|ATPA_HUMAN	sp|P25705|ATPA_HUMAN	11	11	11			>sp|P25705|ATPA_HUMAN ATP synthase subunit alpha, mitochondrial OS=Homo sapiens GN=ATP5A1 PE=1 SV=1	1	11	11	11	24.4	24.4	24.4	59.75	553	553	7.0034e-44	0.62729	1.2552	16.168	18	480170000	287080000	193090000				618	1426;2484;3110;4821;6054;7272;10582;11075;12876;14560;15052	True;True;True;True;True;True;True;True;True;True;True	1498;2608;3269;5061;6370;7638;11292;11807;13694;15485;16006	2781;2782;2783;4598;4599;5716;5717;8989;11627;13820;13821;20722;21597;24959;28454;29381;29382;29383;29384	4155;4156;4157;4158;6639;6640;8169;8170;12978;16971;20051;20052;30030;31260;36020;41084;42389;42390;42391;42392;42393	4155;6639;8170;12978;16971;20052;30030;31260;36020;41084;42392					1
sp|P25786|PSA1_HUMAN	sp|P25786|PSA1_HUMAN	11	11	11			>sp|P25786|PSA1_HUMAN Proteasome subunit alpha type-1 OS=Homo sapiens GN=PSMA1 PE=1 SV=1	1	11	11	11	44.1	44.1	44.1	29.555	263	263	1.0996e-28	0.56171	1.1345	24.088	16	519320000	327880000	191440000				619	883;980;1147;5407;7782;8716;9842;10032;10257;10341;13424	True;True;True;True;True;True;True;True;True;True;True	915;1028;1205;5683;8172;8173;9156;10519;10718;10952;11039;14275	1675;1884;2207;2208;10189;10190;10191;14860;14861;16611;16612;16613;16614;19349;19768;19769;20157;20158;20291;26042	2501;2832;3311;3312;14683;14684;14685;14686;21517;21518;21519;24010;24011;24012;24013;24014;28144;28145;28744;28745;29250;29251;29443;37551	2501;2832;3311;14685;21517;24011;28144;28745;29250;29443;37551	529;530	498;499	85;92	88;261	1
sp|P25787|PSA2_HUMAN	sp|P25787|PSA2_HUMAN	4	4	4			>sp|P25787|PSA2_HUMAN Proteasome subunit alpha type-2 OS=Homo sapiens GN=PSMA2 PE=1 SV=2	1	4	4	4	23.9	23.9	23.9	25.898	234	234	3.2129e-24	0.56697	1.12	16.299	7	179200000	105960000	73238000				620	104;4800;7102;12475	True;True;True;True	105;5039;7465;13278	175;176;8952;8953;13505;13506;24238	269;270;271;12930;12931;19618;19619;19620;35022	270;12930;19620;35022					1
sp|P25788|PSA3_HUMAN	sp|P25788|PSA3_HUMAN	2	2	2			>sp|P25788|PSA3_HUMAN Proteasome subunit alpha type-3 OS=Homo sapiens GN=PSMA3 PE=1 SV=2	1	2	2	2	6.7	6.7	6.7	28.433	255	255	0.0002129	0.69958	1.385	16.949	2	90240000	53812000	36428000				621	2525;11985	True;True	2651;12761	4670;4671;23282;23283	6740;6741;33653;33654	6740;33653					1
sp|P25789|PSA4_HUMAN	sp|P25789|PSA4_HUMAN	8	8	8			>sp|P25789|PSA4_HUMAN Proteasome subunit alpha type-4 OS=Homo sapiens GN=PSMA4 PE=1 SV=1	1	8	8	8	41.8	41.8	41.8	29.483	261	261	6.8708e-68	0.49347	0.91717	26.083	8	475140000	286190000	188950000				622	1301;3131;7787;8069;8364;10224;11243;15575	True;True;True;True;True;True;True;True	1363;1364;3291;8178;8487;8791;10919;11982;16560	2473;2474;5743;14868;15436;15957;15958;15959;20108;21874;21875;30472;30473;30474;30475	3679;3680;3681;8206;8207;21527;21528;22313;23032;23033;23034;23035;23036;29191;31621;31622;31623;31624;31625;43982;43983;43984;43985;43986	3679;8206;21527;22313;23033;29191;31624;43982	531;532;533;534		74;107;115;163		1
sp|P26006|ITA3_HUMAN	sp|P26006|ITA3_HUMAN	1	1	1			>sp|P26006|ITA3_HUMAN Integrin alpha-3 OS=Homo sapiens GN=ITGA3 PE=1 SV=5	1	1	1	1	1	1	1	116.61	1051	1051	0.024972	0.2002	0.39957	NaN	1	56830000	48772000	8058400	+			623	13499	TRUE	14359	26177	37742	37742		500		967	1
sp|P26038|MOES_HUMAN;sp|P35241|RADI_HUMAN	sp|P26038|MOES_HUMAN;sp|P35241|RADI_HUMAN	8;7	1;0	1;0			>sp|P26038|MOES_HUMAN Moesin OS=Homo sapiens GN=MSN PE=1 SV=3;>sp|P35241|RADI_HUMAN Radixin OS=Homo sapiens GN=RDX PE=1 SV=1	2	8	1	1	10.9	1.4	1.4	67.819	577	577;583	6.1939e-22	0.85615	1.6604	NaN	1	81216000	41688000	39528000				624	755;1032;3750;5328;6318;7338;9510;11023	True;False;False;False;False;False;False;False	778;1084;3942;5596;6647;7708;10160;11753	1388;1980;1981;1982;6947;10032;10033;10034;10035;12110;13934;18637;21517;21518	2061;2962;2963;2964;2965;2966;2967;2968;10001;10002;14455;14456;14457;14458;14459;14460;14461;17645;20209;20210;27122;31153;31154	2061;2965;10002;14460;17645;20209;27122;31153		408		305	1
sp|P26196|DDX6_HUMAN	sp|P26196|DDX6_HUMAN	2	2	2			>sp|P26196|DDX6_HUMAN Probable ATP-dependent RNA helicase DDX6 OS=Homo sapiens GN=DDX6 PE=1 SV=2	1	2	2	2	4.3	4.3	4.3	54.416	483	483	6.8434e-07	0.79385	1.5567	0.016104	2	25009000	13362000	11647000				625	9668;11497	True;True	10328;12245	18976;22326;22327	27608;27609;32268;32269;32270;32271	27608;32268	535		390		1
sp|P26358|DNMT1_HUMAN	sp|P26358|DNMT1_HUMAN	78	78	78			>sp|P26358|DNMT1_HUMAN DNA (cytosine-5)-methyltransferase 1 OS=Homo sapiens GN=DNMT1 PE=1 SV=2	1	78	78	78	48.5	48.5	48.5	183.16	1616	1616	0	0.46207	0.88032	42.779	133	17723000000	11532000000	6191100000				626	201;525;526;578;585;1642;1655;1716;1765;1933;2092;2107;2138;2239;2279;2388;2722;3278;3318;3330;3702;3764;3784;3790;3864;3937;4600;4712;4826;4867;5247;5556;5557;5558;6057;6405;6406;6842;6884;7044;7282;7342;7693;8099;8338;8380;8411;8469;8668;8957;9405;9406;9472;10114;10796;10907;11024;11331;11334;11433;11745;11746;11988;12142;12143;12162;12206;12314;13443;13599;13600;13914;14134;14415;14416;14617;1…	True;True;True;True;True;True;True;True;True;True;True;True;True;True;True;True;True;True;True;True;True;True;True;True;True;True;True;True;True;True;True;True;True;True;True;True;True;True;True;True;True;True;True;True;True;True;True;True;True;True;True;True;True;True;True;True;True;True;True;True;True;True;True;True;True;True;True;True;True;True;True;True;True;True;True;True;True;True	207;540;541;595;602;1724;1737;1800;1850;2025;2191;2206;2240;2241;2346;2388;2389;2507;2857;3445;3487;3500;3891;3957;3978;3984;4059;4136;4137;4138;4829;4948;5066;5108;5512;5845;5846;5847;6373;6736;6737;7195;7238;7405;7648;7712;8079;8519;8765;8809;8810;8841;8901;9106;9107;9472;9473;10049;10050;10121;10802;11518;11633;11754;12074;12077;12179;12509;12510;12764;12928;12929;12948;12994;13107;14297;14463…	367;368;941;942;943;1043;1044;1053;1054;1055;1056;3195;3210;3307;3389;3674;3937;3938;3974;4025;4026;4212;4275;4276;4277;4278;4448;5006;6041;6042;6043;6114;6139;6140;6141;6142;6863;6864;6977;6978;6979;6980;6981;7018;7019;7020;7029;7030;7155;7156;7157;7158;7282;7283;7284;7285;7286;7287;7288;7289;7290;7291;7292;8544;8545;8767;8768;8995;9063;9064;9065;9066;9067;9864;9865;9866;10597;10598;10599;10600;…	595;596;597;1391;1392;1393;1394;1534;1535;1536;1548;1549;1550;1551;1552;1553;1554;1555;1556;4748;4749;4764;4902;4999;5385;5762;5763;5764;5765;5817;5881;5882;5883;6150;6233;6234;6235;6236;6237;6238;6239;6240;6460;6461;7224;8637;8638;8639;8640;8641;8740;8741;8776;8777;8778;8779;8780;8781;8782;8783;8784;9873;9874;10044;10045;10046;10047;10048;10049;10050;10051;10105;10106;10107;10108;10121;10122;101…	597;1391;1392;1534;1549;4748;4764;4902;4999;5385;5763;5817;5882;6150;6235;6460;7224;8640;8741;8782;9873;10046;10106;10122;10304;10476;12298;12657;12984;13085;14223;15287;15290;15295;16985;17832;17833;18959;19042;19475;20073;20217;21268;22385;22964;23096;23170;23307;23871;24823;26867;26869;27018;28931;30541;30863;31156;31858;31861;32113;33020;33021;33661;34055;34057;34120;34221;34449;37597;37979;3…	536;537;538;539;540;541;542;543;544;545;546;547;548;549;550;551;552;553;554;555;556;557;558;559	501;502;503;504;505;506;507;508;509	41;353;356;420;580;653;656;659;664;691;893;896;1001;1060;1071;1125;1191;1221;1226;1294;1339;1414;1476;1478	380;581;1199;1219;1232;1290;1371;1417;1451	1
sp|P26368|U2AF2_HUMAN	sp|P26368|U2AF2_HUMAN	10	10	10			>sp|P26368|U2AF2_HUMAN Splicing factor U2AF 65 kDa subunit OS=Homo sapiens GN=U2AF2 PE=1 SV=4	1	10	10	10	25.3	25.3	25.3	53.5	475	475	3.3216e-86	0.62126	1.204	26.076	13	513550000	283540000	230010000				627	977;2208;2851;3835;7347;9363;10525;11631;12453;15374	True;True;True;True;True;True;True;True;True;True	1024;1025;2315;2991;4029;7717;10003;11228;12386;13254;16345	1880;1881;4162;4163;5240;5241;5242;5243;7098;13947;13948;18360;18361;20610;22588;22589;22590;22591;24211;29994	2827;2828;2829;6073;6074;7544;7545;7546;7547;7548;7549;7550;7551;10213;20227;20228;20229;26738;26739;26740;29874;32641;32642;32643;32644;32645;32646;32647;34989;34990;43240;43241	2829;6073;7549;10213;20228;26739;29874;32641;34990;43241	560	510	429	446	1
sp|P26373|RL13_HUMAN	sp|P26373|RL13_HUMAN	8	8	8			>sp|P26373|RL13_HUMAN 60S ribosomal protein L13 OS=Homo sapiens GN=RPL13 PE=1 SV=4	1	8	8	8	31.8	31.8	31.8	24.261	211	211	9.975e-23	0.93606	1.837	15.736	16	617860000	308310000	309540000				628	2377;4027;7607;12371;13006;13858;13929;14318	True;True;True;True;True;True;True;True	2496;4230;7991;13167;13830;14734;14809;15219	4435;7440;7441;14521;14522;23948;23949;23950;23951;25205;26920;26921;27136;27137;27138;27947	6443;10695;10696;10697;10698;21032;21033;34579;34580;34581;34582;34583;36363;36364;38827;38828;39160;39161;39162;39163;40346;40347	6443;10698;21033;34582;36364;38828;39163;40347					1
sp|P26583|HMGB2_HUMAN	sp|P26583|HMGB2_HUMAN	17	13	13			>sp|P26583|HMGB2_HUMAN High mobility group protein B2 OS=Homo sapiens GN=HMGB2 PE=1 SV=2	1	17	13	13	56.9	41.1	41.1	24.033	209	209	8.5718e-112	0.43949	0.86739	52.851	33	1818800000	1199300000	619450000				629	2020;4241;4473;4952;5581;6500;6501;6547;6614;7697;9146;10072;10073;11381;11382;11722;15411	True;True;True;True;True;True;True;False;True;False;False;True;True;True;True;True;False	2118;4455;4697;5198;5871;6835;6836;6883;6953;6954;8083;9740;9741;10760;10761;12127;12128;12483;12484;16386	3815;3816;7894;8298;9298;9299;9300;9301;10645;10646;10647;10648;10649;12433;12434;12435;12436;12505;12625;12626;12627;14690;14691;17717;17718;17719;17720;17721;17722;19851;19852;19853;19854;22132;22133;22134;22135;22136;22783;22784;22785;22786;30176;30177;30178	5588;5589;5590;11368;11369;11942;13452;13453;13454;13455;15353;15354;15355;15356;15357;15358;15359;15360;18117;18118;18119;18120;18121;18122;18214;18215;18382;18383;18384;21279;21280;21281;21282;21283;25573;25574;25575;25576;25577;25578;25579;25580;25581;25582;25583;25584;28847;28848;28849;28850;28851;28852;28853;28854;28855;28856;31991;31992;31993;31994;31995;31996;32937;32938;32939;32940;32941;…	5590;11368;11942;13452;15353;18118;18122;18215;18382;21281;25580;28847;28853;31991;31996;32941;43585	331	302;511;512	23	13;63;132	1
sp|P26599|PTBP1_HUMAN	sp|P26599|PTBP1_HUMAN	17	17	13			>sp|P26599|PTBP1_HUMAN Polypyrimidine tract-binding protein 1 OS=Homo sapiens GN=PTBP1 PE=1 SV=1	1	17	17	13	38	38	32.2	57.221	531	531	5.503e-140	0.46644	0.96016	36.457	36	6446800000	4203500000	2243300000				630	2351;2628;2840;4535;4971;5092;5532;5641;8164;8420;8585;9721;9797;11228;12754;14424;15003	True;True;True;True;True;True;True;True;True;True;True;True;True;True;True;True;True	2469;2758;2979;4761;5218;5346;5820;5931;8588;8850;9022;10394;10472;11967;13566;15336;15955;15956	4394;4395;4831;4832;5221;8420;8421;8422;8423;9335;9336;9337;9576;10543;10757;15621;15622;15623;15624;15625;16064;16065;16066;16363;16364;19090;19091;19092;19093;19260;21852;24717;28173;28174;29291;29292;29293;29294;29295;29296	6388;6389;6390;6391;6970;6971;6972;6973;7519;7520;12132;12133;12134;12135;12136;12137;12138;12139;13493;13494;13495;13496;13497;13830;15207;15208;15514;15515;22570;22571;22572;22573;22574;22575;22576;22577;22578;23196;23197;23198;23639;23640;23641;23642;27757;27758;27759;27760;27761;27762;27763;28012;31593;35669;35670;40681;40682;40683;40684;40685;40686;40687;42274;42275;42276;42277;42278;42279;4…	6391;6972;7519;12136;13493;13830;15208;15514;22571;23197;23639;27761;28012;31593;35669;40685;42281	561;562	218;513	250;251	90;110	1
sp|P26639|SYTC_HUMAN	sp|P26639|SYTC_HUMAN	8	8	8			>sp|P26639|SYTC_HUMAN Threonine--tRNA ligase, cytoplasmic OS=Homo sapiens GN=TARS PE=1 SV=3	1	8	8	8	14.5	14.5	14.5	83.434	723	723	2.2361e-46	0.52047	1.0073	19.331	10	218130000	136480000	81653000				631	4014;7007;8091;8969;9355;10849;13607;14696	True;True;True;True;True;True;True;True	4217;7368;8510;9487;9995;11572;14471;15635	7411;7412;13334;13335;15470;15471;17229;18345;21214;26369;26370;26371;28720;28721	10648;10649;10650;19383;19384;19385;22357;22358;24872;26718;26719;30729;30730;38000;38001;38002;38003;41455;41456	10649;19384;22357;24872;26719;30730;38001;41456	563;564		107;630		1
sp|P26640|SYVC_HUMAN	sp|P26640|SYVC_HUMAN	2	2	2			>sp|P26640|SYVC_HUMAN Valine--tRNA ligase OS=Homo sapiens GN=VARS PE=1 SV=4	1	2	2	2	1.8	1.8	1.8	140.47	1264	1264	2.8918e-05	0.66561	1.2995	5.0269	2	29092000	15208000	13884000				632	5704;12245	True;True	5999;13034	10884;23746	15693;34304	15693;34304					1
sp|P26641|EF1G_HUMAN	sp|P26641|EF1G_HUMAN	13	13	13			>sp|P26641|EF1G_HUMAN Elongation factor 1-gamma OS=Homo sapiens GN=EEF1G PE=1 SV=3	1	13	13	13	29.5	29.5	29.5	50.118	437	437	5.6934e-73	0.7484	1.4687	28.543	27	1545900000	870270000	675620000				633	18;378;786;1470;3201;5649;6590;7216;10158;10209;10841;12374;13323	True;True;True;True;True;True;True;True;True;True;True;True;True	19;391;810;1542;3365;5939;6927;7579;10848;10904;11563;13170;14168	34;673;1446;1447;2852;5885;5886;5887;10765;10766;10767;10768;10769;10770;12576;12577;12578;13720;13721;19980;19981;20082;21190;23954;23955;23956;23957;25848	44;997;2144;2145;2146;4251;8400;8401;8402;8403;15525;15526;15527;15528;15529;15530;15531;15532;15533;15534;15535;18309;18310;18311;18312;19918;19919;29023;29024;29025;29026;29159;29160;30697;30698;34587;34588;34589;34590;34591;34592;37288	44;997;2145;4251;8401;15532;18309;19919;29024;29159;30697;34590;37288	565		266		1
sp|P27348|1433T_HUMAN;REV__sp|P06881|CALCA_HUMAN	sp|P27348|1433T_HUMAN	13;1	8;1	7;1			>sp|P27348|1433T_HUMAN 14-3-3 protein theta OS=Homo sapiens GN=YWHAQ PE=1 SV=1	2	13	8	7	44.1	30.2	27.3	27.764	245	245;128	4.8694e-61	0.5255	1.0088	29.004	8	463930000	285320000	178620000				634	1510;2257;2764;2921;6400;6807;7029;8264;8993;9618;10044;10775;15546	True;False;True;False;False;True;False;True;True;False;True;True;True	1583;2364;2365;2903;3068;3069;6731;7159;7390;8690;9523;9524;10276;10732;11496;16530	2923;4241;4242;5085;5362;5363;5364;5365;5366;5367;5368;12234;12975;13370;13371;15799;17315;17316;18875;18876;18877;18878;18879;19807;21062;30425	4351;6189;6190;7335;7702;7703;7704;7705;7706;7707;7708;7709;7710;7711;7712;17825;17826;18886;19434;19435;22808;22809;24998;24999;27459;27460;27461;27462;27463;27464;27465;27466;27467;28788;30492;43924;43925	4351;6189;7335;7710;17826;18886;19435;22809;24999;27464;28788;30492;43924	566	514;515;516	134	121;160;218	1
sp|P27540|ARNT_HUMAN	sp|P27540|ARNT_HUMAN	1	1	1			>sp|P27540|ARNT_HUMAN Aryl hydrocarbon receptor nuclear translocator OS=Homo sapiens GN=ARNT PE=1 SV=1	1	1	1	1	1.9	1.9	1.9	86.636	789	789	0.00049826	0.35544	0.69374	NaN	1	15428000	11414000	4014400				635	11515	TRUE	12266	22365	32322	32322					1
sp|P27635|RL10_HUMAN;sp|Q96L21|RL10L_HUMAN	sp|P27635|RL10_HUMAN;sp|Q96L21|RL10L_HUMAN	4;2	4;2	4;2			>sp|P27635|RL10_HUMAN 60S ribosomal protein L10 OS=Homo sapiens GN=RPL10 PE=1 SV=4;>sp|Q96L21|RL10L_HUMAN 60S ribosomal protein L10-like OS=Homo sapiens GN=RPL10L PE=1 SV=3	2	4	4	4	19.2	19.2	19.2	24.604	214	214;214	2.9899e-13	0.99971	2.0222	0.69551	2	59770000	27863000	31907000				636	3817;9047;11048;11314	True;True;True;True	4011;9598;11780;12056	7074;7075;17434;21553;22007	10184;10185;25154;25155;31197;31810	10185;25155;31197;31810	567;568		105;195		1
sp|P27694|RFA1_HUMAN;sp|P29597|TYK2_HUMAN;REV__sp|P42226|STAT6_HUMAN	sp|P27694|RFA1_HUMAN	44;1;1	44;1;1	44;1;1			>sp|P27694|RFA1_HUMAN Replication protein A 70 kDa DNA-binding subunit OS=Homo sapiens GN=RPA1 PE=1 SV=2	3	44	44	44	65.3	65.3	65.3	68.137	616	616;1187;847	0	0.41714	0.83691	44.434	112	15595000000	10539000000	5056100000				637	72;1286;1375;1376;1612;2016;2240;2929;3334;3456;3457;4775;5102;5549;6401;6402;7374;8670;9183;9519;10108;10122;10310;10640;11088;11215;11403;11534;11709;11922;11923;12006;12555;13772;14055;14192;14246;14367;15002;15096;15135;15166;15240;15320	True;True;True;True;True;True;True;True;True;True;True;True;True;True;True;True;True;True;True;True;True;True;True;True;True;True;True;True;True;True;True;True;True;True;True;True;True;True;True;True;True;True;True;True	73;1346;1444;1445;1446;1693;2114;2347;3079;3080;3505;3633;3634;5014;5357;5838;6732;6733;7745;9109;9789;9790;9791;10171;10172;10796;10810;10811;11007;11355;11821;11952;12149;12286;12470;12690;12691;12784;13362;14644;14947;15088;15089;15145;15277;15954;16053;16093;16126;16203;16288	117;118;119;120;121;122;123;124;2436;2437;2438;2439;2440;2441;2442;2443;2674;2675;2676;2677;2678;2679;3148;3149;3807;3808;4213;4214;5380;5381;5382;6155;6156;6157;6158;6159;6382;6383;6384;6385;6386;6387;8898;8899;8900;8901;8902;8903;9596;9597;10584;10585;10586;12235;12236;13996;16522;17815;17816;17817;17818;17819;17820;17821;17822;18657;18658;18659;19905;19923;19924;20234;20830;20831;20832;20833;2…	173;174;175;176;177;178;179;180;181;182;183;184;185;186;187;3621;3622;3623;3624;3625;3626;3627;3628;3629;3630;3631;3632;3633;3634;3635;3636;3991;3992;3993;3994;3995;3996;3997;3998;3999;4000;4001;4683;4684;4685;4686;4687;5576;5577;5578;6151;6152;6153;6154;7728;7729;7730;7731;8805;8806;8807;8808;8809;8810;8811;8812;8813;8814;9128;9129;9130;9131;9132;9133;9134;9135;12849;12850;12851;12852;12853;1285…	181;3625;3994;3999;4687;5578;6154;7730;8812;9130;9134;12853;13860;15270;17827;17828;20300;23874;25717;27148;28921;28941;29355;30175;31296;31557;32049;32372;32900;33496;33502;33716;35200;38554;39530;39980;40164;40523;42273;42509;42642;42749;42910;43092	569;570;571;572;573;574	517;518;519;520;521;522;523;524	200;323;476;481;486;503	1;14;97;151;349;477;592;608	1
sp|P27695|APEX1_HUMAN	sp|P27695|APEX1_HUMAN	13	13	13			>sp|P27695|APEX1_HUMAN DNA-(apurinic or apyrimidinic site) lyase OS=Homo sapiens GN=APEX1 PE=1 SV=2	1	13	13	13	48.4	48.4	48.4	35.554	318	318	0	0.52995	0.99519	24.181	17	1253500000	811760000	441780000				638	782;2643;3876;4286;5158;6440;6467;6705;9253;10320;11737;13519;14925	True;True;True;True;True;True;True;True;True;True;True;True;True	806;2773;4075;4500;5416;6772;6801;7052;9885;11017;12499;14379;15874	1439;1440;4853;7185;7963;7964;7965;7966;9716;9717;12309;12378;12801;12802;17996;20253;20254;20255;20256;20257;20258;22816;26204;26205;29135;29136	2134;2135;7000;10348;10349;11466;11467;11468;11469;11470;14024;14025;14026;17934;17935;18041;18641;18642;18643;25959;25960;29379;29380;29381;29382;29383;29384;29385;29386;29387;29388;29389;29390;32990;32991;37777;37778;37779;42023;42024;42025;42026	2134;7000;10349;11467;14025;17934;18041;18643;25959;29381;32990;37777;42023	575;576;577		65;93;310		1
sp|P27708|PYR1_HUMAN	sp|P27708|PYR1_HUMAN	5	5	5			>sp|P27708|PYR1_HUMAN CAD protein OS=Homo sapiens GN=CAD PE=1 SV=3	1	5	5	5	2.7	2.7	2.7	242.98	2225	2225	1.5538e-21	0.90053	1.6871	24.287	6	65936000	34259000	31677000				639	5596;7439;7803;13144;14740	True;True;True;True;True	5886;7814;8194;13974;15679	10669;14162;14889;14890;25470;25471;28801	15384;20533;21557;21558;21559;36759;36760;36761;41573	15384;20533;21559;36759;41573	578		183		1
sp|P27816|MAP4_HUMAN	sp|P27816|MAP4_HUMAN	2	2	2			>sp|P27816|MAP4_HUMAN Microtubule-associated protein 4 OS=Homo sapiens GN=MAP4 PE=1 SV=3	1	2	2	2	2.8	2.8	2.8	121	1152	1152	3.7016e-07	0.65088	1.2914	165.02	3	105390000	21381000	84006000				640	10046;10611	True;True	10734;11323	19809;19810;20780	28790;28791;28792;28793;28794;30115	28794;30115					1
sp|P28066|PSA5_HUMAN	sp|P28066|PSA5_HUMAN	3	3	3			>sp|P28066|PSA5_HUMAN Proteasome subunit alpha type-5 OS=Homo sapiens GN=PSMA5 PE=1 SV=3	1	3	3	3	13.7	13.7	13.7	26.411	241	241	1.8533e-05	0.57638	1.1101	36.321	3	53968000	32221000	21747000				641	7371;11015;12285	True;True;True	7742;11745;13075	13993;21502;23806	20295;31133;31134;34383	20295;31133;34383					1
sp|P28070|PSB4_HUMAN	sp|P28070|PSB4_HUMAN	2	2	2			>sp|P28070|PSB4_HUMAN Proteasome subunit beta type-4 OS=Homo sapiens GN=PSMB4 PE=1 SV=4	1	2	2	2	6.8	6.8	6.8	29.204	264	264	9.0943e-12	0.58846	1.1362	2.9828	2	27727000	16978000	10750000				642	582;10641	True;True	599;11356	1048;20834;20835	1542;30179;30180	1542;30179					1
sp|P28072|PSB6_HUMAN	sp|P28072|PSB6_HUMAN	4	4	4			>sp|P28072|PSB6_HUMAN Proteasome subunit beta type-6 OS=Homo sapiens GN=PSMB6 PE=1 SV=4	1	4	4	4	17.6	17.6	17.6	25.357	239	239	6.2481e-18	0.49705	1.014	33.095	6	282420000	205100000	77322000				643	6981;10844;13620;14941	True;True;True;True	7342;11566;14486;15890	13285;21194;21195;26398;26399;29159	19315;30704;30705;30706;38037;38038;38039;38040;42058	19315;30705;38039;42058					1
sp|P28074|PSB5_HUMAN	sp|P28074|PSB5_HUMAN	11	11	11			>sp|P28074|PSB5_HUMAN Proteasome subunit beta type-5 OS=Homo sapiens GN=PSMB5 PE=1 SV=3	1	11	11	11	36.1	36.1	36.1	28.48	263	263	2.7809e-113	0.57513	1.1322	17.052	15	778140000	493800000	284340000				644	660;1287;1288;1841;4471;4804;4877;6050;7764;10908;10986	True;True;True;True;True;True;True;True;True;True;True	681;1347;1348;1928;4695;5043;5119;6366;8152;11634;11715	1209;2444;2445;2446;3528;3529;8295;8959;9089;11620;14820;14821;21317;21450;21451	1788;3637;3638;3639;3640;3641;5193;5194;5195;11933;12940;12941;13119;16959;16960;21460;21461;21462;30864;31063;31064;31065	1788;3639;3641;5193;11933;12940;13119;16959;21460;30864;31063					1
sp|P28331|NDUS1_HUMAN	sp|P28331|NDUS1_HUMAN	1	1	1			>sp|P28331|NDUS1_HUMAN NADH-ubiquinone oxidoreductase 75 kDa subunit, mitochondrial OS=Homo sapiens GN=NDUFS1 PE=1 SV=3	1	1	1	1	1.2	1.2	1.2	79.467	727	727	0.0041086	0.61974	1.178	NaN	1	6350700	3993000	2357700				645	3301	TRUE	3469	6087	8702;8703	8702					1
sp|P28340|DPOD1_HUMAN	sp|P28340|DPOD1_HUMAN	52	52	52			>sp|P28340|DPOD1_HUMAN DNA polymerase delta catalytic subunit OS=Homo sapiens GN=POLD1 PE=1 SV=2	1	52	52	52	47.2	47.2	47.2	123.63	1107	1107	0	0.44101	0.86338	54.193	97	7255500000	4715100000	2540500000				646	139;268;1724;1840;1849;2044;2045;2142;2143;2373;2527;2858;2892;3163;3387;3406;4287;4637;4705;5188;5265;5757;6119;6812;7144;7481;8060;8142;9302;10172;11052;11134;13082;13391;13695;13861;13862;14154;14555;14556;14761;14794;14810;14814;14853;14965;15159;15184;15204;15264;15349;15732	True;True;True;True;True;True;True;True;True;True;True;True;True;True;True;True;True;True;True;True;True;True;True;True;True;True;True;True;True;True;True;True;True;True;True;True;True;True;True;True;True;True;True;True;True;True;True;True;True;True;True;True	142;277;1808;1927;1936;2142;2143;2246;2247;2492;2653;2998;3034;3325;3561;3582;4501;4870;4940;5450;5532;6054;6055;6437;7164;7507;7859;8476;8477;8478;8566;9941;10865;11784;11868;13909;14242;14563;14737;14738;15050;15480;15481;15701;15734;15735;15736;15752;15756;15795;15914;16118;16119;16144;16167;16229;16318;16731	241;492;493;3318;3319;3527;3540;3859;3860;3861;4034;4035;4036;4037;4038;4039;4040;4041;4429;4430;4673;5251;5252;5311;5816;6257;6289;6290;7967;8615;8756;9767;9768;9769;9770;9899;9900;9901;9902;9903;11000;11001;11002;11003;11004;11734;11735;11736;11737;12981;13597;14265;14266;15411;15412;15413;15414;15415;15416;15417;15571;15572;18249;20010;20011;21560;21561;21696;25355;25983;26536;26537;26538;2692…	374;375;761;762;763;4914;4915;5192;5210;5211;5648;5649;5650;5893;5894;5895;5896;5897;5898;5899;5900;5901;5902;5903;5904;5905;5906;5907;6432;6433;6434;6435;6743;7560;7561;7562;7563;7635;8307;8955;8998;8999;9000;11471;12402;12403;12643;14097;14098;14099;14100;14101;14102;14103;14104;14273;14274;14275;14276;14277;14278;14279;14280;15851;15852;15853;15854;15855;17124;17125;17126;17127;17128;17129;188…	375;763;4914;5192;5211;5648;5650;5894;5907;6435;6743;7561;7635;8307;8955;8999;11471;12403;12643;14099;14277;15852;17126;18894;19757;20684;22282;22498;26560;29070;31206;31384;36585;37470;38232;38831;38832;39888;41074;41077;41634;41701;41748;41764;41857;42143;42734;42784;42832;42972;43155;44411	579;580;581;582;583;584;585;586;587;588;589;590;591;592;593	525;526;527;528;529;530;531	193;319;428;512;713;761;837;1011;1012;1015;1026;1029;1061;1071;1076	388;451;457;459;527;535;937	1
sp|P28347|TEAD1_HUMAN;sp|Q15562|TEAD2_HUMAN;sp|Q99594|TEAD3_HUMAN	sp|P28347|TEAD1_HUMAN;sp|Q15562|TEAD2_HUMAN;sp|Q99594|TEAD3_HUMAN	3;2;2	3;2;2	1;0;0			>sp|P28347|TEAD1_HUMAN Transcriptional enhancer factor TEF-1 OS=Homo sapiens GN=TEAD1 PE=1 SV=2;>sp|Q15562|TEAD2_HUMAN Transcriptional enhancer factor TEF-4 OS=Homo sapiens GN=TEAD2 PE=1 SV=2;>sp|Q99594|TEAD3_HUMAN Transcriptional enhancer factor TEF-5 OS=	3	3	3	1	7.3	7.3	2.3	47.945	426	426;447;435	2.3774e-09	0.37265	0.70753	13.335	6	59993000	44011000	15982000				647	4492;10428;10870	True;True;True	4716;11131;11595	8341;8342;8343;20469;21256;21257	12018;12019;12020;12021;12022;29690;30789;30790	12018;29690;30789					1
sp|P28370|SMCA1_HUMAN	sp|P28370|SMCA1_HUMAN	53	33	33			>sp|P28370|SMCA1_HUMAN Probable global transcription activator SNF2L1 OS=Homo sapiens GN=SMARCA1 PE=1 SV=2	1	53	33	33	42.2	28.7	28.7	122.6	1054	1054	0	0.51946	1.0059	32.961	57	3083000000	1984900000	1098100000				648	1023;1694;1857;1884;1944;2417;2539;3023;3310;3434;4105;4853;5177;5587;5682;5754;5931;6239;6316;6505;6866;6881;7051;7227;7334;7647;7701;7791;8006;8340;8867;8925;9214;9215;9750;9751;10035;10071;10627;10769;10935;11157;11390;11734;12049;12128;12799;13010;13203;14240;14466;15471;15602	False;False;True;False;True;True;True;True;True;True;True;False;True;True;True;False;True;True;False;True;False;True;True;False;False;True;False;True;True;False;True;False;False;True;True;True;True;False;False;True;False;True;True;False;True;True;True;False;True;True;False;True;False	1074;1778;1944;1973;2036;2539;2666;3179;3478;3611;4311;5094;5438;5877;5974;6050;6051;6243;6565;6645;6840;7219;7235;7412;7413;7592;7704;8032;8088;8182;8406;8767;9336;9420;9834;9835;9836;10423;10424;10721;10759;11341;11489;11661;11891;12136;12496;12829;12912;12913;13614;13834;14037;15139;15381;15382;16450;16587	1962;1963;1964;3275;3551;3592;3593;3594;3690;3691;4498;4689;5534;6100;6101;6102;6337;7596;7597;9044;9045;9745;10657;10835;10986;10987;10988;10989;10990;10991;10992;11393;11394;11956;11957;12103;12104;12105;12106;12443;12444;13061;13084;13415;13416;13417;13740;13741;13742;13927;13928;14586;14587;14697;14698;14874;15293;15294;15295;15916;15917;15918;15919;15920;15921;16956;17107;17900;17901;17902;1…	2939;2940;2941;2942;4859;4860;5226;5282;5283;5284;5285;5286;5407;5408;5409;5410;6522;6763;7929;8720;8721;8722;9060;10930;10931;10932;13058;13059;13060;14066;15370;15626;15627;15833;15834;15835;15836;15837;15838;15839;15840;15841;16620;16621;17426;17427;17428;17429;17634;17635;17636;17637;17638;17639;17640;17641;18132;18133;19005;19006;19038;19495;19496;19497;19942;19943;19944;19945;19946;19947;19…	2941;4860;5226;5283;5408;6522;6763;7929;8721;9060;10930;13058;14066;15370;15626;15837;16620;17427;17635;18133;19005;19038;19495;19942;20201;21139;21293;21536;22110;22970;24502;24701;25829;25833;27831;27838;28751;28845;30149;30468;30935;31424;32009;32982;33820;34015;35778;36372;36918;40152;40829;43712;44069	152;155;594;595;596	143;151;532;533;534;535;536	168;262;522;906;972	123;488;511;571;665;668;916	1
sp|P28482|MK01_HUMAN;sp|P27361|MK03_HUMAN	sp|P28482|MK01_HUMAN	5;1	5;1	5;1			>sp|P28482|MK01_HUMAN Mitogen-activated protein kinase 1 OS=Homo sapiens GN=MAPK1 PE=1 SV=3	2	5	5	5	14.7	14.7	14.7	41.389	360	360;379	2.2328e-14	0.39004	0.76044	9.9508	3	59536000	42945000	16591000				649	2072;4547;6025;9560;10061	True;True;True;True;True	2171;4773;6340;10214;10749	3907;3908;8439;11577;11578;11579;18744;19832	5716;5717;12160;12161;16900;16901;16902;16903;27256;28820	5716;12160;16901;27256;28820	597;598		65;161		1
sp|P28676|GRAN_HUMAN	sp|P28676|GRAN_HUMAN	2	2	2			>sp|P28676|GRAN_HUMAN Grancalcin OS=Homo sapiens GN=GCA PE=1 SV=2	1	2	2	2	8.3	8.3	8.3	24.01	217	217	0.0012163	0.4867	0.92854	NaN	1	12332000	8323900	4007700				650	905;8453	True;True	938;8884	1703;16122	2537;23284	2537;23284					1
sp|P28702|RXRB_HUMAN	sp|P28702|RXRB_HUMAN	1	1	1			>sp|P28702|RXRB_HUMAN Retinoic acid receptor RXR-beta OS=Homo sapiens GN=RXRB PE=1 SV=2	1	1	1	1	1.9	1.9	1.9	56.921	533	533	0.007263	0.54913	1.0708	80.057	2	32995000	20392000	12604000				651	586	TRUE	603	1057;1058	1557;1558	1557					1
sp|P28838|AMPL_HUMAN	sp|P28838|AMPL_HUMAN	1	1	1			>sp|P28838|AMPL_HUMAN Cytosol aminopeptidase OS=Homo sapiens GN=LAP3 PE=1 SV=3	1	1	1	1	2.3	2.3	2.3	56.166	519	519	0.0064255	1.3716	2.649	NaN	1	18864000	8423400	10441000				652	4731	TRUE	4968	8798	12692	12692					1
sp|P29083|T2EA_HUMAN	sp|P29083|T2EA_HUMAN	1	1	1			>sp|P29083|T2EA_HUMAN General transcription factor IIE subunit 1 OS=Homo sapiens GN=GTF2E1 PE=1 SV=2	1	1	1	1	3	3	3	49.452	439	439	3.5555e-07	0.38641	0.71544	NaN	1	23965000	16782000	7182400				653	3571	TRUE	3757	6588	9405;9406	9406					1
sp|P29084|T2EB_HUMAN	sp|P29084|T2EB_HUMAN	6	6	6			>sp|P29084|T2EB_HUMAN Transcription initiation factor IIE subunit beta OS=Homo sapiens GN=GTF2E2 PE=1 SV=1	1	6	6	6	21	21	21	33.043	291	291	2.3737e-47	0.40934	0.81245	14.193	6	84183000	56403000	27780000				654	775;887;898;5639;7796;10884	True;True;True;True;True;True	799;919;931;5929;8187;11609	1429;1430;1680;1694;10753;14880;21284	2119;2120;2121;2506;2525;2526;15507;15508;21544;21545;30824	2119;2506;2525;15507;21544;30824					1
sp|P29372|3MG_HUMAN	sp|P29372|3MG_HUMAN	5	5	5			>sp|P29372|3MG_HUMAN DNA-3-methyladenine glycosylase OS=Homo sapiens GN=MPG PE=1 SV=3	1	5	5	5	20.1	20.1	20.1	32.868	298	298	3.4369e-32	0.43127	0.85649	44.527	9	248500000	163550000	84949000				655	368;4480;4610;7466;14209	True;True;True;True;True	379;4704;4841;7844;15108	652;653;654;8316;8317;8318;8564;14238;27729	970;971;972;973;11980;11981;11982;11983;11984;12330;20646;20647;40041	973;11983;12330;20647;40041					1
sp|P29373|RABP2_HUMAN	sp|P29373|RABP2_HUMAN	1	1	1			>sp|P29373|RABP2_HUMAN Cellular retinoic acid-binding protein 2 OS=Homo sapiens GN=CRABP2 PE=1 SV=2	1	1	1	1	5.8	5.8	5.8	15.693	138	138	4.569e-05	0.89919	1.8547	NaN	1	19221000	10508000	8712700				656	7873	TRUE	8267	15011;15012	21713;21714	21714					1
sp|P29375|KDM5A_HUMAN	sp|P29375|KDM5A_HUMAN	1	1	1			>sp|P29375|KDM5A_HUMAN Lysine-specific demethylase 5A OS=Homo sapiens GN=KDM5A PE=1 SV=3	1	1	1	1	0.8	0.8	0.8	192.09	1690	1690	0.00023237	2.1289	4.1828	NaN	1	17476000	5792700	11683000				657	5001	TRUE	5248	9379	13549	13549					1
sp|P29401|TKT_HUMAN;sp|P51854|TKTL1_HUMAN	sp|P29401|TKT_HUMAN	26;1	26;1	26;1			>sp|P29401|TKT_HUMAN Transketolase OS=Homo sapiens GN=TKT PE=1 SV=3	2	26	26	26	42.7	42.7	42.7	67.877	623	623;596	2.0914e-298	0.43008	0.87054	43.817	88	8031800000	5031900000	2999800000				658	1432;1560;1818;4158;4972;5427;5605;6038;6343;6533;6619;7214;7505;7604;8205;8901;9096;9684;9914;9915;10159;11542;12505;13530;14135;14397	True;True;True;True;True;True;True;True;True;True;True;True;True;True;True;True;True;True;True;True;True;True;True;True;True;True	1504;1637;1905;4365;5219;5703;5895;6353;6672;6869;6959;7577;7884;7885;7988;8630;9383;9384;9668;9669;10345;10346;10594;10595;10849;10850;12294;13310;14391;15031;15309	2789;2790;3033;3034;3035;3477;3478;7705;7706;7707;7708;9338;10227;10228;10229;10681;10682;10683;10684;10685;10686;10687;10688;10689;10690;10691;11598;11599;12159;12160;12161;12482;12483;12484;12634;12635;12636;12637;13718;14305;14306;14307;14308;14309;14517;14518;15696;15697;15698;15699;17021;17022;17023;17024;17025;17026;17027;17028;17029;17030;17564;17565;17566;17567;17568;17569;17570;17571;175…	4164;4165;4166;4167;4517;4518;4519;5119;5120;11083;11084;11085;11086;11087;13498;13499;14727;14728;14729;14730;15401;15402;15403;15404;15405;15406;15407;15408;15409;15410;15411;15412;15413;15414;15415;15416;15417;15418;15419;15420;15421;15422;15423;16925;16926;16927;17726;17727;17728;17729;18180;18181;18182;18392;18393;18394;18395;18396;18397;18398;19916;20737;20738;20739;20740;20741;20742;20743;…	4165;4517;5119;11084;13498;14727;15411;16925;17726;18182;18394;19916;20743;21028;22678;24585;25361;27648;28362;28367;29029;32397;35092;37801;39838;40613	599;600	537;538;539;540;541	133;468	135;199;266;303;604	1
sp|P29590|PML_HUMAN	sp|P29590|PML_HUMAN	2	2	2			>sp|P29590|PML_HUMAN Protein PML OS=Homo sapiens GN=PML PE=1 SV=3	1	2	2	2	2.5	2.5	2.5	97.55	882	882	9.5349e-11	0.43781	0.83363	16.454	2	28027000	18615000	9412300				659	8352;12930	True;True	8779;13753	15937;25069	23002;23003;36173	23002;36173					1
sp|P29692|EF1D_HUMAN	sp|P29692|EF1D_HUMAN	4	4	3			>sp|P29692|EF1D_HUMAN Elongation factor 1-delta OS=Homo sapiens GN=EEF1D PE=1 SV=5	1	4	4	3	18.9	18.9	16.4	31.121	281	281	4.081e-29	0.79579	1.5635	13.027	6	85518000	47027000	38491000				660	1292;6724;8691;11758	True;True;True;True	1352;7073;9130;12522	2451;12838;12839;16565;16566;22864	3648;3649;18686;18687;18688;18689;18690;23940;23941;23942;33060	3648;18689;23942;33060					1
sp|P30041|PRDX6_HUMAN	sp|P30041|PRDX6_HUMAN	9	9	9			>sp|P30041|PRDX6_HUMAN Peroxiredoxin-6 OS=Homo sapiens GN=PRDX6 PE=1 SV=3	1	9	9	9	35.7	35.7	35.7	25.035	224	224	9.0955e-30	0.46069	0.88461	18.698	23	1277100000	833920000	443220000				661	1894;2781;4405;7082;8156;8412;9369;15080;15081	True;True;True;True;True;True;True;True;True	1983;2920;4624;7444;8580;8842;10010;16035;16036	3607;5108;5109;8173;13473;13474;15605;15606;15607;15608;15609;16047;16048;16049;16050;16051;18373;18374;29434;29435;29436;29437;29438;29439;29440	5300;7363;7364;7365;7366;11758;11759;19575;19576;19577;22549;22550;22551;22552;22553;22554;22555;22556;23175;23176;23177;23178;23179;23180;26755;26756;26757;26758;42458;42459;42460;42461;42462;42463;42464;42465;42466	5300;7365;11758;19575;22549;23178;26757;42459;42461	601		47		1
sp|P30044|PRDX5_HUMAN	sp|P30044|PRDX5_HUMAN	5	5	5			>sp|P30044|PRDX5_HUMAN Peroxiredoxin-5, mitochondrial OS=Homo sapiens GN=PRDX5 PE=1 SV=4	1	5	5	5	36.9	36.9	36.9	22.086	214	214	5.5208e-16	0.34525	0.7172	39.151	5	50880000	37948000	12932000				662	3067;3667;7751;12952;14132	True;True;True;True;True	3226;3856;8139;13775;15028	5608;6758;14784;14785;25103;27575	8035;9656;21402;21403;36228;39819	8035;9656;21402;36228;39819					1
sp|P30046|DOPD_HUMAN	sp|P30046|DOPD_HUMAN	1	1	1			>sp|P30046|DOPD_HUMAN D-dopachrome decarboxylase OS=Homo sapiens GN=DDT PE=1 SV=3	1	1	1	1	9.3	9.3	9.3	12.712	118	118	0.00035221	0.5178	1.0633	NaN	1	7650800	4461300	3189500				663	3333	TRUE	3504	6154	8804	8804					1
sp|P30048|PRDX3_HUMAN	sp|P30048|PRDX3_HUMAN	3	3	3			>sp|P30048|PRDX3_HUMAN Thioredoxin-dependent peroxide reductase, mitochondrial OS=Homo sapiens GN=PRDX3 PE=1 SV=3	1	3	3	3	11.7	11.7	11.7	27.692	256	256	4.0648e-10	0.7441	1.5397	9.8572	7	133640000	67005000	66638000				664	4298;4928;12460	True;True;True	4512;5172;13261	7985;7986;7987;9239;9240;9241;24220	11497;11498;11499;11500;13357;13358;13359;35002	11498;13357;35002					1
sp|P30050|RL12_HUMAN	sp|P30050|RL12_HUMAN	7	7	7			>sp|P30050|RL12_HUMAN 60S ribosomal protein L12 OS=Homo sapiens GN=RPL12 PE=1 SV=1	1	7	7	7	52.1	52.1	52.1	17.818	165	165	1.2945e-67	0.80417	1.617	27.658	11	926370000	484360000	442010000				665	807;1759;2683;2884;4989;6910;10194	True;True;True;True;True;True;True	833;1844;2815;3026;5236;7267;10889	1492;3377;4942;5298;9364;9365;13149;13150;20048;20049;20050;20051;20052	2209;4983;7134;7618;13532;13533;19129;19130;19131;29114;29115;29116;29117;29118;29119;29120	2209;4983;7134;7618;13532;19131;29118	602;603		17;141		1
sp|P30084|ECHM_HUMAN	sp|P30084|ECHM_HUMAN	3	3	3			>sp|P30084|ECHM_HUMAN Enoyl-CoA hydratase, mitochondrial OS=Homo sapiens GN=ECHS1 PE=1 SV=4	1	3	3	3	11	11	11	31.387	290	290	1.4582e-05	1.3778	2.6262	70.486	2	18658000	6140000	12518000				666	844;6193;10165	True;True;True	875;6517;10857	1575;11896;19999	2332;17354;29055	2332;17354;29055		542		239	1
sp|P30085|KCY_HUMAN	sp|P30085|KCY_HUMAN	1	1	1			>sp|P30085|KCY_HUMAN UMP-CMP kinase OS=Homo sapiens GN=CMPK1 PE=1 SV=3	1	1	1	1	4.1	4.1	4.1	22.222	196	196	0.013911	0.43206	0.83611	NaN	1	24903000	17479000	7424400				667	3508	TRUE	3688	6486	9274	9274					1
sp|P30086|PEBP1_HUMAN	sp|P30086|PEBP1_HUMAN	7	7	7			>sp|P30086|PEBP1_HUMAN Phosphatidylethanolamine-binding protein 1 OS=Homo sapiens GN=PEBP1 PE=1 SV=3	1	7	7	7	44.9	44.9	44.9	21.057	187	187	7.763e-56	0.51036	1.0114	21.721	9	325220000	214010000	111210000				668	1090;4417;8772;8808;8809;9856;14582	True;True;True;True;True;True;True	1146;4638;9218;9254;9255;10533;15507	2105;8195;16738;16802;16803;16804;16805;19386;19387;19388;28490	3162;11795;11796;24208;24292;24293;24294;24295;24296;28214;28215;28216;41131;41132	3162;11796;24208;24292;24294;28214;41131	604		168		1
[truncated: 1,843 more rows]

## Sheet: Repeat2 (WT-Light, KO-Heavy)
Protein IDs	Majority protein IDs	Peptide counts (all)	Peptide counts (razor+unique)	Peptide counts (unique)	Protein names	Gene names	Fasta headers	Proteins	Peptides	Razor + unique peptides	Unique peptides	Sequence coverage [%]	Unique + razor sequence coverage [%]	Unique sequence coverage [%]	Mol. weight [kDa]	Sequence length	Sequence lengths	PEP	Ratio H/L	Ratio H/L normalized	Ratio H/L variability [%]	Ratio H/L count	Intensity	Intensity L	Intensity H	Only identified by site	Reverse	Contaminant	id	Peptide IDs	Peptide is razor	Mod. peptide IDs	Evidence IDs	MS/MS IDs	Best MS/MS	Carbamidomethyl (C) site IDs	Oxidation (M) site IDs	Carbamidomethyl (C) site positions	Oxidation (M) site positions	Sample #
[truncated: 2,163 more rows]
